# Supplementary material for: Ultrafast and accurate sequence alignment and clustering of viral genomes
Source: Nat Methods. 2025 May 15;22(6):1191–4. doi: 10.1038/s41592-025-02701-7 (PMC12168504; doi:10.1038/s41592-025-02701-7)
Supplement: Supplementary file 4 — Supplementary Table 1. The expected (true) tANI values in the 70–100% range, derived from 10,000 pairs of bacteriophage genomes subjected to simulated mutations, including different levels of substitution, insertion, deletion, duplication, inversion and translocation events. Mutation-type frequencies and corresponding altered nucleotide counts are detailed in the table. Supplementary Table 2. Comparison of the tANI values predicted by Vclust and VIRIDIC in the reference to true ANI values in the ≥95% range. True tANI values were determined among 1,188 genome pairs with simulated mutations, including substitutions, insertions, deletions, inversions and translocations (Methods). Vclust shows superior accuracy in determining tANI, with a maximum difference (error) from the true tANI of 0.6%, whereas VIRIDIC's maximum error in tANI values reaches up to 4.7%. Supplementary Table 3. List of bacteriophage genome pairs showing tANI ≥ 95% as predicted by both Vclust and VIRIDIC, yet classified into different species by the ICTV. For each such pair, the history of all involved taxa was reviewed using the ICTV Taxonomy Browser and taxonomic proposals were checked for adopted demarcation criteria and presented. List of bacteriophage genome pairs showing tANI ≥ 95% as predicted by both Vclust and VIRIDIC, yet classified into different species by the ICTV. For each such pair, the history of all involved taxa was reviewed using the ICTV Taxonomy Browser (https://ictv.global/taxonomy/taxondetails/) and taxonomic proposals were checked for adopted demarcation criteria and presented evidence of genome-genome similarity. Supplementary Table 4. List of bacteriophage sequence pairs showing tANI < 95% as predicted by both Vclust and VIRIDIC, yet classified into same species by the ICTV. The identity of such records was reviewed by manual inspection of the GenBank records and associated literature. As our pipeline investigated complete genomes only, all sequences were interpreted as separ [file 41592_2025_2701_MOESM4_ESM.xlsx]

## Sheet: Supplementary Table 1
Sample ID	Reference genome ID	Altered reference	True tANI [%]	Reference genome length	Altered reference genome length	Substitions frequency	Deletions frequency	Insertions frequency	Duplications frequency	Inversions frequency	Translocations frequency	Substituted nucleotides	Deleted nucleotides	Inserted nucleotides	Duplicated nucleotides	Inverted nucleotides	Translocated nucleotides
sample_1	NC_010807	NC_010807.1	78.396	38815	49141	0.1175	0	0.0023	0	0.0005	0	4338	0	10326	0	1929	0
sample_1	NC_010807	NC_010807.2	84.32	38815	42048	0.1259	0	0.001	0	0.0004	0	4723	0	3233	0	1395	0
sample_1	NC_010807	NC_010807.3	78.046	38815	36535	0.0094	0.002	0.0017	0	0.0001	0	274	9137	6857	0	81	0
sample_1	NC_010807	NC_010807.4	71.023	38815	26789	0.1261	0.0047	0	0.0007	0.0007	0	2639	13732	0	1706	2240	0
sample_1	NC_010807	NC_010807.5	79.418	38815	37772	0.067	0.0016	0.0016	0	0.0002	0.0008	1922	6481	5438	0	558	2668
sample_1	NC_010807	NC_010807.6	88.165	38815	42500	0.1376	0	0	0.0007	0	0	4812	0	0	3685	0	0
sample_1	NC_010807	NC_010807.7	93.643	38815	42998	0.0142	0	0.0008	0	0	0.0008	509	0	4183	0	0	2174
sample_1	NC_010807	NC_010807.8	84.235	38815	53860	0.0072	0	0.0033	0.0002	0.0006	0.0004	241	0	14128	917	2152	795
sample_1	NC_010807	NC_010807.9	83.263	38815	28002	0.0067	0.0035	0	0	0.0002	0	185	10813	0	0	802	0
sample_1	NC_010807	NC_010807.10	94.036	38815	42103	0.075	0	0	0.0005	0.0003	0.0004	2413	0	0	3288	853	1861
sample_1	NC_010807	NC_010807.11	73.51	38815	47007	0.13	0.0006	0.0025	0	0.0003	0	4564	2707	10899	0	949	0
sample_1	NC_010807	NC_010807.12	88.294	38815	41027	0.0793	0.0002	0.001	0	0.0009	0.0003	2710	857	3069	0	3940	208
sample_1	NC_010807	NC_010807.13	86.507	38815	30865	0.0246	0.0021	0	0	0.0003	0	726	7950	0	0	1208	0
sample_1	NC_010807	NC_010807.14	99.753	38815	38815	0.0026	0	0	0	0.0002	0.0002	96	0	0	0	531	742
sample_1	NC_010807	NC_010807.15	75.909	38815	39592	0.1061	0.0017	0.0015	0.0007	0	0.0004	2897	7829	5266	3340	0	364
sample_1	NC_010807	NC_010807.16	84.964	38815	34541	0.1061	0.001	0	0	0.0006	0	3378	4274	0	0	2601	0
sample_1	NC_010807	NC_010807.17	90.364	38815	36900	0.0412	0.0019	0	0.0005	0.0007	0	1175	4946	0	3031	2779	0
sample_1	NC_010807	NC_010807.18	72.476	38815	58527	0.0992	0	0.0043	0	0.0001	0.0008	3540	0	19712	0	680	2353
sample_1	NC_010807	NC_010807.19	98.011	38815	42544	0.0231	0	0	0.0009	0	0	809	0	0	3729	0	0
sample_1	NC_010807	NC_010807.20	93.226	38815	41350	0.0844	0	0	0.0005	0.0008	0.0008	2715	0	0	2535	1923	2120
sample_1	NC_010807	NC_010807.21	95.214	38815	40841	0.056	0	0	0.0004	0	0.0008	1906	0	0	2026	0	1881
sample_1	NC_010807	NC_010807.22	81.308	38815	49138	0.0528	0.0009	0.002	0.0009	0	0	1728	2894	10090	3127	0	0
sample_1	NC_010807	NC_010807.23	72.599	38815	25442	0.0938	0.004	0	0	0.0009	0.0005	2117	13373	0	0	2145	511
sample_1	NC_010807	NC_010807.24	79.872	38815	46116	0.1276	0	0.0016	0	0	0.0001	4897	0	7301	0	0	207
sample_1	NC_010807	NC_010807.25	86.81	38815	39410	0.1404	0	0	0.0001	0.0003	0.0004	5159	0	0	595	1160	571
sample_1	NC_010807	NC_010807.26	90.153	38815	48545	0.0424	0	0.0013	0.0008	0	0.0007	1404	0	5794	3936	0	1447
sample_1	NC_010807	NC_010807.27	93.874	38815	37630	0.0489	0.0004	0	0	0.0006	0	1749	1185	0	0	2261	0
sample_1	NC_010807	NC_010807.28	94.342	38815	44787	0.0728	0	0	0.0009	0	0	2365	0	0	5972	0	0
sample_1	NC_010807	NC_010807.29	92.791	38815	36038	0.0255	0.0009	0	0.0003	0	0.0005	853	3690	0	913	0	840
sample_1	NC_010807	NC_010807.30	86.644	38815	39956	0.1207	0	0.0004	0	0	0	4690	0	1141	0	0	0
sample_1	NC_010807	NC_010807.31	96.684	38815	38815	0.0369	0	0	0	0.0007	0.0008	1287	0	0	0	1540	2464
sample_1	NC_010807	NC_010807.32	84.216	38815	49553	0.0431	0	0.0026	0	0	0.0004	1605	0	10738	0	0	1660
sample_1	NC_010807	NC_010807.33	92.721	38815	47612	0.0217	0	0.0014	0.0007	0	0	755	0	4781	4016	0	0
sample_1	NC_010807	NC_010807.34	78.645	38815	31551	0.1026	0.0029	0	0.0007	0	0.0004	2643	9741	0	2477	0	915
sample_1	NC_010807	NC_010807.35	72.108	38815	62125	0.066	0	0.005	0	0.0002	0.0002	2422	0	23310	0	985	264
sample_1	NC_010807	NC_010807.36	86.601	38815	38815	0.1399	0	0	0	0.0001	0.0002	5201	0	0	0	655	1016
sample_1	NC_010807	NC_010807.37	88.834	38815	32225	0.0211	0.0015	0	0	0	0	671	6590	0	0	0	0
sample_1	NC_010807	NC_010807.38	82.118	38815	31697	0.0675	0.0031	0	0.0008	0.0009	0	1723	9163	0	2045	2414	0
sample_1	NC_010807	NC_010807.39	85.191	38815	30418	0.0344	0.0023	0	0	0.0008	0.0002	928	8397	0	0	2326	639
sample_1	NC_010807	NC_010807.40	95.471	38815	42740	0.0532	0	0	0.0008	0	0	1847	0	0	3925	0	0
sample_1	NC_010807	NC_010807.41	96.934	38815	38815	0.0318	0	0	0	0.0003	0.0002	1190	0	0	0	684	682
sample_1	NC_010807	NC_010807.42	92.545	38815	40034	0.0782	0	0	0.0002	0	0	2939	0	0	1219	0	0
sample_1	NC_010807	NC_010807.43	75.903	38815	55732	0.0365	0.0016	0.0043	0.0009	0.0003	0	1086	4069	16542	4444	826	0
sample_1	NC_010807	NC_010807.44	86.279	38815	38815	0.1434	0	0	0	0.0006	0	5326	0	0	0	1715	0
sample_1	NC_010807	NC_010807.45	77.034	38815	28477	0.0827	0.0033	0.0001	0	0.0005	0.0003	2169	10727	389	0	1407	376
sample_1	NC_010807	NC_010807.46	97.923	38815	38815	0.0227	0	0	0	0.0004	0.0005	806	0	0	0	1478	2206
sample_1	NC_010807	NC_010807.47	70.391	38815	55731	0.1485	0	0.0033	0	0.0003	0.0003	5539	0	16916	0	618	891
sample_1	NC_010807	NC_010807.48	94.421	38815	40623	0.0603	0	0	0.0004	0	0	2216	0	0	1808	0	0
sample_1	NC_010807	NC_010807.49	97.643	38815	38815	0.0237	0	0	0	0	0.0006	915	0	0	0	0	854
sample_1	NC_010807	NC_010807.50	81.335	38815	31905	0.1066	0.002	0	0	0.0009	0	3145	6910	0	0	2669	0
sample_1	NC_010807	NC_010807.51	92.178	38815	38815	0.0782	0	0	0	0	0	3036	0	0	0	0	0
sample_1	NC_010807	NC_010807.52	81.73	38815	44424	0.1341	0	0.0013	0.0001	0	0	5133	0	4942	667	0	0
sample_1	NC_010807	NC_010807.53	82.8	38815	36091	0.1461	0.0008	0	0	0.0001	0.0002	5080	2724	0	0	705	291
sample_1	NC_010807	NC_010807.54	85.665	38815	56477	0.0179	0	0.0029	0.001	0.0004	0	551	0	12558	5104	2106	0
sample_1	NC_010807	NC_010807.55	70.104	38815	25957	0.1355	0.0046	0	0	0.0009	0	3253	12858	0	0	2072	0
sample_1	NC_010807	NC_010807.56	80.947	38815	47837	0.0984	0	0.0022	0	0	0.0005	3744	0	9022	0	0	867
sample_1	NC_010807	NC_010807.57	98.414	38815	39891	0.0026	0	0.0002	0	0	0.0009	86	0	1076	0	0	2444
sample_1	NC_010807	NC_010807.58	93.414	38815	41806	0.0821	0	0	0.0005	0.001	0	2655	0	0	2991	3432	0
sample_1	NC_010807	NC_010807.59	81.223	38815	32458	0.088	0.002	0	0.0008	0	0	2449	8485	0	2128	0	0
sample_1	NC_010807	NC_010807.60	98.985	38815	40555	0.0107	0	0	0.0004	0	0	403	0	0	1740	0	0
sample_1	NC_010807	NC_010807.61	86.041	38815	31281	0.0127	0.0026	0	0.0002	0	0	354	9077	0	1543	0	0
sample_1	NC_010807	NC_010807.62	77.304	38815	37939	0.0435	0.0028	0.0015	0.0007	0.0002	0.0008	1074	9399	5873	2650	711	766
sample_1	NC_010807	NC_010807.63	71.733	38815	59533	0.0914	0	0.0042	0	0	0	3541	0	20718	0	0	0
sample_1	NC_010807	NC_010807.64	90.08	38815	44603	0.0612	0	0.001	0.0006	0.0008	0	2112	0	4051	1737	2731	0
sample_1	NC_010807	NC_010807.65	85.024	38815	49960	0.0304	0	0.0023	0	0.0003	0.0007	1075	0	11145	0	799	2132
sample_1	NC_010807	NC_010807.66	91.924	38815	42340	0.1029	0	0	0.0009	0	0.0009	3277	0	0	3525	0	2424
sample_1	NC_010807	NC_010807.67	90.12	38815	38815	0.1084	0	0	0	0	0.001	3835	0	0	0	0	3513
sample_1	NC_010807	NC_010807.68	94.695	38815	38815	0.0594	0	0	0	0.0008	0	2059	0	0	0	3831	0
sample_1	NC_010807	NC_010807.69	78.735	38815	29700	0.0703	0.0037	0	0.0007	0	0.0005	1835	10900	0	1785	0	218
sample_1	NC_010807	NC_010807.70	75.087	38815	58042	0.1433	0	0.0036	0.0009	0.0003	0.0009	4393	0	15344	3883	479	3103
sample_1	NC_010807	NC_010807.71	85.855	38815	30320	0.0229	0.002	0	0	0.0009	0	642	8495	0	0	2178	0
sample_1	NC_010807	NC_010807.72	86.765	38815	38815	0.1324	0	0	0	0	0	5137	0	0	0	0	0
sample_1	NC_010807	NC_010807.73	93.381	38815	38815	0.0686	0	0	0	0	0.0008	2569	0	0	0	0	1463
sample_1	NC_010807	NC_010807.74	82.67	38815	44501	0.1425	0	0.0007	0.0003	0	0	5274	0	3891	1795	0	0
sample_1	NC_010807	NC_010807.75	83.582	38815	30723	0.043	0.0026	0	0.0002	0.0009	0	1177	9063	0	971	1992	0
sample_1	NC_010807	NC_010807.76	86.061	38815	55582	0.0019	0	0.0031	0.0009	0.0001	0	70	0	13018	3749	335	0
sample_1	NC_010807	NC_010807.77	86.74	38815	38815	0.1401	0	0	0	0	0.0005	5147	0	0	0	0	1685
sample_1	NC_010807	NC_010807.78	92.976	38815	39606	0.0855	0	0	0.0002	0.0007	0.0008	2754	0	0	791	2298	3286
sample_1	NC_010807	NC_010807.79	85.973	38815	37582	0.1104	0.0014	0	0.0008	0.0005	0	3122	4472	0	3239	2964	0
sample_1	NC_010807	NC_010807.80	76.788	38815	26732	0.0605	0.0043	0	0	0	0.0009	1566	12083	0	0	0	1326
sample_1	NC_010807	NC_010807.81	80.044	38815	54032	0.0764	0	0.0028	0.0005	0	0	2787	0	12955	2262	0	0
sample_1	NC_010807	NC_010807.82	91.846	38815	38815	0.093	0	0	0	0.0005	0.0009	3165	0	0	0	1378	3173
sample_1	NC_010807	NC_010807.83	96.836	38815	42163	0.0363	0	0	0.0008	0	0	1281	0	0	3348	0	0
sample_1	NC_010807	NC_010807.84	86.862	38815	37135	0.115	0.0003	0	0	0	0.0005	4149	1680	0	0	0	881
sample_1	NC_010807	NC_010807.85	74.323	38815	56636	0.0858	0	0.0039	0	0	0	3344	0	17821	0	0	0
sample_1	NC_010807	NC_010807.86	70.422	38815	59293	0.1172	0	0.0047	0	0	0.0009	4270	0	20478	0	0	2388
sample_1	NC_010807	NC_010807.87	80.667	38815	40509	0.0065	0.0019	0.003	0	0.0007	0.0005	182	6639	8333	0	2770	1449
sample_1	NC_010807	NC_010807.88	88.758	38815	49344	0.05	0	0.0016	0.0007	0.0009	0.0002	1481	0	6949	3580	4401	329
sample_1	NC_010807	NC_010807.89	90.505	38815	39310	0.0704	0.0008	0	0.0008	0.0002	0	2141	3136	0	3631	1189	0
sample_1	NC_010807	NC_010807.90	82.165	38815	33627	0.124	0.001	0	0	0	0.0006	3866	5188	0	0	0	1354
sample_1	NC_010807	NC_010807.91	93.376	38815	39175	0.0703	0	0	0.0001	0	0.0004	2583	0	0	360	0	1124
sample_1	NC_010807	NC_010807.92	91.093	38815	42470	0.111	0	0	0.0006	0.0008	0	3620	0	0	3655	2317	0
sample_1	NC_010807	NC_010807.93	76.405	38815	54174	0.0851	0	0.0029	0	0	0	3291	0	15359	0	0	0
sample_1	NC_010807	NC_010807.94	84.76	38815	30214	0.0122	0.0028	0	0.0003	0.0003	0.0005	315	9890	0	1289	410	780
sample_1	NC_010807	NC_010807.95	91.264	38815	41677	0.1048	0	0	0.0005	0.0004	0.0003	3516	0	0	2862	1931	463
sample_1	NC_010807	NC_010807.96	77.637	38815	57639	0.0394	0	0.0044	0	0.0006	0.0004	1373	0	18824	0	2417	814
sample_1	NC_010807	NC_010807.97	77.575	38815	28011	0.0565	0.0033	0	0.0006	0	0	1447	12092	0	1288	0	0
sample_1	NC_010807	NC_010807.98	75.39	38815	34349	0.1446	0.0014	0.0004	0	0.0003	0	4555	6681	2215	0	617	0
sample_1	NC_010807	NC_010807.99	71.13	38815	48913	0.1258	0.001	0.0032	0.0004	0	0	4108	4285	12826	1557	0	0
sample_1	NC_010807	NC_010807.100	76.148	38815	52707	0.1361	0	0.003	0.0003	0	0.0005	4828	0	12174	1718	0	1528
sample_2	NC_019422	NC_019422.1	86.972	31674	33062	0.1393	0	0	0.0005	0	0	4217	0	0	1388	0	0
sample_2	NC_019422	NC_019422.2	92.303	31674	28651	0.0291	0.0008	0	0	0.0004	0	810	3023	0	0	1205	0
sample_2	NC_019422	NC_019422.3	73.864	31674	37245	0.1456	0.002	0.0025	0.0009	0	0.001	2955	5105	6998	3678	0	1476
sample_2	NC_019422	NC_019422.4	90.64	31674	27439	0.0088	0.002	0	0.0002	0.0009	0	187	5159	0	924	2600	0
sample_2	NC_019422	NC_019422.5	78.209	31674	32779	0.0493	0.0023	0.0018	0.0005	0	0.0004	1114	6101	5716	1490	0	1078
sample_2	NC_019422	NC_019422.6	90.124	31674	33513	0.1102	0	0	0.0003	0	0.0003	3219	0	0	1839	0	618
sample_2	NC_019422	NC_019422.7	84.899	31674	26112	0.067	0.0024	0	0	0.0003	0.0006	1582	5562	0	0	739	1375
sample_2	NC_019422	NC_019422.8	71.867	31674	29294	0.1025	0.0025	0.0015	0	0	0.0005	2360	7406	5026	0	0	840
sample_2	NC_019422	NC_019422.9	72.265	31674	24137	0.0561	0.0044	0.001	0	0.0004	0.0007	1070	10438	2901	0	1001	1553
sample_2	NC_019422	NC_019422.10	76.425	31674	22897	0.0939	0.0027	0	0	0.0004	0	2044	8777	0	0	1050	0
sample_2	NC_019422	NC_019422.11	75.784	31674	21472	0.0638	0.0038	0	0	0	0.0005	1334	10202	0	0	0	822
sample_2	NC_019422	NC_019422.12	84.966	31674	29341	0.0117	0.002	0.0012	0	0.001	0.0008	251	5502	3169	0	1646	1388
sample_2	NC_019422	NC_019422.13	88.262	31674	28218	0.014	0.0018	0.0006	0.0006	0.0005	0.0009	307	5572	844	1272	992	551
sample_2	NC_019422	NC_019422.14	78.974	31674	42105	0.0985	0	0.0028	0.0003	0	0	3031	0	9451	980	0	0
sample_2	NC_019422	NC_019422.15	86.281	31674	30085	0.0986	0.0011	0	0.0005	0.0004	0.0008	2179	4115	0	2526	1179	1766
sample_2	NC_019422	NC_019422.16	87.279	31674	25169	0.0143	0.002	0	0	0	0.0001	363	6505	0	0	0	145
sample_2	NC_019422	NC_019422.17	89.946	31674	34133	0.1194	0	0	0.0007	0.0004	0	3308	0	0	2459	1535	0
sample_2	NC_019422	NC_019422.18	74.666	31674	19830	0.0293	0.0047	0	0	0	0	602	11844	0	0	0	0
sample_2	NC_019422	NC_019422.19	78.258	31674	21453	0.0316	0.0037	0	0	0.0005	0.0007	665	10221	0	0	1106	611
sample_2	NC_019422	NC_019422.20	85.733	31674	31674	0.1487	0	0	0	0	0.0003	4519	0	0	0	0	923
sample_2	NC_019422	NC_019422.21	70.037	31674	48141	0.1326	0	0.0046	0	0.0005	0.0004	3724	0	16467	0	1990	1247
sample_2	NC_019422	NC_019422.22	73.659	31674	45358	0.0623	0.001	0.0045	0.0009	0.0006	0.0004	1460	2926	14445	2165	2294	1120
sample_2	NC_019422	NC_019422.23	87.602	31674	31674	0.1352	0	0	0	0.0008	0.0002	3927	0	0	0	2241	379
sample_2	NC_019422	NC_019422.24	80.068	31674	41871	0.0706	0	0.0023	0	0	0	2231	0	10197	0	0	0
sample_2	NC_019422	NC_019422.25	92.057	31674	31674	0.0834	0	0	0	0	0.0009	2516	0	0	0	0	1480
sample_2	NC_019422	NC_019422.26	74.939	31674	48902	0.071	0	0.0043	0.0003	0.0006	0	2060	0	16073	1155	1788	0
sample_2	NC_019422	NC_019422.27	80.117	31674	44869	0.0358	0	0.0033	0	0.0007	0	1012	0	13195	0	3014	0
sample_2	NC_019422	NC_019422.28	88.869	31674	27765	0.0413	0.0018	0	0.0002	0	0.0004	1054	4508	0	599	0	290
sample_2	NC_019422	NC_019422.29	73.664	31674	21934	0.1039	0.004	0	0	0.0004	0	2189	9740	0	0	1034	0
sample_2	NC_019422	NC_019422.30	77.737	31674	26692	0.15	0.0011	0	0	0	0	4006	4982	0	0	0	0
sample_2	NC_019422	NC_019422.31	82.242	31674	42984	0.0646	0	0.0027	0.0005	0	0.0008	1801	0	9656	1654	0	1914
sample_2	NC_019422	NC_019422.32	99.728	31674	31674	0.0028	0	0	0	0.0003	0.0003	86	0	0	0	969	822
sample_2	NC_019422	NC_019422.33	90.181	31674	31674	0.1011	0	0	0	0	0.0007	3110	0	0	0	0	1095
sample_2	NC_019422	NC_019422.34	78.75	31674	20857	0.0095	0.0045	0	0	0.0004	0.0008	173	10817	0	0	537	1206
sample_2	NC_019422	NC_019422.35	75.827	31674	24392	0.0979	0.0048	0	0.0007	0	0.0007	1811	9931	0	2649	0	1066
sample_2	NC_019422	NC_019422.36	73.027	31674	22536	0.123	0.0036	0	0	0	0	2742	9138	0	0	0	0
sample_2	NC_019422	NC_019422.37	73.385	31674	28724	0.078	0.0039	0.0017	0.0002	0	0.0006	1551	8491	4482	1059	0	1047
sample_2	NC_019422	NC_019422.38	97.53	31674	33839	0.0284	0	0	0.0008	0	0.0006	809	0	0	2165	0	1886
sample_2	NC_019422	NC_019422.39	77.153	31674	35047	0.0724	0.0012	0.0023	0.0002	0	0.0006	1827	4497	7093	777	0	1038
sample_2	NC_019422	NC_019422.40	85.413	31674	26928	0.0539	0.0024	0	0.0002	0	0.0003	1262	6024	0	1278	0	542
sample_2	NC_019422	NC_019422.41	83.128	31674	42915	0.0233	0	0.0028	0	0.0006	0	672	0	11241	0	2635	0
sample_2	NC_019422	NC_019422.42	92.963	31674	31674	0.0751	0	0	0	0.0005	0	2229	0	0	0	2058	0
sample_2	NC_019422	NC_019422.43	91.621	31674	31674	0.0884	0	0	0	0.0002	0.0004	2654	0	0	0	435	1173
sample_2	NC_019422	NC_019422.44	74.627	31674	47891	0.1301	0	0.0037	0.0006	0.0005	0	3528	0	13132	3085	1544	0
sample_2	NC_019422	NC_019422.45	83.172	31674	41343	0.0438	0	0.0022	0	0	0.0004	1309	0	9669	0	0	1399
sample_2	NC_019422	NC_019422.46	90.402	31674	31674	0.1025	0	0	0	0.0005	0.0006	3040	0	0	0	1107	857
sample_2	NC_019422	NC_019422.47	88.578	31674	26076	0.0186	0.0023	0	0	0	0	499	5598	0	0	0	0
sample_2	NC_019422	NC_019422.48	86.768	31674	37214	0.1106	0	0.0007	0.0006	0	0	3201	0	2713	2827	0	0
sample_2	NC_019422	NC_019422.49	92.315	31674	28221	0.0231	0.0011	0	0	0.0009	0	575	3453	0	0	2747	0
sample_2	NC_019422	NC_019422.50	88.914	31674	37317	0.0713	0.0002	0.0007	0.001	0	0.0005	1911	570	3256	2957	0	1041
sample_2	NC_019422	NC_019422.51	90.128	31674	30199	0.0167	0.0019	0	0.0008	0	0.0007	331	5446	0	3971	0	1813
sample_2	NC_019422	NC_019422.52	75.342	31674	45287	0.0847	0	0.0038	0	0	0	2682	0	13613	0	0	0
sample_2	NC_019422	NC_019422.53	88.985	31674	31674	0.1298	0	0	0.0002	0.0008	0.0006	3489	0	0	0	2345	2172
sample_2	NC_019422	NC_019422.54	95.748	31674	33751	0.0501	0	0	0.0004	0.001	0	1391	0	0	2077	2171	0
sample_2	NC_019422	NC_019422.55	73.426	31674	34853	0.048	0.0034	0.0033	0.0009	0.0004	0.0008	877	7768	8157	2790	1019	713
sample_2	NC_019422	NC_019422.56	98.421	31674	31674	0.0172	0	0	0	0.0004	0	500	0	0	0	1869	0
sample_2	NC_019422	NC_019422.57	77.351	31674	25075	0.1015	0.0036	0	0.0009	0	0.0009	1988	8877	0	2278	0	1004
sample_2	NC_019422	NC_019422.58	90.071	31674	31674	0.1047	0	0	0	0.0002	0.0007	3145	0	0	0	283	1315
sample_2	NC_019422	NC_019422.59	85.736	31674	31674	0.1426	0	0	0	0	0	4518	0	0	0	0	0
sample_2	NC_019422	NC_019422.60	84.613	31674	23367	0.0034	0.003	0	0	0.0008	0	81	8307	0	0	1074	0
sample_2	NC_019422	NC_019422.61	96.935	31674	34166	0.0355	0	0	0.0006	0.0002	0	1009	0	0	2492	822	0
sample_2	NC_019422	NC_019422.62	87.417	31674	33588	0.1419	0	0	0.0005	0	0.001	4106	0	0	1914	0	1008
sample_2	NC_019422	NC_019422.63	77.852	31674	41303	0.1215	0	0.0022	0.0004	0	0.0009	3587	0	8989	640	0	1529
sample_2	NC_019422	NC_019422.64	81.374	31674	28786	0.1304	0.0027	0	0.0005	0	0.0009	3021	5219	0	2331	0	1157
sample_2	NC_019422	NC_019422.65	82.82	31674	24217	0.0308	0.004	0	0.0003	0.0008	0.0006	603	8396	0	939	1621	1631
sample_2	NC_019422	NC_019422.66	74.352	31674	25348	0.135	0.0042	0	0.0008	0	0	2566	9493	0	3167	0	0
sample_2	NC_019422	NC_019422.67	91.936	31674	34398	0.099	0	0	0.0008	0.0006	0.0008	2664	0	0	2724	1072	1369
sample_2	NC_019422	NC_019422.68	75.094	31674	22181	0.0902	0.0037	0	0	0.0004	0	1960	9493	0	0	270	0
sample_2	NC_019422	NC_019422.69	76.896	31674	45115	0.0758	0	0.0038	0	0.001	0	2150	0	13441	0	3199	0
sample_2	NC_019422	NC_019422.70	91.264	31674	31674	0.0874	0	0	0	0	0	2767	0	0	0	0	0
sample_2	NC_019422	NC_019422.71	95.498	31674	34119	0.0565	0	0	0.0005	0.0009	0	1481	0	0	2445	2687	0
sample_2	NC_019422	NC_019422.72	86.305	31674	33226	0.116	0	0.0004	0	0	0	3668	0	1552	0	0	0
sample_2	NC_019422	NC_019422.73	87.157	31674	32468	0.1156	0.0007	0	0.0004	0	0	3120	1998	0	2792	0	0
sample_2	NC_019422	NC_019422.74	88.045	31674	38261	0.0173	0.0001	0.0022	0	0	0.0009	477	410	6997	0	0	2434
sample_2	NC_019422	NC_019422.75	96.489	31674	31674	0.0407	0	0	0	0.0009	0.0007	1112	0	0	0	2555	1901
sample_2	NC_019422	NC_019422.76	81.748	31674	25422	0.0503	0.0047	0	0.0008	0.0006	0	954	8513	0	2261	1703	0
sample_2	NC_019422	NC_019422.77	81.502	31674	47011	0.0197	0	0.003	0.0004	0.0005	0.0003	556	0	13443	1894	928	330
sample_2	NC_019422	NC_019422.78	90.349	31674	38464	0.0151	0	0.0015	0.0003	0.0003	0.0002	440	0	5889	901	1283	628
sample_2	NC_019422	NC_019422.79	70.214	31674	21929	0.1387	0.005	0	0.0006	0.0001	0.0004	2611	10744	0	999	692	670
sample_2	NC_019422	NC_019422.80	72.438	31674	54043	0.0749	0	0.005	0.0007	0	0	2139	0	19347	3022	0	0
sample_2	NC_019422	NC_019422.81	87.144	31674	27667	0.0648	0.0011	0	0	0	0.0002	1811	4007	0	0	0	0
sample_2	NC_019422	NC_019422.82	79.002	31674	22798	0.0558	0.0035	0	0	0	0	1281	8876	0	0	0	0
sample_2	NC_019422	NC_019422.83	96.233	31674	30865	0.0083	0.0007	0	0.0005	0.0007	0.0007	223	1910	0	1101	1974	773
sample_2	NC_019422	NC_019422.84	85.889	31674	32731	0.1494	0	0	0.0004	0	0.0003	4544	0	0	1057	0	291
sample_2	NC_019422	NC_019422.85	98.883	31674	34421	0.0128	0	0	0.0007	0	0	369	0	0	2747	0	0
sample_2	NC_019422	NC_019422.86	75.15	31674	51166	0.0183	0	0.005	0	0.0001	0.0003	547	0	19492	0	374	915
sample_2	NC_019422	NC_019422.87	73.181	31674	21927	0.1142	0.0038	0	0	0	0.0006	2314	9747	0	0	0	618
sample_2	NC_019422	NC_019422.88	84.928	31674	29975	0.1243	0.0015	0	0.0005	0.0009	0.0002	2839	3614	0	1915	2712	532
sample_2	NC_019422	NC_019422.89	85.268	31674	42686	0.0754	0	0.002	0.0008	0	0.0004	1956	0	7043	3969	0	326
sample_2	NC_019422	NC_019422.90	76.981	31674	37424	0.1213	0.0004	0.002	0	0	0	3679	1399	7149	0	0	0
sample_2	NC_019422	NC_019422.91	86.586	31674	30298	0.1034	0.002	0.0001	0.0006	0.001	0.001	2192	3708	221	2111	2754	1684
sample_2	NC_019422	NC_019422.92	89.354	31674	31674	0.1097	0	0	0	0.0001	0.0001	3372	0	0	0	672	0
sample_2	NC_019422	NC_019422.93	86.418	31674	31674	0.1449	0	0	0	0	0.0008	4302	0	0	0	0	1974
sample_2	NC_019422	NC_019422.94	94.164	31674	32372	0.0612	0	0	0.0003	0.0002	0	1869	0	0	698	362	0
sample_2	NC_019422	NC_019422.95	74.385	31674	29024	0.0775	0.0033	0.0015	0.0003	0	0	1731	8003	4083	1270	0	0
sample_2	NC_019422	NC_019422.96	77.847	31674	22423	0.0471	0.0046	0	0.0005	0	0.0002	968	10048	0	797	0	111
sample_2	NC_019422	NC_019422.97	98.103	31674	31674	0.0198	0	0	0	0	0.0004	601	0	0	0	0	1313
sample_2	NC_019422	NC_019422.98	80.196	31674	42148	0.0209	0.0005	0.0034	0	0.0009	0.001	520	1553	12027	0	1952	2077
sample_2	NC_019422	NC_019422.99	84.41	31674	38711	0.1146	0	0.0016	0.0004	0.0006	0	3182	0	4609	2428	1540	0
sample_2	NC_019422	NC_019422.100	77.227	31674	23017	0.0937	0.0037	0	0	0.0002	0.0009	1899	8657	0	0	137	2334
sample_3	NC_005284	NC_005284.1	90.554	54865	61960	0.0563	0	0.0006	0.0003	0	0	2973	0	5089	2006	0	0
sample_3	NC_005284	NC_005284.2	94.112	54865	58063	0.0722	0	0.0002	0.0006	0.0006	0.0009	3099	0	451	2747	3831	2302
sample_3	NC_005284	NC_005284.3	76.818	54865	86966	0.007	0	0.0046	0	0	0	389	0	32101	0	0	0
sample_3	NC_005284	NC_005284.4	93.586	54865	54865	0.0733	0	0	0	0.0008	0.001	3519	0	0	0	4664	2255
sample_3	NC_005284	NC_005284.5	77.424	54865	78111	0.0651	0	0.0041	0	0.0006	0	3387	0	23246	0	3491	0
sample_3	NC_005284	NC_005284.6	95.905	54865	57870	0.0466	0	0	0.0005	0	0.0004	2308	0	0	3005	0	1732
sample_3	NC_005284	NC_005284.7	77.784	54865	78202	0.1405	0	0.003	0.0009	0.0006	0	6201	0	17160	6177	4271	0
sample_3	NC_005284	NC_005284.8	79.207	54865	45735	0.1226	0.0016	0	0.0002	0	0	5303	10312	0	1182	0	0
sample_3	NC_005284	NC_005284.9	78.692	54865	77713	0.0528	0	0.0035	0	0.0005	0	2701	0	22848	0	3220	0
sample_3	NC_005284	NC_005284.10	93.458	54865	55349	0.0693	0	0	0.0001	0.0003	0.0004	3605	0	0	484	1660	935
sample_3	NC_005284	NC_005284.11	88.271	54865	45000	0.0211	0.0017	0	0	0.0007	0	924	9865	0	0	2834	0
sample_3	NC_005284	NC_005284.12	85.044	54865	52759	0.0188	0.0015	0.0013	0	0.0006	0	802	8299	6193	0	3475	0
sample_3	NC_005284	NC_005284.13	89.243	54865	54865	0.122	0	0	0	0.001	0	5902	0	0	0	6344	0
sample_3	NC_005284	NC_005284.14	72.59	54865	53023	0.0454	0.0034	0.0023	0.0009	0	0.0005	1567	15897	10541	3514	0	1461
sample_3	NC_005284	NC_005284.15	74.805	54865	78659	0.0926	0	0.0038	0	0.0001	0.0003	4924	0	23794	0	844	965
sample_3	NC_005284	NC_005284.16	71.883	54865	46627	0.0892	0.0032	0.0017	0	0.0004	0.0004	3239	15148	6910	0	1876	1793
sample_3	NC_005284	NC_005284.17	81.825	54865	84229	0.0148	0	0.0034	0.0008	0	0	715	0	23851	5513	0	0
sample_3	NC_005284	NC_005284.18	85.741	54865	51525	0.1377	0.0005	0	0	0.001	0.0009	5915	3340	0	0	4382	3607
sample_3	NC_005284	NC_005284.19	70.519	54865	38395	0.1457	0.0035	0	0	0.0002	0	5512	16470	0	0	1007	0
sample_3	NC_005284	NC_005284.20	70.741	54865	51362	0.0277	0.0037	0.0026	0	0	0.0008	1001	16291	12788	0	0	2672
sample_3	NC_005284	NC_005284.21	75.049	54865	38693	0.0931	0.0031	0	0	0	0.0002	3586	16172	0	0	0	359
sample_3	NC_005284	NC_005284.22	96.431	54865	57871	0.0372	0.0002	0	0.0004	0.0004	0	1811	402	0	3408	2433	0
sample_3	NC_005284	NC_005284.23	70.983	54865	57098	0.0033	0.0035	0.0042	0.0004	0.0004	0.0003	116	16112	16144	2201	1067	573
sample_3	NC_005284	NC_005284.24	85.285	54865	71527	0.056	0	0.0016	0.0006	0	0	2866	0	12866	3796	0	0
sample_3	NC_005284	NC_005284.25	88.804	54865	69647	0.0491	0	0.0015	0.0007	0	0	2409	0	9122	5660	0	0
sample_3	NC_005284	NC_005284.26	84.288	54865	43101	0.0447	0.0023	0	0	0.0004	0	1814	11764	0	0	1989	0
sample_3	NC_005284	NC_005284.27	88.242	54865	47145	0.0029	0.0018	0	0.0008	0.0005	0	100	11794	0	4074	1625	0
sample_3	NC_005284	NC_005284.28	89.474	54865	58547	0.1242	0	0	0.0003	0	0.0006	5969	0	0	3682	0	2303
sample_3	NC_005284	NC_005284.29	74.397	54865	70495	0.0452	0.0013	0.0035	0	0	0	2199	6034	21664	0	0	0
sample_3	NC_005284	NC_005284.30	88.386	54865	59563	0.133	0	0	0.0005	0	0	6645	0	0	4698	0	0
sample_3	NC_005284	NC_005284.31	76.553	54865	40361	0.0558	0.0045	0	0.0009	0	0.0001	1694	18940	0	4436	0	354
sample_3	NC_005284	NC_005284.32	94.902	54865	60896	0.0619	0	0	0.0008	0.0005	0	2951	0	0	6031	1450	0
sample_3	NC_005284	NC_005284.33	96.46	54865	54865	0.0358	0	0	0	0.0001	0	1942	0	0	0	722	0
sample_3	NC_005284	NC_005284.34	71.67	54865	76309	0.1169	0.0008	0.0035	0.0002	0	0.0001	5499	3819	22344	2919	0	442
sample_3	NC_005284	NC_005284.35	98.42	54865	54865	0.0167	0	0	0	0	0.0006	867	0	0	0	0	3134
sample_3	NC_005284	NC_005284.36	96.691	54865	59584	0.0302	0.0001	0	0.0009	0	0	1474	839	0	5558	0	0
sample_3	NC_005284	NC_005284.37	88.041	54865	44069	0.0125	0.0023	0	0	0.0004	0	518	10796	0	0	2825	0
sample_3	NC_005284	NC_005284.38	73.188	54865	83630	0.0762	0	0.0044	0	0	0	4184	0	28765	0	0	0
sample_3	NC_005284	NC_005284.39	75.296	54865	87469	0.0233	0	0.0044	0	0	0	1279	0	32604	0	0	0
sample_3	NC_005284	NC_005284.40	81.516	54865	70609	0.0224	0.001	0.0027	0.0007	0.0001	0	1053	4365	16721	3388	559	0
sample_3	NC_005284	NC_005284.41	80.475	54865	48432	0.1304	0.0018	0	0.0007	0.0006	0	5201	9767	0	3334	2375	0
sample_3	NC_005284	NC_005284.42	89.317	54865	52069	0.0548	0.0012	0	0.0003	0	0	2394	6636	0	3840	0	0
sample_3	NC_005284	NC_005284.43	93.768	54865	54865	0.067	0	0	0	0.0004	0.0006	3419	0	0	0	2337	1656
sample_3	NC_005284	NC_005284.44	71.407	54865	39665	0.1404	0.0049	0	0.0005	0.0006	0.0005	4250	18529	0	3329	1765	1015
sample_3	NC_005284	NC_005284.45	93.793	54865	55140	0.031	0.0009	0	0.0008	0	0.0005	1430	3968	0	4243	0	1682
sample_3	NC_005284	NC_005284.46	71.65	54865	36501	0.1129	0.0047	0	0	0.0006	0.0006	3769	18364	0	0	1795	1225
sample_3	NC_005284	NC_005284.47	91.865	54865	59479	0.0723	0.0002	0.0002	0.0006	0	0	3449	1639	765	5488	0	0
sample_3	NC_005284	NC_005284.48	80.429	54865	80843	0.0186	0	0.0044	0.0002	0.0009	0.0008	848	0	24863	1115	5118	2728
sample_3	NC_005284	NC_005284.49	81.571	54865	48537	0.1426	0.001	0	0	0.0009	0	6364	6328	0	0	3708	0
sample_3	NC_005284	NC_005284.50	90.152	54865	66165	0.0576	0	0.0012	0.0007	0.0004	0.0002	2691	0	6537	4763	2539	493
sample_3	NC_005284	NC_005284.51	96.198	54865	54865	0.038	0	0	0	0	0	2086	0	0	0	0	0
sample_3	NC_005284	NC_005284.52	83.118	54865	44068	0.0409	0.0028	0	0.0005	0	0.0005	1538	13626	0	2829	0	1269
sample_3	NC_005284	NC_005284.53	79.751	54865	46897	0.1351	0.0016	0	0	0	0	6319	7968	0	0	0	0
sample_3	NC_005284	NC_005284.54	88.14	54865	56516	0.1344	0	0	0.0002	0	0.0009	6605	0	0	1651	0	4159
sample_3	NC_005284	NC_005284.55	96.143	54865	54865	0.0423	0	0	0	0.0005	0.0004	2116	0	0	0	3364	1663
sample_3	NC_005284	NC_005284.56	73.046	54865	69100	0.0152	0.0015	0.0034	0	0	0	666	8923	23158	0	0	0
sample_3	NC_005284	NC_005284.57	78.187	54865	74321	0.1484	0	0.0024	0.0007	0	0	7330	0	13519	5937	0	0
sample_3	NC_005284	NC_005284.58	75.672	54865	52223	0.0564	0.0021	0.0026	0	0.0008	0.001	2074	12273	9631	0	2337	3648
sample_3	NC_005284	NC_005284.59	73.781	54865	38419	0.0348	0.0047	0.0009	0	0.0005	0.0007	1104	19348	2902	0	1209	2330
sample_3	NC_005284	NC_005284.60	96.391	54865	54865	0.0373	0	0	0	0.0003	0	1980	0	0	0	1866	0
sample_3	NC_005284	NC_005284.61	83.125	54865	56397	0.0408	0.002	0.0018	0.0004	0.001	0	1707	7918	7443	2007	4051	0
sample_3	NC_005284	NC_005284.62	89.176	54865	63424	0.1083	0	0.0004	0.0008	0.0004	0	5076	0	2652	5907	2011	0
sample_3	NC_005284	NC_005284.63	94.894	54865	52212	0.0274	0.0003	0	0	0	0.0001	1407	2653	0	0	0	362
sample_3	NC_005284	NC_005284.64	76.98	54865	50897	0.0098	0.003	0.0024	0	0	0.0003	396	13761	9793	0	0	886
sample_3	NC_005284	NC_005284.65	77.793	54865	77746	0.091	0	0.003	0.0005	0	0	4726	0	19997	2884	0	0
sample_3	NC_005284	NC_005284.66	98.181	54865	54865	0.0182	0	0	0	0	0	998	0	0	0	0	0
sample_3	NC_005284	NC_005284.67	76.95	54865	44220	0.1468	0.002	0	0	0.0008	0	6097	10645	0	0	2706	0
sample_3	NC_005284	NC_005284.68	82.109	54865	67616	0.0741	0.0003	0.0019	0.0003	0	0.0005	3654	1828	12777	1802	0	1799
sample_3	NC_005284	NC_005284.69	96.503	54865	56666	0.0397	0	0	0.0003	0.0006	0.0001	1950	0	0	1801	3411	414
sample_3	NC_005284	NC_005284.70	80.711	54865	74796	0.072	0	0.0029	0.0003	0	0.0009	3424	0	18162	1769	0	3156
sample_3	NC_005284	NC_005284.71	88.341	54865	48248	0.0039	0.0028	0	0.0009	0.0004	0.0009	126	11770	0	5153	1999	3148
sample_3	NC_005284	NC_005284.72	96.852	54865	54865	0.0315	0	0	0	0	0	1727	0	0	0	0	0
sample_3	NC_005284	NC_005284.73	87.942	54865	56118	0.134	0	0	0.0003	0.0006	0	6691	0	0	1253	3728	0
sample_3	NC_005284	NC_005284.74	81.354	54865	51497	0.084	0.0016	0.001	0	0.0007	0	3540	8060	4692	0	4875	0
sample_3	NC_005284	NC_005284.75	78.958	54865	45869	0.1395	0.0019	0	0	0.0005	0	6100	8996	0	0	2470	0
sample_3	NC_005284	NC_005284.76	76.378	54865	77077	0.1354	0	0.0033	0.0005	0.0007	0.0002	6187	0	18793	3419	4481	853
sample_3	NC_005284	NC_005284.77	95.959	54865	60161	0.0503	0	0	0.0007	0.0005	0	2324	0	0	5296	2857	0
sample_3	NC_005284	NC_005284.78	79.083	54865	45724	0.1284	0.002	0	0.0004	0	0.0005	5129	10782	0	1641	0	2394
sample_3	NC_005284	NC_005284.79	75.522	54865	86032	0.0537	0	0.0039	0.0002	0.0008	0	2566	0	29357	1810	4515	0
sample_3	NC_005284	NC_005284.80	80.71	54865	44342	0.0474	0.003	0.0005	0	0.0006	0	1874	12956	2433	0	2963	0
sample_3	NC_005284	NC_005284.81	88.954	54865	60504	0.1298	0	0	0.0006	0	0	6372	0	0	5639	0	0
sample_3	NC_005284	NC_005284.82	95.394	54865	54382	0.0105	0.0003	0.0001	0.0003	0	0.0009	454	3123	1001	1639	0	5399
sample_3	NC_005284	NC_005284.83	88.504	54865	65631	0.0316	0	0.0015	0	0.0005	0.001	1543	0	10766	0	2601	3491
sample_3	NC_005284	NC_005284.84	75.329	54865	41093	0.1242	0.0027	0	0	0.0003	0	4951	13772	0	0	1197	0
sample_3	NC_005284	NC_005284.85	76.537	54865	70539	0.1253	0	0.0024	0	0	0	6875	0	15674	0	0	0
sample_3	NC_005284	NC_005284.86	85.532	54865	53920	0.1173	0.0009	0.0002	0.0005	0.0006	0.0004	4791	4945	1212	2788	3248	2152
sample_3	NC_005284	NC_005284.87	95.401	54865	55588	0.023	0.0005	0	0.0005	0	0	1109	2862	0	3585	0	0
sample_3	NC_005284	NC_005284.88	99.229	54865	54865	0.0096	0	0	0	0.0009	0.0008	423	0	0	0	5562	3810
sample_3	NC_005284	NC_005284.89	78.495	54865	78576	0.0882	0	0.0031	0.0005	0.0008	0.0006	4023	0	20650	3061	4121	2130
sample_3	NC_005284	NC_005284.90	95.522	54865	54865	0.0491	0	0	0	0.0006	0.0001	2457	0	0	0	4188	0
sample_3	NC_005284	NC_005284.91	88.234	54865	47696	0.0545	0.0013	0	0	0	0.0006	2449	7169	0	0	0	2201
sample_3	NC_005284	NC_005284.92	86.147	54865	56349	0.1441	0	0	0.0002	0	0	7703	0	0	1484	0	0
sample_3	NC_005284	NC_005284.93	75.29	54865	71133	0.1418	0	0.0024	0	0.0004	0.0004	7433	0	16268	0	1676	807
sample_3	NC_005284	NC_005284.94	85.61	54865	51076	0.0547	0.0023	0.0003	0.0008	0.0005	0	2043	9990	1169	5032	1849	0
sample_3	NC_005284	NC_005284.95	83.226	54865	51566	0.1261	0.0017	0	0.0008	0	0.0002	5594	6665	0	3366	0	103
sample_3	NC_005284	NC_005284.96	98.628	54865	58390	0.0158	0	0	0.0006	0	0.0004	777	0	0	3525	0	2194
sample_3	NC_005284	NC_005284.97	75.172	54865	35951	0.0563	0.005	0	0	0.001	0	1817	18914	0	0	3522	0
sample_3	NC_005284	NC_005284.98	73.492	54865	80154	0.1415	0	0.004	0.0006	0.0009	0.0003	6490	0	22811	2478	5006	561
sample_3	NC_005284	NC_005284.99	87.72	54865	63863	0.0824	0	0.0012	0.0005	0	0	4300	0	5980	3018	0	0
sample_3	NC_005284	NC_005284.100	93.429	54865	48480	0.0041	0.0011	0	0	0	0	203	6385	0	0	0	0
sample_4	NC_048165	NC_048165.1	83.524	54579	49884	0.1027	0.0015	0	0.0008	0	0	4364	8483	0	3788	0	0
sample_4	NC_048165	NC_048165.2	73.315	54579	36180	0.0899	0.0038	0	0	0.0009	0	2910	18399	0	0	3563	0
sample_4	NC_048165	NC_048165.3	77.136	54579	67419	0.1498	0	0.0024	0	0	0.0009	7527	0	12840	0	0	4015
sample_4	NC_048165	NC_048165.4	78.086	54579	36641	0.0291	0.004	0	0	0.0002	0.0008	1026	17938	0	0	328	2255
sample_4	NC_048165	NC_048165.5	85.435	54579	74096	0.0308	0	0.0025	0.0007	0.0002	0	1527	0	15688	3829	1115	0
sample_4	NC_048165	NC_048165.6	82.857	54579	51749	0.1428	0.0007	0	0.0002	0	0	7074	4080	0	1250	0	0
sample_4	NC_048165	NC_048165.7	98.661	54579	55468	0.0143	0	0	0.0001	0	0.0007	737	0	0	889	0	2627
sample_4	NC_048165	NC_048165.8	79.028	54579	60460	0.1269	0.0013	0.0012	0.0009	0	0	5358	6636	6774	5743	0	0
sample_4	NC_048165	NC_048165.9	77.38	54579	42363	0.1284	0.0027	0	0	0.001	0	4856	12216	0	0	4773	0
sample_4	NC_048165	NC_048165.10	77.004	54579	70350	0.1185	0	0.0026	0	0	0	6479	0	15771	0	0	0
sample_4	NC_048165	NC_048165.11	99.318	54579	54579	0.0068	0	0	0	0	0	372	0	0	0	0	0
sample_4	NC_048165	NC_048165.12	93.526	54579	56857	0.0767	0	0	0.0002	0.0009	0	3607	0	0	2278	5192	0
sample_4	NC_048165	NC_048165.13	75.145	54579	83697	0.0517	0	0.0048	0	0	0.0004	2625	0	29118	0	0	1545
sample_4	NC_048165	NC_048165.14	84.112	54579	49713	0.1033	0.0011	0	0.0004	0.0003	0	4466	7638	0	2772	807	0
sample_4	NC_048165	NC_048165.15	74.254	54579	89137	0.0822	0	0.0049	0.0009	0.0004	0	3870	0	29261	5297	2187	0
sample_4	NC_048165	NC_048165.16	90.258	54579	56303	0.1023	0	0	0.0003	0	0	5401	0	0	1724	0	0
sample_4	NC_048165	NC_048165.17	96.244	54579	58399	0.0039	0	0.0005	0	0	0	212	0	3820	0	0	0
sample_4	NC_048165	NC_048165.18	82.687	54579	63324	0.1111	0	0.0019	0	0.0004	0	5834	0	8745	0	2186	0
sample_4	NC_048165	NC_048165.19	72.239	54579	81319	0.1066	0	0.0044	0	0	0.0008	5493	0	26740	0	0	2458
sample_4	NC_048165	NC_048165.20	87.501	54579	42624	0.0028	0.0026	0	0	0.0008	0.001	97	11955	0	0	3433	2720
sample_4	NC_048165	NC_048165.21	80.438	54579	72607	0.1331	0	0.0016	0.0007	0	0	6434	0	12012	6016	0	0
sample_4	NC_048165	NC_048165.22	87.661	54579	57620	0.1389	0	0	0.0005	0	0.0005	6922	0	0	3041	0	1844
sample_4	NC_048165	NC_048165.23	94.108	54579	65992	0.0363	0	0.0007	0.0009	0	0.0002	1632	0	3840	7573	0	847
sample_4	NC_048165	NC_048165.24	79.245	54579	37619	0.0319	0.0045	0	0	0.0008	0.0006	1088	16960	0	0	2596	1872
sample_4	NC_048165	NC_048165.25	73.624	54579	81861	0.1466	0	0.0044	0.0007	0.0008	0	6748	0	22491	4791	3838	0
sample_4	NC_048165	NC_048165.26	87.627	54579	54579	0.1394	0	0	0	0.0003	0.0009	6753	0	0	0	1865	4062
sample_4	NC_048165	NC_048165.27	76.35	54579	44402	0.113	0.0038	0.0001	0.0009	0	0	3938	15119	414	4528	0	0
sample_4	NC_048165	NC_048165.28	77.976	54579	84582	0.0073	0	0.0049	0	0	0.0009	323	0	30003	0	0	5665
sample_4	NC_048165	NC_048165.29	97.254	54579	54579	0.0294	0	0	0	0.0006	0	1499	0	0	0	3987	0
sample_4	NC_048165	NC_048165.30	83.087	54579	45782	0.0798	0.0022	0	0.0002	0.0005	0	3199	10576	0	1779	1909	0
sample_4	NC_048165	NC_048165.31	79.97	54579	72068	0.0967	0	0.002	0.0002	0	0.0002	4914	0	15539	1950	0	1476
sample_4	NC_048165	NC_048165.32	85.854	54579	44871	0.0512	0.0021	0	0	0	0.0007	2180	9708	0	0	0	2514
sample_4	NC_048165	NC_048165.33	76.371	54579	34816	0.0022	0.0047	0	0.0004	0.0004	0	68	20987	0	1224	936	0
sample_4	NC_048165	NC_048165.34	73.322	54579	51703	0.1037	0.0026	0.0017	0	0.0009	0	3821	11794	8918	0	5630	0
sample_4	NC_048165	NC_048165.35	98.333	54579	54579	0.0173	0	0	0	0	0.0004	910	0	0	0	0	1723
sample_4	NC_048165	NC_048165.36	79.327	54579	64712	0.1477	0	0.0016	0	0.0004	0.0008	7264	0	10133	0	2399	2737
sample_4	NC_048165	NC_048165.37	78.778	54579	36502	0.0173	0.0038	0	0	0	0	626	18077	0	0	0	0
sample_4	NC_048165	NC_048165.38	93.473	54579	53857	0.0322	0.0006	0	0.0007	0.0006	0.0005	1387	4304	0	3582	2527	2099
sample_4	NC_048165	NC_048165.39	91.847	54579	59392	0.0879	0	0.0003	0.0005	0.0009	0	4035	0	1222	3591	4801	0
sample_4	NC_048165	NC_048165.40	77.402	54579	42901	0.0811	0.0039	0	0.001	0.0002	0	2670	16689	0	5011	764	0
sample_4	NC_048165	NC_048165.41	96.353	54579	58059	0.04	0	0	0.0006	0	0	2054	0	0	3480	0	0
sample_4	NC_048165	NC_048165.42	79.924	54579	68159	0.1226	0	0.0018	0.0003	0	0	6448	0	11745	1835	0	0
sample_4	NC_048165	NC_048165.43	97.873	54579	62809	0.0069	0	0.0004	0.0008	0	0.001	297	0	1903	6327	0	4203
sample_4	NC_048165	NC_048165.44	89.476	54579	60270	0.0816	0	0.0006	0.0004	0	0	4277	0	3533	2158	0	0
sample_4	NC_048165	NC_048165.45	94.085	54579	50451	0.0245	0.0007	0	0	0.0006	0.001	1042	4128	0	0	2949	3619
sample_4	NC_048165	NC_048165.46	78.118	54579	46272	0.1343	0.0024	0	0.0003	0	0	5533	11002	0	2695	0	0
sample_4	NC_048165	NC_048165.47	82.719	54579	72927	0.0362	0	0.0026	0	0	0.0005	1843	0	18348	0	0	3360
sample_4	NC_048165	NC_048165.48	89.397	54579	50756	0.0319	0.0015	0	0.0009	0	0	1325	8519	0	4696	0	0
sample_4	NC_048165	NC_048165.49	77.114	54579	46874	0.1435	0.0028	0	0.001	0	0	5319	12581	0	4876	0	0
sample_4	NC_048165	NC_048165.50	87.4	54579	54579	0.1409	0	0	0	0.0001	0.001	6877	0	0	0	254	5369
sample_4	NC_048165	NC_048165.51	96.593	54579	56141	0.0362	0	0	0.0002	0.0002	0	1886	0	0	1562	1265	0
sample_4	NC_048165	NC_048165.52	87.679	54579	65983	0.0444	0	0.0014	0.0001	0.0007	0	2224	0	10406	998	3730	0
sample_4	NC_048165	NC_048165.53	73.45	54579	46153	0.0689	0.0029	0.0012	0	0	0.0003	2681	14904	6478	0	0	920
sample_4	NC_048165	NC_048165.54	92.679	54579	54579	0.0864	0	0	0	0.0009	0.0006	3996	0	0	0	4969	3165
sample_4	NC_048165	NC_048165.55	85.402	54579	60995	0.1015	0	0.0009	0	0	0.0006	5228	0	6416	0	0	2990
sample_4	NC_048165	NC_048165.56	74.675	54579	88302	0.0241	0	0.0043	0	0.0004	0	1231	0	33723	0	2164	0
sample_4	NC_048165	NC_048165.57	85.548	54579	63682	0.0966	0	0.0013	0.0001	0.0006	0.0009	4320	0	8451	652	4910	4101
sample_4	NC_048165	NC_048165.58	78.691	54579	36463	0.0209	0.0042	0	0	0	0.001	642	18116	0	0	0	3293
sample_4	NC_048165	NC_048165.59	70.705	54579	37624	0.1404	0.0035	0	0	0.0005	0	5028	16955	0	0	1937	0
sample_4	NC_048165	NC_048165.60	95.156	54579	51294	0.0198	0.0004	0	0	0	0.0009	922	3285	0	0	0	3179
sample_4	NC_048165	NC_048165.61	77.412	54579	81891	0.034	0	0.0041	0	0	0.001	1757	0	27312	0	0	3086
sample_4	NC_048165	NC_048165.62	72.994	54579	87688	0.1262	0	0.0047	0.0007	0.0007	0	5617	0	27187	5922	3936	0
sample_4	NC_048165	NC_048165.63	98.41	54579	54579	0.0175	0	0	0	0.0004	0.0005	868	0	0	0	2063	2226
sample_4	NC_048165	NC_048165.64	96.654	54579	54579	0.035	0	0	0	0	0.0004	1826	0	0	0	0	2112
sample_4	NC_048165	NC_048165.65	87.787	54579	54579	0.1336	0	0	0	0.0008	0	6666	0	0	0	4679	0
sample_4	NC_048165	NC_048165.66	77.146	54579	62549	0.1409	0.001	0.0019	0.0009	0	0	5974	6442	8379	6033	0	0
sample_4	NC_048165	NC_048165.67	76.189	54579	73733	0.0651	0.001	0.0033	0.0006	0	0.0005	2790	5183	19789	4548	0	1466
sample_4	NC_048165	NC_048165.68	96.64	54579	54579	0.0372	0	0	0	0.0006	0.0005	1834	0	0	0	3218	2239
sample_4	NC_048165	NC_048165.69	87.515	54579	54579	0.1249	0	0	0	0	0	6814	0	0	0	0	0
sample_4	NC_048165	NC_048165.70	70.16	54579	37450	0.1178	0.0043	0	0.0007	0	0	3735	19991	0	2862	0	0
sample_4	NC_048165	NC_048165.71	74.51	54579	82806	0.0058	0.0005	0.0046	0	0	0	289	3107	31334	0	0	0
sample_4	NC_048165	NC_048165.72	72.096	54579	61061	0.0181	0.0022	0.0038	0	0	0	783	12110	18592	0	0	0
sample_4	NC_048165	NC_048165.73	88.708	54579	54579	0.1201	0	0	0	0.0003	0	6163	0	0	0	3063	0
sample_4	NC_048165	NC_048165.74	89.84	54579	54579	0.112	0	0	0	0	0.0009	5545	0	0	0	0	4453
sample_4	NC_048165	NC_048165.75	98.341	54579	57272	0.0188	0	0	0.0005	0	0.0004	928	0	0	2693	0	1906
sample_4	NC_048165	NC_048165.76	73.073	54579	39171	0.1252	0.0032	0	0	0	0	4918	15408	0	0	0	0
sample_4	NC_048165	NC_048165.77	92.545	54579	55929	0.0414	0.0012	0	0.0009	0	0.0008	1647	4944	0	6294	0	2612
sample_4	NC_048165	NC_048165.78	86.902	54579	53464	0.1221	0.0001	0	0	0	0	6518	1115	0	0	0	0
sample_4	NC_048165	NC_048165.79	75.884	54579	34683	0.0127	0.0046	0	0.0002	0	0	409	20708	0	812	0	0
sample_4	NC_048165	NC_048165.80	82.536	54579	68872	0.0735	0	0.0019	0	0.0004	0.0006	3633	0	14293	0	2136	2939
sample_4	NC_048165	NC_048165.81	90.308	54579	54579	0.1047	0	0	0	0	0.0008	5290	0	0	0	0	2469
sample_4	NC_048165	NC_048165.82	75.814	54579	64431	0.0208	0.0019	0.0032	0.0008	0	0	855	10292	16782	3362	0	0
sample_4	NC_048165	NC_048165.83	86.785	54579	50109	0.0554	0.0018	0	0.001	0.0004	0	2144	9547	0	5077	1252	0
sample_4	NC_048165	NC_048165.84	72.762	54579	48252	0.1365	0.0022	0.0009	0	0.0007	0	5518	11650	5323	0	2467	0
sample_4	NC_048165	NC_048165.85	92.854	54579	60003	0.0882	0	0	0.0007	0.0007	0	4094	0	0	5424	2862	0
sample_4	NC_048165	NC_048165.86	74.945	54579	35215	0.0371	0.0048	0	0.0004	0	0.0006	1190	20118	0	754	0	1492
sample_4	NC_048165	NC_048165.87	87.264	54579	54579	0.1358	0	0	0	0.0006	0	6951	0	0	0	3458	0
sample_4	NC_048165	NC_048165.88	99.839	54579	54579	0.0016	0	0	0	0	0	88	0	0	0	0	0
sample_4	NC_048165	NC_048165.89	99.691	54579	57377	0.0034	0	0	0.0004	0	0.0004	173	0	0	2798	0	1073
sample_4	NC_048165	NC_048165.90	91.102	54579	55668	0.1012	0	0	0.0002	0.0004	0.0007	4905	0	0	1089	3041	2260
sample_4	NC_048165	NC_048165.91	94.782	54579	54579	0.0522	0	0	0	0	0	2848	0	0	0	0	0
sample_4	NC_048165	NC_048165.92	76.098	54579	56757	0.1151	0.0021	0.0017	0.0009	0	0.0002	4289	10532	7501	5209	0	436
sample_4	NC_048165	NC_048165.93	88.039	54579	54579	0.1292	0	0	0	0.0008	0	6528	0	0	0	4229	0
sample_4	NC_048165	NC_048165.94	71.147	54579	36937	0.096	0.0049	0	0.0005	0	0	3086	20233	0	2591	0	0
sample_4	NC_048165	NC_048165.95	93.439	54579	54725	0.0506	0.0007	0	0.0004	0.0005	0.0008	2125	2921	0	3067	2607	2995
sample_4	NC_048165	NC_048165.96	75.72	54579	42782	0.1482	0.002	0	0	0	0.001	5921	11797	0	0	0	2757
sample_4	NC_048165	NC_048165.97	88.294	54579	68331	0.0805	0	0.0012	0.0009	0.0006	0.0003	3547	0	7294	6458	3201	837
sample_4	NC_048165	NC_048165.98	89.078	54579	53019	0.0388	0.0007	0.0004	0	0	0	1927	4729	3169	0	0	0
sample_4	NC_048165	NC_048165.99	79.055	54579	39742	0.0541	0.0048	0	0.0006	0.001	0.0008	1575	16606	0	1769	4192	3078
sample_4	NC_048165	NC_048165.100	80.061	54579	75502	0.0745	0	0.0028	0.0004	0	0.0002	3732	0	18473	2450	0	681
sample_5	NC_021868	NC_021868.1	92.492	58305	62289	0.0467	0	0.0004	0	0.0007	0	2535	0	3984	0	4165	0
sample_5	NC_021868	NC_021868.2	99.846	58305	64025	0.0018	0	0	0.0008	0	0	94	0	0	5720	0	0
sample_5	NC_021868	NC_021868.3	72.776	58305	55554	0.0427	0.0037	0.0035	0	0.0009	0.0009	1516	15358	12607	0	3409	3839
sample_5	NC_021868	NC_021868.4	75.642	58305	44598	0.1388	0.0027	0	0	0	0.0008	5679	13707	0	0	0	1947
sample_5	NC_021868	NC_021868.5	78.992	58305	91269	0.0498	0	0.0038	0.0009	0	0	2566	0	26291	6673	0	0
sample_5	NC_021868	NC_021868.6	99.249	58305	58305	0.0078	0	0	0	0.0004	0	438	0	0	0	2497	0
sample_5	NC_021868	NC_021868.7	93.374	58305	61588	0.0748	0.0001	0	0.0005	0.0008	0.0001	3700	544	0	3827	4326	670
sample_5	NC_021868	NC_021868.8	87.69	58305	74733	0.0442	0.0001	0.0019	0.0008	0.0007	0.0008	1997	515	11868	5075	4283	2988
sample_5	NC_021868	NC_021868.9	91.51	58305	72901	0.0263	0	0.0016	0.0009	0.0009	0.0009	1126	0	8887	5709	4721	3286
sample_5	NC_021868	NC_021868.10	96.872	58305	58305	0.0313	0	0	0	0	0	1824	0	0	0	0	0
sample_5	NC_021868	NC_021868.11	90.907	58305	59653	0.0943	0	0	0.0001	0	0	5363	0	0	1348	0	0
sample_5	NC_021868	NC_021868.12	79.918	58305	86687	0.0244	0	0.0037	0.0003	0	0	1381	0	26355	2027	0	0
sample_5	NC_021868	NC_021868.13	86.663	58305	67397	0.1012	0	0.0009	0.0004	0	0	5556	0	5653	3439	0	0
sample_5	NC_021868	NC_021868.14	73.509	58305	38690	0.0883	0.0048	0	0	0.0004	0.001	3040	19615	0	0	1190	2521
sample_5	NC_021868	NC_021868.15	75.921	58305	60446	0.0029	0.0031	0.003	0.0003	0.001	0.0003	104	14194	14192	2143	3230	1759
sample_5	NC_021868	NC_021868.16	87.557	58305	71627	0.0274	0	0.0022	0	0.0004	0.0009	1423	0	13322	0	2314	3784
sample_5	NC_021868	NC_021868.17	83.642	58305	74848	0.1255	0	0.0014	0.0009	0	0	6345	0	9091	7452	0	0
sample_5	NC_021868	NC_021868.18	82.779	58305	49563	0.0804	0.0025	0	0.0006	0	0.0006	3301	11974	0	3232	0	2389
sample_5	NC_021868	NC_021868.19	73.103	58305	43847	0.1482	0.0038	0	0.0005	0.0007	0	5432	16612	0	2154	3084	0
sample_5	NC_021868	NC_021868.20	79.638	58305	83169	0.0596	0	0.0031	0.0004	0.0001	0.0006	3166	0	22475	2389	598	1961
sample_5	NC_021868	NC_021868.21	90.699	58305	64139	0.0757	0	0.0006	0.0003	0.0002	0.0003	4084	0	3220	2614	869	826
sample_5	NC_021868	NC_021868.22	88.987	58305	52154	0.0605	0.0011	0	0	0.0002	0.0003	3007	6151	0	0	879	1490
sample_5	NC_021868	NC_021868.23	94.202	58305	65128	0.0485	0	0.0005	0.0007	0.0007	0.0001	2335	0	2487	4336	5103	659
sample_5	NC_021868	NC_021868.24	86.023	58305	68208	0.0783	0	0.0017	0	0.0004	0.0009	3890	0	9903	0	3482	4845
sample_5	NC_021868	NC_021868.25	76.666	58305	61931	0.0687	0.0021	0.0021	0	0.0007	0.0009	2899	9316	12942	0	3264	2813
sample_5	NC_021868	NC_021868.26	78.979	58305	89116	0.0329	0	0.0038	0.0004	0	0	1795	0	27399	3412	0	0
sample_5	NC_021868	NC_021868.27	76.975	58305	50235	0.0979	0.0029	0.0007	0.0004	0.0004	0.0008	3609	14245	3528	2647	1167	2985
sample_5	NC_021868	NC_021868.28	77.562	58305	38510	0.0271	0.0044	0	0	0.0005	0.0002	964	19795	0	0	1857	678
sample_5	NC_021868	NC_021868.29	84.979	58305	77656	0.0094	0	0.0024	0	0	0	536	0	19351	0	0	0
sample_5	NC_021868	NC_021868.30	92.098	58305	60026	0.0628	0.0005	0	0.0009	0.0003	0.0007	2858	3634	0	5355	2263	1451
sample_5	NC_021868	NC_021868.31	97.988	58305	58305	0.0217	0	0	0	0.0006	0	1173	0	0	0	3967	0
sample_5	NC_021868	NC_021868.32	71.653	58305	92979	0.1493	0	0.0046	0.0009	0	0.0003	7552	0	27780	6894	0	1273
sample_5	NC_021868	NC_021868.33	99.583	58305	58305	0.0042	0	0	0	0	0	243	0	0	0	0	0
sample_5	NC_021868	NC_021868.34	95.08	58305	63975	0.0625	0	0	0.0008	0	0.0009	3008	0	0	5670	0	3931
sample_5	NC_021868	NC_021868.35	95.559	58305	64903	0.0527	0	0	0.0008	0	0	2736	0	0	6598	0	0
sample_5	NC_021868	NC_021868.36	74.321	58305	50631	0.1246	0.002	0.0011	0	0	0	5750	12074	4400	0	0	0
sample_5	NC_021868	NC_021868.37	95.435	58305	62142	0.0539	0	0	0.0005	0.0006	0	2749	0	0	3837	3580	0
sample_5	NC_021868	NC_021868.38	88.911	58305	72107	0.0057	0	0.002	0	0.0001	0.0001	330	0	13802	0	283	392
sample_5	NC_021868	NC_021868.39	95.41	58305	58305	0.0504	0	0	0	0.001	0	2676	0	0	0	5535	0
sample_5	NC_021868	NC_021868.40	72.385	58305	61961	0.0639	0.0022	0.0029	0	0.0009	0	2713	12065	15721	0	4146	0
sample_5	NC_021868	NC_021868.41	71.909	58305	40343	0.1052	0.005	0	0.0009	0.0004	0.0005	3252	21207	0	3245	1939	666
sample_5	NC_021868	NC_021868.42	76.987	58305	42977	0.083	0.0034	0	0.0005	0	0.0002	3159	16990	0	1662	0	1098
sample_5	NC_021868	NC_021868.43	88.333	58305	51425	0.0591	0.0011	0	0	0.0003	0	2961	6880	0	0	1763	0
sample_5	NC_021868	NC_021868.44	74.555	58305	41965	0.083	0.0049	0.0005	0	0.0007	0.0008	2830	18097	1757	0	2150	2907
sample_5	NC_021868	NC_021868.45	87.461	58305	58305	0.1459	0	0	0	0.0007	0.0005	7311	0	0	0	4104	3053
sample_5	NC_021868	NC_021868.46	82.868	58305	43603	0.0121	0.0034	0	0.0005	0.0006	0	454	16551	0	1849	1919	0
sample_5	NC_021868	NC_021868.47	92.094	58305	66996	0.0585	0	0.0006	0.0006	0.0005	0	2941	0	4024	4667	3189	0
sample_5	NC_021868	NC_021868.48	79.38	58305	85461	0.0583	0	0.0031	0.0005	0	0	3152	0	23340	3816	0	0
sample_5	NC_021868	NC_021868.49	86.5	58305	52032	0.0294	0.003	0	0.0009	0.0005	0	1089	12717	0	6444	2135	0
sample_5	NC_021868	NC_021868.50	75.576	58305	86857	0.0591	0	0.0041	0	0	0	3451	0	28552	0	0	0
sample_5	NC_021868	NC_021868.51	92.272	58305	66541	0.0444	0	0.0009	0.0003	0	0.0007	2245	0	5158	3078	0	1651
sample_5	NC_021868	NC_021868.52	89.989	58305	61663	0.1128	0	0	0.0005	0	0.0003	6005	0	0	3358	0	1000
sample_5	NC_021868	NC_021868.53	75.722	58305	43148	0.0988	0.0049	0	0.0009	0.0007	0.0004	3156	18319	0	3162	3035	1508
sample_5	NC_021868	NC_021868.54	90.8	58305	61821	0.1072	0	0	0.0005	0	0.0006	5526	0	0	3516	0	2313
sample_5	NC_021868	NC_021868.55	79.721	58305	51136	0.081	0.0029	0.0004	0.0007	0	0	3227	13840	1900	4771	0	0
sample_5	NC_021868	NC_021868.56	89.766	58305	59312	0.1049	0	0.0002	0	0.0008	0	5515	0	1007	0	5560	0
sample_5	NC_021868	NC_021868.57	77.95	58305	40482	0.0558	0.0042	0	0	0.0006	0.0007	1980	17823	0	0	2256	1317
sample_5	NC_021868	NC_021868.58	98.3	58305	58305	0.017	0	0	0	0	0	991	0	0	0	0	0
sample_5	NC_021868	NC_021868.59	87.907	58305	54186	0.0596	0.0008	0.0003	0	0	0	3156	5705	1586	0	0	0
sample_5	NC_021868	NC_021868.60	75.79	58305	42071	0.0738	0.0045	0	0.0007	0	0.0005	2527	19247	0	3013	0	1432
sample_5	NC_021868	NC_021868.61	86.128	58305	58305	0.1387	0	0	0	0	0	8088	0	0	0	0	0
sample_5	NC_021868	NC_021868.62	75.132	58305	78841	0.1208	0	0.003	0	0.0004	0	6785	0	20536	0	2017	0
sample_5	NC_021868	NC_021868.63	92.567	58305	58305	0.0777	0	0	0	0.0005	0	4334	0	0	0	2710	0
sample_5	NC_021868	NC_021868.64	85.567	58305	72290	0.0907	0	0.0012	0.0006	0.0002	0.0002	4699	0	9451	4534	1442	250
sample_5	NC_021868	NC_021868.65	82.007	58305	43228	0.0181	0.0039	0	0.0004	0.0004	0	680	16909	0	1832	1963	0
sample_5	NC_021868	NC_021868.66	96.447	58305	66746	0.0177	0	0.0003	0.0008	0.0004	0	896	0	2651	5790	1892	0
sample_5	NC_021868	NC_021868.67	83.877	58305	84693	0.0093	0	0.0034	0.0005	0.0003	0	473	0	22109	4279	1538	0
sample_5	NC_021868	NC_021868.68	72.737	58305	44666	0.0595	0.0046	0.001	0	0	0.0004	2278	18578	4939	0	0	953
sample_5	NC_021868	NC_021868.69	99.602	58305	58305	0.0043	0	0	0	0.0002	0.0003	232	0	0	0	1476	2048
sample_5	NC_021868	NC_021868.70	95.395	58305	60960	0.0494	0	0	0.0003	0	0	2746	0	0	2655	0	0
sample_5	NC_021868	NC_021868.71	90.128	58305	56625	0.0985	0.0003	0	0	0.0005	0.0008	4833	1680	0	0	3766	3642
sample_5	NC_021868	NC_021868.72	74.555	58305	37772	0.0519	0.0047	0	0	0	0	1957	20533	0	0	0	0
sample_5	NC_021868	NC_021868.73	77.752	58305	44139	0.1051	0.003	0	0	0	0.0007	4313	14166	0	0	0	3021
sample_5	NC_021868	NC_021868.74	89.517	58305	59874	0.0928	0	0.0002	0	0	0	5410	0	1569	0	0	0
sample_5	NC_021868	NC_021868.75	71.033	58305	42834	0.1463	0.004	0	0.0006	0	0	5405	18487	0	3016	0	0
sample_5	NC_021868	NC_021868.76	85.622	58305	57932	0.141	0.0004	0	0.0003	0.0006	0	7021	2670	0	2297	3565	0
sample_5	NC_021868	NC_021868.77	74.748	58305	69298	0.0769	0.0019	0.0033	0.0009	0	0.001	2997	9906	16322	4577	0	4464
sample_5	NC_021868	NC_021868.78	87.358	58305	58305	0.131	0	0	0	0	0.0004	7371	0	0	0	0	1869
sample_5	NC_021868	NC_021868.79	88.23	58305	63106	0.1469	0	0	0.0006	0.0007	0	7145	0	0	4801	4374	0
sample_5	NC_021868	NC_021868.80	81.086	58305	79898	0.1019	0	0.0031	0.0009	0	0.0007	5174	0	15792	5801	0	1648
sample_5	NC_021868	NC_021868.81	92.085	58305	58305	0.0907	0	0	0	0.001	0	4615	0	0	0	7175	0
sample_5	NC_021868	NC_021868.82	76.707	58305	71714	0.1449	0	0.0016	0	0	0	8438	0	13409	0	0	0
sample_5	NC_021868	NC_021868.83	81.741	58305	57712	0.1064	0.0009	0.0006	0	0	0	5649	5239	4646	0	0	0
sample_5	NC_021868	NC_021868.84	91.694	58305	52618	0.0163	0.0015	0	0.0003	0	0.001	724	7765	0	2078	0	4224
sample_5	NC_021868	NC_021868.85	85.417	58305	49942	0.07	0.0017	0	0.0002	0	0.0005	3122	9542	0	1179	0	1907
sample_5	NC_021868	NC_021868.86	82.901	58305	43780	0.0101	0.0034	0	0.0004	0.0004	0	368	16720	0	2195	1539	0
sample_5	NC_021868	NC_021868.87	93.257	58305	62656	0.0782	0	0	0.0004	0.0002	0	4078	0	0	4351	1677	0
sample_5	NC_021868	NC_021868.88	76.936	58305	45416	0.103	0.0029	0	0.0007	0.0001	0	4040	15842	0	2953	497	0
sample_5	NC_021868	NC_021868.89	94.414	58305	58305	0.0592	0	0	0	0.0004	0	3257	0	0	0	3138	0
sample_5	NC_021868	NC_021868.90	98.729	58305	66823	0.0156	0	0	0.001	0	0	795	0	0	8518	0	0
sample_5	NC_021868	NC_021868.91	89.374	58305	63500	0.0679	0	0.0007	0	0	0.0003	3874	0	5195	0	0	1073
sample_5	NC_021868	NC_021868.92	94.813	58305	62813	0.0648	0	0	0.0007	0.0009	0	3141	0	0	4508	5089	0
sample_5	NC_021868	NC_021868.93	94.247	58305	56205	0.0424	0.0005	0	0	0.0003	0.0002	2244	2100	0	0	1920	500
sample_5	NC_021868	NC_021868.94	95.46	58305	58255	0.0254	0.0006	0	0.0006	0.0007	0.0003	1229	2834	0	2784	3440	436
sample_5	NC_021868	NC_021868.95	95.145	58305	63596	0.0556	0	0	0.0007	0	0	2959	0	0	5291	0	0
sample_5	NC_021868	NC_021868.96	83.778	58305	73679	0.0865	0	0.002	0.0004	0	0	4735	0	11941	3433	0	0
sample_5	NC_021868	NC_021868.97	83.578	58305	61087	0.1136	0.0011	0.001	0.0004	0.0009	0.0005	4938	4906	4825	2863	4907	2063
sample_5	NC_021868	NC_021868.98	95.078	58305	58305	0.0526	0	0	0	0.0006	0	2870	0	0	0	3847	0
sample_5	NC_021868	NC_021868.99	87.986	58305	58305	0.1282	0	0	0	0.0004	0	7005	0	0	0	3675	0
sample_5	NC_021868	NC_021868.100	81.762	58305	70319	0.133	0	0.0016	0.0003	0.0006	0	6836	0	9786	2228	4633	0
sample_6	NC_042042	NC_042042.1	94.535	43060	41044	0.0275	0.0004	0	0.0003	0	0.0009	1015	2566	0	550	0	2991
sample_6	NC_042042	NC_042042.2	93.58	43060	43703	0.0684	0	0	0.0002	0.0003	0	2785	0	0	643	1796	0
sample_6	NC_042042	NC_042042.3	92.668	43060	43060	0.0767	0	0	0	0.0005	0	3157	0	0	0	1975	0
sample_6	NC_042042	NC_042042.4	84.972	43060	44635	0.0231	0.001	0.0015	0	0.0005	0.0004	778	5024	6599	0	2001	1335
sample_6	NC_042042	NC_042042.5	70.941	43060	48160	0.0766	0.0024	0.0035	0.0005	0	0.0006	2175	9785	12373	2512	0	1184
sample_6	NC_042042	NC_042042.6	88.637	43060	43060	0.1156	0	0	0	0	0.0003	4893	0	0	0	0	747
sample_6	NC_042042	NC_042042.7	71.113	43060	30431	0.1385	0.0044	0	0.0002	0.0008	0	3796	13637	0	1008	1467	0
sample_6	NC_042042	NC_042042.8	74.73	43060	66261	0.0516	0	0.0043	0	0	0	2212	0	23201	0	0	0
sample_6	NC_042042	NC_042042.9	88.581	43060	43060	0.1142	0	0	0	0	0	4917	0	0	0	0	0
sample_6	NC_042042	NC_042042.10	90.749	43060	53066	0.0672	0	0.0008	0.001	0	0	2485	0	3923	6083	0	0
sample_6	NC_042042	NC_042042.11	82.808	43060	38086	0.0819	0.0021	0	0.0008	0	0	2445	9061	0	4087	0	0
sample_6	NC_042042	NC_042042.12	78.461	43060	53571	0.1455	0	0.0019	0.0003	0.0009	0	5687	0	9439	1072	3082	0
sample_6	NC_042042	NC_042042.13	78.187	43060	67106	0.0173	0	0.0038	0.0003	0.0006	0	661	0	22709	1337	2831	0
sample_6	NC_042042	NC_042042.14	84.228	43060	39550	0.1055	0.0015	0	0.0006	0.0004	0.0004	3386	6257	0	2747	1170	694
sample_6	NC_042042	NC_042042.15	75.77	43060	33617	0.1481	0.0023	0	0	0.0008	0	4568	9443	0	0	2599	0
sample_6	NC_042042	NC_042042.16	86.664	43060	36725	0.0384	0.002	0	0.0003	0.0007	0	1213	8214	0	1879	2087	0
sample_6	NC_042042	NC_042042.17	83.061	43060	39922	0.1096	0.0018	0	0.0008	0	0	3507	7042	0	3904	0	0
sample_6	NC_042042	NC_042042.18	74.18	43060	55796	0.1319	0.0004	0.0033	0.0003	0	0	5249	1954	13073	1617	0	0
sample_6	NC_042042	NC_042042.19	94.557	43060	47808	0.0022	0	0.001	0	0	0	99	0	4748	0	0	0
sample_6	NC_042042	NC_042042.20	83.316	43060	54323	0.0595	0	0.0023	0	0	0.0005	2492	0	11263	0	0	1001
sample_6	NC_042042	NC_042042.21	77.712	43060	52333	0.0092	0.0016	0.0024	0	0.0003	0.0009	296	5698	14971	0	744	2783
sample_6	NC_042042	NC_042042.22	78.099	43060	37761	0.1392	0.0035	0	0.0009	0	0	4221	9259	0	3960	0	0
sample_6	NC_042042	NC_042042.23	85.056	43060	43060	0.1495	0	0	0	0	0	6435	0	0	0	0	0
sample_6	NC_042042	NC_042042.24	73.469	43060	31717	0.1326	0.0029	0	0	0	0	4248	11343	0	0	0	0
sample_6	NC_042042	NC_042042.25	86.353	43060	44673	0.1472	0	0.0002	0	0.0009	0.001	5180	0	1613	0	4625	2936
sample_6	NC_042042	NC_042042.26	71.615	43060	52696	0.0609	0.0015	0.0038	0	0	0	2234	6538	16174	0	0	0
sample_6	NC_042042	NC_042042.27	88.185	43060	41866	0.1058	0.0003	0	0	0	0	4420	1194	0	0	0	0
sample_6	NC_042042	NC_042042.28	94.373	43060	50592	0.0312	0	0.0005	0.0007	0	0.0003	1163	0	2944	4588	0	877
sample_6	NC_042042	NC_042042.29	70.982	43060	54806	0.1317	0.0008	0.004	0.0007	0.0008	0	4208	5345	14638	2453	3511	0
sample_6	NC_042042	NC_042042.30	90.412	43060	37235	0.0266	0.0009	0	0	0.0003	0	937	5825	0	0	968	0
sample_6	NC_042042	NC_042042.31	97.782	43060	44478	0.0257	0	0	0.0002	0	0.0009	971	0	0	1418	0	3947
sample_6	NC_042042	NC_042042.32	94.283	43060	39689	0.0173	0.0009	0	0	0	0	680	3371	0	0	0	0
sample_6	NC_042042	NC_042042.33	92.614	43060	44426	0.0661	0	0.0004	0	0.0007	0	2548	0	1366	0	4186	0
sample_6	NC_042042	NC_042042.34	70.507	43060	58022	0.1106	0.0011	0.0035	0	0.001	0	3840	3585	18547	0	4694	0
sample_6	NC_042042	NC_042042.35	98.911	43060	43789	0.0119	0	0	0.0002	0.0003	0.0004	473	0	0	729	1720	1321
sample_6	NC_042042	NC_042042.36	89.835	43060	46618	0.1159	0	0	0.0007	0	0	4558	0	0	3558	0	0
sample_6	NC_042042	NC_042042.37	97.712	43060	46367	0.0303	0	0	0.0008	0.0007	0.0006	1023	0	0	3307	3494	2064
sample_6	NC_042042	NC_042042.38	89.361	43060	43060	0.115	0	0	0	0	0.0008	4581	0	0	0	0	3196
sample_6	NC_042042	NC_042042.39	91.391	43060	49130	0.0779	0	0.0005	0.0006	0.0004	0	2874	0	2189	3881	2109	0
sample_6	NC_042042	NC_042042.40	89.136	43060	43868	0.1114	0	0	0.0002	0	0	4722	0	0	808	0	0
sample_6	NC_042042	NC_042042.41	74.424	43060	65964	0.0688	0	0.0048	0	0.0009	0.0006	2490	0	22904	0	3759	2394
sample_6	NC_042042	NC_042042.42	86.447	43060	43060	0.1441	0	0	0	0.0004	0.0006	5836	0	0	0	1294	1241
sample_6	NC_042042	NC_042042.43	86.503	43060	43060	0.1386	0	0	0	0	0.0002	5812	0	0	0	0	1035
sample_6	NC_042042	NC_042042.44	81.721	43060	32174	0.051	0.0029	0	0	0	0.0009	1433	10886	0	0	0	2926
sample_6	NC_042042	NC_042042.45	73.303	43060	58810	0.1473	0	0.0033	0	0.0003	0.001	5723	0	15750	0	1290	2897
sample_6	NC_042042	NC_042042.46	70.656	43060	70397	0.0733	0	0.0046	0	0.0004	0	2978	0	27337	0	1917	0
sample_6	NC_042042	NC_042042.47	96.353	43060	46484	0.0432	0	0	0.0008	0	0.0008	1633	0	0	3424	0	2155
sample_6	NC_042042	NC_042042.48	86.447	43060	38836	0.0437	0.0031	0	0.0009	0.0006	0	1235	8629	0	4405	2080	0
sample_6	NC_042042	NC_042042.49	75.994	43060	32416	0.072	0.0044	0	0.0009	0	0	1810	14499	0	3855	0	0
sample_6	NC_042042	NC_042042.50	75.167	43060	55736	0.1429	0	0.003	0	0	0.0004	5929	0	12676	0	0	1154
sample_6	NC_042042	NC_042042.51	71.825	43060	28848	0.1053	0.0039	0	0	0	0	3024	14212	0	0	0	0
sample_6	NC_042042	NC_042042.52	76.839	43060	63449	0.0515	0	0.0034	0	0.0003	0	2140	0	20389	0	1125	0
sample_6	NC_042042	NC_042042.53	93.838	43060	43695	0.0629	0	0	0.0002	0	0	2673	0	0	635	0	0
sample_6	NC_042042	NC_042042.54	82.484	43060	53259	0.0776	0	0.0018	0	0	0	3336	0	10199	0	0	0
sample_6	NC_042042	NC_042042.55	97.199	43060	48702	0.0349	0	0	0.001	0	0.0003	1285	0	0	5642	0	85
sample_6	NC_042042	NC_042042.56	77.385	43060	37175	0.0441	0.0033	0.001	0	0.0007	0.0005	1228	10787	4902	0	2977	1384
sample_6	NC_042042	NC_042042.57	76.058	43060	44510	0.13	0.0012	0.0014	0	0	0	4984	4774	6224	0	0	0
sample_6	NC_042042	NC_042042.58	80.163	43060	57722	0.089	0	0.0025	0.0004	0	0	3650	0	12692	1970	0	0
sample_6	NC_042042	NC_042042.59	86.962	43060	43060	0.134	0	0	0	0.0003	0	5614	0	0	0	1227	0
sample_6	NC_042042	NC_042042.60	87.522	43060	44685	0.011	0.0011	0.0012	0	0	0	441	4221	5846	0	0	0
sample_6	NC_042042	NC_042042.61	86.628	43060	44727	0.1298	0	0.0004	0	0.0005	0.0004	5036	0	1667	0	2475	1704
sample_6	NC_042042	NC_042042.62	84	43060	33685	0.0438	0.0021	0	0	0	0	1452	9375	0	0	0	0
sample_6	NC_042042	NC_042042.63	86.685	43060	53707	0.0077	0.0007	0.0021	0.0008	0.0007	0	257	3054	9317	4384	2204	0
sample_6	NC_042042	NC_042042.64	77.909	43060	32056	0.1002	0.0026	0	0	0.0006	0.0008	2795	11004	0	0	1856	2108
sample_6	NC_042042	NC_042042.65	85.33	43060	43041	0.1219	0.0012	0	0.0008	0	0.0007	3980	4671	0	4652	0	1622
sample_6	NC_042042	NC_042042.66	70.09	43060	35154	0.0189	0.0043	0.0027	0	0.0002	0.0009	495	15155	7249	0	861	1319
sample_6	NC_042042	NC_042042.67	72.55	43060	44227	0.116	0.0025	0.0022	0.0003	0.0008	0.0006	3483	8115	8879	403	2889	1825
sample_6	NC_042042	NC_042042.68	80.078	43060	45431	0.1397	0.0008	0.0008	0.0004	0.0004	0	5124	3226	4155	1442	1760	0
sample_6	NC_042042	NC_042042.69	71.306	43060	59964	0.1323	0.0002	0.0028	0	0	0	5601	728	17632	0	0	0
sample_6	NC_042042	NC_042042.70	89.888	43060	48044	0.126	0	0	0.0009	0.0003	0	4606	0	0	4984	1448	0
sample_6	NC_042042	NC_042042.71	81.168	43060	53792	0.144	0	0.0019	0.0005	0.0008	0.0007	4876	0	8487	2245	3431	3078
sample_6	NC_042042	NC_042042.72	82.547	43060	61236	0.0649	0	0.0025	0.0007	0.0003	0.0003	2375	0	13453	4723	938	688
sample_6	NC_042042	NC_042042.73	93.216	43060	44526	0.0754	0	0	0.0002	0.0004	0.0004	2971	0	0	1466	1071	1385
sample_6	NC_042042	NC_042042.74	86.8	43060	40828	0.0661	0.0019	0	0.0008	0	0	2139	6795	0	4563	0	0
sample_6	NC_042042	NC_042042.75	82.95	43060	40101	0.0563	0.0011	0.001	0	0	0.0004	1953	6616	3657	0	0	1814
sample_6	NC_042042	NC_042042.76	95.293	43060	47354	0.0573	0	0	0.0007	0.0005	0	2128	0	0	4294	1662	0
sample_6	NC_042042	NC_042042.77	85.277	43060	34173	0.0413	0.0027	0	0	0.0004	0.0009	1242	8887	0	0	948	2450
sample_6	NC_042042	NC_042042.78	90.743	43060	43060	0.0926	0	0	0	0	0	3986	0	0	0	0	0
sample_6	NC_042042	NC_042042.79	86.094	43060	43060	0.1391	0	0	0	0	0	5988	0	0	0	0	0
sample_6	NC_042042	NC_042042.80	81.994	43060	33494	0.0688	0.002	0	0	0.0009	0	2109	9566	0	0	2486	0
sample_6	NC_042042	NC_042042.81	84.162	43060	56843	0.0234	0	0.003	0	0	0	1020	0	13783	0	0	0
sample_6	NC_042042	NC_042042.82	83.335	43060	53362	0.1459	0	0.0011	0.0009	0	0.0009	5162	0	5745	4557	0	3242
sample_6	NC_042042	NC_042042.83	76.386	43060	48101	0.1229	0.0016	0.0018	0.0004	0	0.0004	4326	4896	7979	1958	0	873
sample_6	NC_042042	NC_042042.84	95.766	43060	47258	0.049	0	0	0.0009	0	0	1912	0	0	4198	0	0
sample_6	NC_042042	NC_042042.85	72.172	43060	28707	0.0976	0.0044	0	0	0	0.0002	2809	14353	0	0	0	200
sample_6	NC_042042	NC_042042.86	93.199	43060	44338	0.0744	0	0	0.0001	0.0003	0	2972	0	0	1278	1835	0
sample_6	NC_042042	NC_042042.87	95.191	43060	44824	0.0524	0	0	0.0006	0	0.0005	2113	0	0	1764	0	1097
sample_6	NC_042042	NC_042042.88	70.867	43060	66452	0.1069	0	0.0048	0	0.0009	0.0001	4256	0	23392	0	3486	0
sample_6	NC_042042	NC_042042.89	99.512	43060	43060	0.0049	0	0	0	0.0003	0	210	0	0	0	1104	0
sample_6	NC_042042	NC_042042.90	87.176	43060	38496	0.0177	0.0025	0.0002	0.0006	0	0	550	8737	622	3551	0	0
sample_6	NC_042042	NC_042042.91	86.155	43060	42502	0.0997	0.0015	0	0.001	0.0004	0	3110	5626	0	5068	894	0
sample_6	NC_042042	NC_042042.92	83.648	43060	63132	0.0172	0	0.0036	0.001	0	0	687	0	15990	4082	0	0
sample_6	NC_042042	NC_042042.93	88.324	43060	38818	0.0687	0.0011	0	0	0	0	2659	4242	0	0	0	0
sample_6	NC_042042	NC_042042.94	79.298	43060	35796	0.1119	0.0026	0	0.0005	0	0	3630	9065	0	1801	0	0
sample_6	NC_042042	NC_042042.95	88.208	43060	41821	0.0073	0.0022	0.0006	0.0008	0	0	224	7487	2074	4174	0	0
sample_6	NC_042042	NC_042042.96	70.447	43060	26416	0.0723	0.0048	0	0	0	0	1944	16644	0	0	0	0
sample_6	NC_042042	NC_042042.97	77.416	43060	53468	0.1497	0	0.002	0	0.0008	0	5696	0	10408	0	4817	0
sample_6	NC_042042	NC_042042.98	75.818	43060	42777	0.0259	0.002	0.0022	0	0	0	848	9672	9389	0	0	0
sample_6	NC_042042	NC_042042.99	92.476	43060	41936	0.0385	0.0009	0	0.0004	0.0005	0	1336	3723	0	2599	1700	0
sample_6	NC_042042	NC_042042.100	76.085	43060	67613	0.0368	0	0.0042	0.0003	0.0004	0	1483	0	23501	1052	1843	0
sample_7	NC_027292	NC_027292.1	83.88	39167	35115	0.0666	0.002	0.0002	0.0004	0	0	2003	7107	861	2194	0	0
sample_7	NC_027292	NC_027292.2	78.833	39167	52902	0.1019	0.0001	0.0031	0.0003	0.0003	0.0008	3155	814	12364	2185	1102	3523
sample_7	NC_027292	NC_027292.3	75.766	39167	56779	0.1362	0	0.0027	0.0006	0.0006	0	4594	0	14064	3548	1920	0
sample_7	NC_027292	NC_027292.4	78.935	39167	46395	0.138	0	0.0013	0	0	0	5398	0	7228	0	0	0
sample_7	NC_027292	NC_027292.5	88.856	39167	40641	0.127	0	0	0.0002	0.0002	0.0007	4447	0	0	1474	641	1390
sample_7	NC_027292	NC_027292.6	91.799	39167	39167	0.0867	0	0	0	0	0.0006	3212	0	0	0	0	2108
sample_7	NC_027292	NC_027292.7	92.261	39167	39167	0.0774	0	0	0	0	0	3031	0	0	0	0	0
sample_7	NC_027292	NC_027292.8	79.936	39167	57851	0.0626	0	0.0036	0.0008	0	0	2225	0	15016	3668	0	0
sample_7	NC_027292	NC_027292.9	78.512	39167	28680	0.07	0.0032	0	0	0	0	2046	10487	0	0	0	0
sample_7	NC_027292	NC_027292.10	71.071	39167	41023	0.0986	0.0028	0.0032	0	0.0008	0.0008	2553	8118	9974	0	2231	1569
sample_7	NC_027292	NC_027292.11	73.281	39167	47710	0.0195	0.0026	0.004	0.0007	0.0006	0	522	8237	13932	2848	1590	0
sample_7	NC_027292	NC_027292.12	83.149	39167	28495	0.0141	0.0039	0	0	0	0.0009	365	10672	0	0	0	2440
sample_7	NC_027292	NC_027292.13	70.767	39167	47489	0.1111	0.0022	0.0038	0.0007	0	0.0008	2891	7324	12226	3420	0	1690
sample_7	NC_027292	NC_027292.14	84.16	39167	47628	0.1299	0	0.0012	0.0009	0	0.0004	4408	0	4932	3529	0	1781
sample_7	NC_027292	NC_027292.15	94.649	39167	39167	0.0535	0	0	0	0	0	2096	0	0	0	0	0
sample_7	NC_027292	NC_027292.16	79.394	39167	59573	0.0117	0	0.0046	0.0003	0	0.0003	423	0	19500	906	0	1235
sample_7	NC_027292	NC_027292.17	86.578	39167	35143	0.0681	0.002	0	0.0004	0.0009	0.0007	1938	6098	0	2074	1991	1051
sample_7	NC_027292	NC_027292.18	70.333	39167	25477	0.1069	0.0041	0	0	0.0004	0	2744	13690	0	0	182	0
sample_7	NC_027292	NC_027292.19	99.3	39167	39167	0.007	0	0	0	0	0	274	0	0	0	0	0
sample_7	NC_027292	NC_027292.20	88.677	39167	43953	0.0603	0	0.0009	0	0.0004	0	2313	0	4786	0	1034	0
sample_7	NC_027292	NC_027292.21	76.266	39167	29419	0.1127	0.0029	0	0	0.0002	0	3265	9748	0	0	728	0
sample_7	NC_027292	NC_027292.22	72.978	39167	28959	0.1253	0.0039	0	0.0006	0	0.0001	3118	12173	0	1965	0	128
sample_7	NC_027292	NC_027292.23	99.745	39167	39167	0.0028	0	0	0	0.0007	0.0001	100	0	0	0	3267	0
sample_7	NC_027292	NC_027292.24	76.201	39167	30231	0.1314	0.0023	0.0001	0	0.0006	0	3656	9070	134	0	2229	0
sample_7	NC_027292	NC_027292.25	89.745	39167	39659	0.0906	0.001	0	0.0007	0.0008	0.0008	2615	2854	0	3346	3198	1556
sample_7	NC_027292	NC_027292.26	88.087	39167	43263	0.0403	0.0003	0.0014	0	0.0005	0.0004	1377	1485	5581	0	2217	1402
sample_7	NC_027292	NC_027292.27	86.124	39167	38412	0.14	0.0002	0	0	0	0.0006	5005	755	0	0	0	1036
sample_7	NC_027292	NC_027292.28	93.219	39167	39167	0.0678	0	0	0	0	0	2656	0	0	0	0	0
sample_7	NC_027292	NC_027292.29	91.012	39167	42321	0.1101	0	0	0.0006	0	0.0005	3662	0	0	3154	0	1966
sample_7	NC_027292	NC_027292.30	84.091	39167	53340	0.007	0	0.0033	0	0.0005	0	272	0	14173	0	1867	0
sample_7	NC_027292	NC_027292.31	94.234	39167	41305	0.0678	0	0	0.0007	0.0008	0	2320	0	0	2138	3294	0
sample_7	NC_027292	NC_027292.32	78.664	39167	39967	0.1328	0.0018	0.0015	0.001	0.0008	0.0007	3259	6777	3589	3988	2143	940
sample_7	NC_027292	NC_027292.33	86.428	39167	40565	0.1231	0.0006	0	0.001	0	0	3924	2973	0	4371	0	0
sample_7	NC_027292	NC_027292.34	90.952	39167	39167	0.0905	0	0	0	0	0	3544	0	0	0	0	0
sample_7	NC_027292	NC_027292.35	90.661	39167	39167	0.1012	0	0	0	0.0006	0	3658	0	0	0	3002	0
sample_7	NC_027292	NC_027292.36	78.568	39167	45305	0.106	0.0006	0.0023	0	0.0001	0	3870	2113	8251	0	599	0
sample_7	NC_027292	NC_027292.37	76.528	39167	62676	0.013	0	0.0049	0.0002	0.0008	0	456	0	22993	516	2814	0
sample_7	NC_027292	NC_027292.38	97.917	39167	39167	0.0208	0	0	0	0	0	816	0	0	0	0	0
sample_7	NC_027292	NC_027292.39	94.643	39167	41610	0.0283	0	0.0005	0	0.0008	0.001	942	0	2443	0	3135	2743
sample_7	NC_027292	NC_027292.40	76.611	39167	29330	0.1116	0.0028	0	0	0	0.0007	3092	9837	0	0	0	961
sample_7	NC_027292	NC_027292.41	86.844	39167	39167	0.1316	0	0	0	0	0	5153	0	0	0	0	0
sample_7	NC_027292	NC_027292.42	81.163	39167	51276	0.1488	0	0.0019	0.001	0	0	5039	0	6959	5150	0	0
sample_7	NC_027292	NC_027292.43	76.782	39167	31699	0.1415	0.002	0	0	0	0	4493	7468	0	0	0	0
sample_7	NC_027292	NC_027292.44	90.989	39167	41948	0.0578	0	0.0005	0	0	0	2264	0	2781	0	0	0
sample_7	NC_027292	NC_027292.45	91.541	39167	38985	0.0484	0.0006	0	0.0006	0	0	1531	3549	0	3367	0	0
sample_7	NC_027292	NC_027292.46	89.316	39167	48220	0.0194	0	0.0016	0.0004	0.0005	0.0007	705	0	7926	1127	1107	1654
sample_7	NC_027292	NC_027292.47	83.413	39167	34404	0.0718	0.0028	0	0.0008	0	0	1974	8255	0	3492	0	0
sample_7	NC_027292	NC_027292.48	98.861	39167	39167	0.0121	0	0	0	0	0.0004	446	0	0	0	0	735
sample_7	NC_027292	NC_027292.49	73.364	39167	59667	0.143	0	0.0042	0.0005	0.0006	0.0002	4604	0	17117	3383	2203	1093
sample_7	NC_027292	NC_027292.50	71.898	39167	26493	0.1076	0.0039	0	0	0	0	2889	12674	0	0	0	0
sample_7	NC_027292	NC_027292.51	88.055	39167	40756	0.1231	0.0005	0	0.0005	0.0004	0	4205	1137	0	2726	1511	0
sample_7	NC_027292	NC_027292.52	92.332	39167	40384	0.0801	0	0	0.0003	0	0	3050	0	0	1217	0	0
sample_7	NC_027292	NC_027292.53	98.654	39167	39167	0.014	0	0	0	0	0.0004	527	0	0	0	0	1614
sample_7	NC_027292	NC_027292.54	93.949	39167	41253	0.0368	0	0.0003	0	0	0.0004	1390	0	2086	0	0	793
sample_7	NC_027292	NC_027292.55	78.069	39167	31004	0.1207	0.002	0	0	0.0003	0	3613	8163	0	0	1317	0
sample_7	NC_027292	NC_027292.56	76.198	39167	28429	0.0955	0.0041	0	0.0002	0.0009	0.0008	2072	11945	0	1207	2202	1575
sample_7	NC_027292	NC_027292.57	86.565	39167	36076	0.1111	0.0008	0	0	0.0008	0.001	3509	3091	0	0	3072	1613
sample_7	NC_027292	NC_027292.58	89.48	39167	35967	0.0666	0.0006	0	0	0	0.0001	2352	3200	0	0	0	373
sample_7	NC_027292	NC_027292.59	73.179	39167	55530	0.1275	0	0.0044	0	0	0.001	4518	0	16363	0	0	3763
sample_7	NC_027292	NC_027292.60	70.096	39167	46658	0.0939	0.002	0.0042	0.0009	0	0	2713	7683	12556	2618	0	0
sample_7	NC_027292	NC_027292.61	72.07	39167	62010	0.0691	0	0.0046	0	0	0	2708	0	22843	0	0	0
sample_7	NC_027292	NC_027292.62	70.659	39167	24433	0.0716	0.0047	0	0.0001	0	0	1682	15297	0	563	0	0
sample_7	NC_027292	NC_027292.63	81.119	39167	31756	0.1076	0.0022	0	0	0.0005	0.0007	2990	7411	0	0	2143	1710
sample_7	NC_027292	NC_027292.64	97.526	39167	40864	0.0287	0	0	0.0002	0.0009	0	990	0	0	1697	3036	0
sample_7	NC_027292	NC_027292.65	88.848	39167	39167	0.1193	0	0	0	0	0.0009	4368	0	0	0	0	2410
sample_7	NC_027292	NC_027292.66	82.739	39167	40459	0.0231	0.0015	0.0013	0.0005	0	0.0001	670	7001	5403	2890	0	183
sample_7	NC_027292	NC_027292.67	70.947	39167	51467	0.143	0.0004	0.0028	0	0.0003	0	5177	1839	14139	0	1121	0
sample_7	NC_027292	NC_027292.68	76.62	39167	50253	0.1386	0	0.0024	0	0.0007	0	4910	0	11086	0	3588	0
sample_7	NC_027292	NC_027292.69	87.108	39167	37278	0.1163	0.0002	0	0	0.0009	0	3983	1889	0	0	2888	0
sample_7	NC_027292	NC_027292.70	77.023	39167	28391	0.0607	0.0048	0	0.0007	0.0009	0.0004	1222	13079	0	2303	1603	823
sample_7	NC_027292	NC_027292.71	74.953	39167	57034	0.0919	0.0006	0.0042	0.0009	0.0002	0	3105	1563	16322	3108	865	0
sample_7	NC_027292	NC_027292.72	79.033	39167	35741	0.0262	0.0028	0.0016	0.0005	0.0004	0.0005	658	9923	4467	2030	1520	1250
sample_7	NC_027292	NC_027292.73	81.943	39167	28646	0.0236	0.004	0	0.0003	0.0001	0	657	10931	0	410	144	0
sample_7	NC_027292	NC_027292.74	81.976	39167	32544	0.1036	0.0023	0	0.0002	0.0007	0.0005	2787	7351	0	728	2412	1758
sample_7	NC_027292	NC_027292.75	93.338	39167	43272	0.0825	0	0	0.0009	0.0007	0	2746	0	0	4105	1848	0
sample_7	NC_027292	NC_027292.76	78.38	39167	53334	0.0786	0	0.0029	0	0	0.0007	2916	0	14167	0	0	2061
sample_7	NC_027292	NC_027292.77	78.171	39167	53816	0.041	0.0013	0.0035	0.0008	0.0006	0	1210	3494	14383	3760	2245	0
sample_7	NC_027292	NC_027292.78	86.239	39167	35542	0.0937	0.0006	0	0	0	0	3328	3625	0	0	0	0
sample_7	NC_027292	NC_027292.79	80.212	39167	39851	0.0916	0.0013	0.0015	0	0	0.0004	3097	4379	5063	0	0	626
sample_7	NC_027292	NC_027292.80	87.842	39167	39167	0.1341	0	0	0	0	0.0008	4762	0	0	0	0	3700
sample_7	NC_027292	NC_027292.81	83.364	39167	34623	0.121	0.001	0	0	0.0005	0.0002	3866	4544	0	0	2028	553
sample_7	NC_027292	NC_027292.82	90.254	39167	34082	0.0339	0.0009	0	0	0.0006	0.0007	1027	5085	0	0	1960	1379
sample_7	NC_027292	NC_027292.83	75.113	39167	44332	0.0568	0.0017	0.003	0.0005	0.0001	0.0004	1767	6415	10831	749	396	500
sample_7	NC_027292	NC_027292.84	73.839	39167	37337	0.0386	0.0043	0.0022	0.0006	0.0008	0.0004	853	11166	7142	2194	3255	221
sample_7	NC_027292	NC_027292.85	88.897	39167	47686	0.0147	0	0.0014	0	0.0003	0.0005	562	0	8519	0	813	433
sample_7	NC_027292	NC_027292.86	88.624	39167	45404	0.0898	0	0.001	0.0007	0.0009	0.0003	2957	0	3707	2530	3736	421
sample_7	NC_027292	NC_027292.87	72.663	39167	51493	0.1323	0.0005	0.0032	0	0.0009	0	4466	1763	14089	0	3322	0
sample_7	NC_027292	NC_027292.88	72.191	39167	59349	0.0417	0.0005	0.0046	0	0	0	1542	2065	22247	0	0	0
sample_7	NC_027292	NC_027292.89	88.286	39167	39167	0.1332	0	0	0	0.0002	0.0008	4588	0	0	0	1376	2627
sample_7	NC_027292	NC_027292.90	82.957	39167	47259	0.0846	0	0.0017	0	0	0	3319	0	8092	0	0	0
sample_7	NC_027292	NC_027292.91	92.236	39167	39167	0.0824	0	0	0	0.0005	0	3041	0	0	0	2146	0
sample_7	NC_027292	NC_027292.92	86.236	39167	46711	0.101	0	0.001	0.0005	0	0.0004	3557	0	4706	2838	0	967
sample_7	NC_027292	NC_027292.93	90.604	39167	42865	0.1147	0	0	0.0008	0	0.0008	3854	0	0	3698	0	2172
sample_7	NC_027292	NC_027292.94	76.699	39167	29911	0.0927	0.0042	0	0.0008	0.0005	0	2150	11796	0	2540	1446	0
sample_7	NC_027292	NC_027292.95	70.909	39167	61145	0.0918	0	0.0047	0	0	0	3602	0	21978	0	0	0
sample_7	NC_027292	NC_027292.96	77.084	39167	28868	0.1034	0.0035	0	0.0001	0.001	0.0003	2646	10299	0	0	2488	814
sample_7	NC_027292	NC_027292.97	95.399	39167	39167	0.0467	0	0	0	0	0.0002	1802	0	0	0	0	615
sample_7	NC_027292	NC_027292.98	95.988	39167	43437	0.0473	0	0	0.001	0	0	1657	0	0	4270	0	0
sample_7	NC_027292	NC_027292.99	72.016	39167	33400	0.1382	0.0025	0.0011	0	0.0002	0.0004	3960	9077	3310	0	623	1025
sample_7	NC_027292	NC_027292.100	87.65	39167	45130	0.0901	0	0.001	0.0003	0.0004	0	3178	0	4055	1908	1968	0
sample_8	MH892352	MH892352.1	82.389	34821	43486	0.0335	0.0004	0.0021	0	0	0.0001	1089	1474	10139	0	0	423
sample_8	MH892352	MH892352.2	99.124	34821	34821	0.0087	0	0	0	0	0.0002	305	0	0	0	0	106
sample_8	MH892352	MH892352.3	93.656	34821	38097	0.0798	0	0	0.0006	0.0002	0.0007	2313	0	0	3276	783	1683
sample_8	MH892352	MH892352.4	74.944	34821	50384	0.1193	0	0.0037	0.0005	0	0.0002	3787	0	13775	1788	0	634
sample_8	MH892352	MH892352.5	87.611	34821	34821	0.1299	0	0	0	0	0.0004	4314	0	0	0	0	1285
sample_8	MH892352	MH892352.6	78.648	34821	27057	0.1126	0.0022	0	0	0.0008	0.0008	2724	7764	0	0	1864	1035
sample_8	MH892352	MH892352.7	82.678	34821	52342	0.0121	0	0.0043	0.0009	0.0009	0.0008	287	0	14524	2997	3575	1676
sample_8	MH892352	MH892352.8	78.996	34821	41388	0.0617	0.001	0.0027	0	0.0008	0.0004	1736	2984	9551	0	2208	1181
sample_8	MH892352	MH892352.9	97.551	34821	37547	0.0315	0	0	0.0008	0.0009	0.0003	886	0	0	2726	2779	852
sample_8	MH892352	MH892352.10	91.178	34821	41055	0.0069	0	0.0015	0	0	0.0006	230	0	6234	0	0	1412
sample_8	MH892352	MH892352.11	90.084	34821	37368	0.1291	0	0	0.0008	0.0008	0.001	3579	0	0	2547	1826	2753
sample_8	MH892352	MH892352.12	77.782	34821	43835	0.127	0	0.0022	0	0.0003	0	4231	0	9014	0	1581	0
sample_8	MH892352	MH892352.13	77.817	34821	50768	0.0671	0	0.0045	0.0002	0.0006	0.0008	1990	0	15006	941	2928	1277
sample_8	MH892352	MH892352.14	91.328	34821	31888	0.0081	0.0009	0.0003	0	0.0003	0.0007	223	4136	1203	0	1254	1412
sample_8	MH892352	MH892352.15	81.298	34821	40957	0.0949	0.0004	0.002	0	0.0005	0.0004	2784	1234	7370	0	2081	1097
sample_8	MH892352	MH892352.16	87.703	34821	35295	0.0077	0.0012	0.0016	0	0.0002	0.0009	218	3856	4330	0	455	2728
sample_8	MH892352	MH892352.17	92.229	34821	34821	0.0778	0	0	0	0	0.0002	2706	0	0	0	0	0
sample_8	MH892352	MH892352.18	73.917	34821	24689	0.0893	0.0047	0	0.0005	0	0.0002	1943	11636	0	1504	0	236
sample_8	MH892352	MH892352.19	87.919	34821	43142	0.1016	0	0.0012	0.0009	0	0.001	2850	0	3719	4602	0	2596
sample_8	MH892352	MH892352.20	91.04	34821	42486	0.012	0	0.0016	0.0004	0.0003	0	384	0	6159	1506	823	0
sample_8	MH892352	MH892352.21	96.622	34821	36178	0.0356	0	0	0.0004	0	0	1199	0	0	1357	0	0
sample_8	MH892352	MH892352.22	86.612	34821	34821	0.1442	0	0	0	0	0.0008	4662	0	0	0	0	2515
sample_8	MH892352	MH892352.23	93.903	34821	34821	0.07	0	0	0	0.001	0.0006	2123	0	0	0	3588	976
sample_8	MH892352	MH892352.24	78.975	34821	43057	0.059	0.0013	0.0027	0.001	0	0	1656	3976	9086	3126	0	0
sample_8	MH892352	MH892352.25	78.333	34821	44008	0.1381	0	0.0026	0.0002	0	0.0002	4520	0	8040	1147	0	797
sample_8	MH892352	MH892352.26	95.744	34821	34821	0.0431	0	0	0	0	0.0003	1482	0	0	0	0	515
sample_8	MH892352	MH892352.27	71.649	34821	24715	0.0448	0.0049	0.0004	0.0005	0.0004	0.0002	938	12987	2016	865	349	0
sample_8	MH892352	MH892352.28	93.524	34821	34821	0.0716	0	0	0	0.0009	0.0002	2255	0	0	0	3021	401
sample_8	MH892352	MH892352.29	75.095	34821	22384	0.0463	0.0044	0	0	0	0.0007	905	12437	0	0	0	1613
sample_8	MH892352	MH892352.30	82.837	34821	47616	0.0195	0	0.0031	0	0	0	677	0	12795	0	0	0
sample_8	MH892352	MH892352.31	80.781	34821	44220	0.0832	0	0.0021	0	0	0	2896	0	9399	0	0	0
sample_8	MH892352	MH892352.32	72.559	34821	23341	0.1022	0.0041	0	0	0.0009	0	2240	11480	0	0	1543	0
sample_8	MH892352	MH892352.33	93.546	34821	36794	0.0751	0	0	0.0004	0.0004	0.0004	2311	0	0	1973	1072	1041
sample_8	MH892352	MH892352.34	77.564	34821	43097	0.1406	0	0.0025	0	0	0.0006	4603	0	8276	0	0	1005
sample_8	MH892352	MH892352.35	89.793	34821	38563	0.1391	0	0	0.001	0.0008	0.0008	3745	0	0	3742	2756	1602
sample_8	MH892352	MH892352.36	75.379	34821	48788	0.0163	0.0011	0.0048	0.0002	0.0005	0.0005	489	3192	16415	744	812	1167
sample_8	MH892352	MH892352.37	76.36	34821	51564	0.1091	0	0.0041	0.0008	0.0006	0.0001	3229	0	13963	2780	2128	465
sample_8	MH892352	MH892352.38	89.741	34821	35437	0.0986	0.0005	0	0.0007	0.0001	0.0007	2778	1652	0	2268	106	2339
sample_8	MH892352	MH892352.39	97.748	34821	34821	0.0249	0	0	0	0.0003	0.0008	784	0	0	0	916	1572
sample_8	MH892352	MH892352.40	90.049	34821	34821	0.1035	0	0	0	0.0004	0	3465	0	0	0	1292	0
sample_8	MH892352	MH892352.41	76.354	34821	51256	0.0852	0	0.004	0.0004	0	0.0005	2756	0	14842	1593	0	1004
sample_8	MH892352	MH892352.42	96.56	34821	34821	0.0367	0	0	0	0.0008	0	1198	0	0	0	2266	0
sample_8	MH892352	MH892352.43	74.49	34821	41203	0.0245	0.002	0.0028	0	0	0	710	5796	12178	0	0	0
sample_8	MH892352	MH892352.44	86.063	34821	38360	0.098	0	0.0009	0	0.0001	0	3330	0	3539	0	924	0
sample_8	MH892352	MH892352.45	87.463	34821	37317	0.1393	0	0	0.0006	0	0	4522	0	0	2496	0	0
sample_8	MH892352	MH892352.46	73.552	34821	23013	0.0816	0.0041	0	0	0.0008	0.0003	1744	11808	0	0	1704	271
sample_8	MH892352	MH892352.47	83.104	34821	33869	0.1024	0.0009	0.0011	0	0.0006	0	3007	3272	2320	0	1997	0
sample_8	MH892352	MH892352.48	91.771	34821	35816	0.074	0.0004	0	0.0004	0	0	2292	1229	0	2224	0	0
sample_8	MH892352	MH892352.49	76.631	34821	48430	0.0274	0.0003	0.0043	0	0.0007	0.0006	798	2125	15734	0	2153	1456
sample_8	MH892352	MH892352.50	95.302	34821	34821	0.0494	0	0	0	0.0006	0.0001	1636	0	0	0	1589	191
sample_8	MH892352	MH892352.51	87.192	34821	35416	0.1363	0	0	0.0001	0.0003	0	4498	0	0	595	1214	0
sample_8	MH892352	MH892352.52	97.22	34821	36554	0.03	0	0	0.0004	0	0	992	0	0	1733	0	0
sample_8	MH892352	MH892352.53	75.712	34821	42622	0.0361	0.001	0.0033	0	0	0.0006	1063	4441	12242	0	0	702
sample_8	MH892352	MH892352.54	90.202	34821	33721	0.0501	0.0016	0	0.0007	0.001	0.0006	1237	4242	0	3142	2141	960
sample_8	MH892352	MH892352.55	91.565	34821	38139	0.1097	0	0	0.0007	0.0006	0.0005	3077	0	0	3318	2607	1058
sample_8	MH892352	MH892352.56	97.429	34821	35593	0.0149	0	0.0003	0	0	0	519	0	772	0	0	0
sample_8	MH892352	MH892352.57	79.824	34821	25919	0.0237	0.0043	0	0.0009	0	0	517	11221	0	2319	0	0
sample_8	MH892352	MH892352.58	84.293	34821	26482	0.0264	0.0026	0	0	0.0005	0	645	8339	0	0	1823	0
sample_8	MH892352	MH892352.59	97.875	34821	34821	0.0228	0	0	0	0	0.001	740	0	0	0	0	2184
sample_8	MH892352	MH892352.60	77.748	34821	27388	0.1241	0.0021	0	0	0.0005	0	3205	7433	0	0	1605	0
sample_8	MH892352	MH892352.61	91.081	34821	36377	0.0979	0	0	0.0002	0	0.0002	3175	0	0	1556	0	533
sample_8	MH892352	MH892352.62	94.027	34821	38613	0.0341	0	0.0004	0.0004	0.0004	0.0009	1011	0	2364	1428	1184	2145
sample_8	MH892352	MH892352.63	94.707	34821	35238	0.0635	0	0	0.0002	0.0005	0.001	1854	0	0	417	2293	2895
sample_8	MH892352	MH892352.64	91.892	34821	38046	0.109	0	0	0.0008	0.001	0.0007	2954	0	0	3225	3001	1446
sample_8	MH892352	MH892352.65	96.23	34821	36895	0.01	0	0.0008	0	0.0009	0	315	0	2074	0	4191	0
sample_8	MH892352	MH892352.66	90.463	34821	34821	0.102	0	0	0	0.0008	0	3321	0	0	0	2139	0
sample_8	MH892352	MH892352.67	88.437	34821	37809	0.1409	0	0	0.0004	0	0.0007	4199	0	0	2988	0	2124
sample_8	MH892352	MH892352.68	82.643	34821	29959	0.1078	0.001	0	0	0	0	3191	4862	0	0	0	0
sample_8	MH892352	MH892352.69	71.252	34821	27225	0.0558	0.0046	0.0013	0.0002	0	0.0006	1163	11957	3554	807	0	1343
sample_8	MH892352	MH892352.70	97.37	34821	38371	0.0141	0.0003	0	0.001	0	0	406	1113	0	4663	0	0
sample_8	MH892352	MH892352.71	95.746	34821	38218	0.0218	0	0.0005	0.0005	0	0	721	0	1665	1732	0	0
sample_8	MH892352	MH892352.72	79.22	34821	40784	0.0062	0.0013	0.0028	0	0.0007	0	189	4685	10648	0	1802	0
sample_8	MH892352	MH892352.73	93.314	34821	34821	0.0669	0	0	0	0	0	2328	0	0	0	0	0
sample_8	MH892352	MH892352.74	79.504	34821	24810	0.0101	0.0044	0	0.0007	0	0	218	11786	0	1775	0	0
sample_8	MH892352	MH892352.75	87.459	34821	34677	0.1235	0.0001	0	0	0	0	4286	144	0	0	0	0
sample_8	MH892352	MH892352.76	88.274	34821	34821	0.1204	0	0	0	0	0.0005	4083	0	0	0	0	967
sample_8	MH892352	MH892352.77	81.029	34821	37886	0.078	0.0015	0.0014	0.001	0.0001	0.0004	1879	5375	4660	3780	219	1113
sample_8	MH892352	MH892352.78	71.494	34821	27735	0.0629	0.0049	0.0011	0	0.0009	0.0004	1332	11127	4041	0	2148	430
sample_8	MH892352	MH892352.79	72.566	34821	25575	0.1305	0.0042	0	0.0003	0	0	2939	10691	0	1445	0	0
sample_8	MH892352	MH892352.80	89.791	34821	34821	0.1212	0	0	0	0.0006	0.0008	3555	0	0	0	1951	2929
sample_8	MH892352	MH892352.81	89.773	34821	34821	0.1089	0	0	0	0	0.0005	3561	0	0	0	0	1947
sample_8	MH892352	MH892352.82	78.359	34821	32730	0.0361	0.0022	0.0016	0	0	0.0006	912	7443	5352	0	0	1804
sample_8	MH892352	MH892352.83	90.382	34821	34821	0.1125	0	0	0	0.001	0.0009	3349	0	0	0	2831	1425
sample_8	MH892352	MH892352.84	75.844	34821	34368	0.0937	0.0018	0.0025	0	0.0008	0.0009	2170	6413	5960	0	2681	2365
sample_8	MH892352	MH892352.85	86.394	34821	36251	0.1444	0	0	0.0003	0	0	4835	0	0	1430	0	0
sample_8	MH892352	MH892352.86	81.14	34821	29851	0.1146	0.0016	0	0.0001	0	0	3218	5761	0	791	0	0
sample_8	MH892352	MH892352.87	97.767	34821	35217	0.0175	0	0.0001	0	0.0003	0	584	0	396	0	1356	0
sample_8	MH892352	MH892352.88	73.767	34821	47133	0.1244	0.0007	0.0031	0.0007	0	0.0005	3618	2455	11808	2959	0	545
sample_8	MH892352	MH892352.89	92.308	34821	35522	0.0246	0.0011	0	0.0009	0	0	631	4149	0	4850	0	0
sample_8	MH892352	MH892352.90	91.465	34821	38171	0.0413	0	0.0009	0	0	0	1440	0	3350	0	0	0
sample_8	MH892352	MH892352.91	81.402	34821	32620	0.1385	0.0017	0	0.0009	0	0	3731	5081	0	2880	0	0
sample_8	MH892352	MH892352.92	96.924	34821	34821	0.0308	0	0	0	0	0	1071	0	0	0	0	0
sample_8	MH892352	MH892352.93	94.437	34821	31371	0.0041	0.001	0	0	0.0005	0	116	3450	0	0	2434	0
sample_8	MH892352	MH892352.94	82.249	34821	46183	0.0865	0	0.0017	0.0007	0	0	2806	0	8767	2595	0	0
sample_8	MH892352	MH892352.95	74.842	34821	54302	0.1094	0	0.0043	0.0009	0.0009	0	3122	0	16178	3303	2920	0
sample_8	MH892352	MH892352.96	91.313	34821	34821	0.0896	0	0	0	0	0.0005	3025	0	0	0	0	1134
sample_8	MH892352	MH892352.97	87.691	34821	32082	0.0899	0.0004	0	0	0.0003	0	2748	2739	0	0	1184	0
sample_8	MH892352	MH892352.98	86.913	34821	34821	0.1409	0	0	0	0	0.0007	4557	0	0	0	0	2022
sample_8	MH892352	MH892352.99	78.312	34821	25793	0.0865	0.0024	0	0	0.0002	0.001	2059	9028	0	0	264	1956
sample_8	MH892352	MH892352.100	76.832	34821	47965	0.0906	0	0.0033	0	0.0006	0	3018	0	13144	0	1473	0
sample_9	NC_018283	NC_018283.1	74.512	58065	66298	0.0046	0.0023	0.0038	0.0005	0.0001	0	178	13337	18005	3565	521	0
sample_9	NC_018283	NC_018283.2	80.039	58065	49672	0.1316	0.0011	0	0	0	0	6556	8393	0	0	0	0
sample_9	NC_018283	NC_018283.3	88.511	58065	49153	0.0371	0.0014	0	0	0.0007	0.0003	1703	8912	0	0	2046	625
sample_9	NC_018283	NC_018283.4	73.557	58065	59702	0.128	0.0016	0.0017	0	0	0.0003	6182	8570	10207	0	0	897
sample_9	NC_018283	NC_018283.5	79.321	58065	89469	0.0297	0	0.0045	0.0007	0.0006	0	1503	0	27502	3902	3384	0
sample_9	NC_018283	NC_018283.6	87.146	58065	59268	0.1394	0	0	0.0003	0.0005	0	7541	0	0	1203	2814	0
sample_9	NC_018283	NC_018283.7	78.677	58065	44761	0.0618	0.0038	0	0.0009	0	0	2289	17348	0	4044	0	0
sample_9	NC_018283	NC_018283.8	84.648	58065	83947	0.0018	0	0.0033	0.0006	0	0	96	0	21610	4272	0	0
sample_9	NC_018283	NC_018283.9	77.561	58065	43484	0.0986	0.0029	0	0.0001	0.0006	0.0001	3939	14909	0	328	2685	388
sample_9	NC_018283	NC_018283.10	91.036	58065	58065	0.0999	0	0	0	0.0004	0.0009	5205	0	0	0	1951	4032
sample_9	NC_018283	NC_018283.11	79.727	58065	47658	0.1242	0.0018	0	0	0.0005	0	5513	10407	0	0	3421	0
sample_9	NC_018283	NC_018283.12	77.087	58065	54268	0.0461	0.0029	0.0018	0.0001	0.0008	0.001	1883	13165	8808	560	2415	2394
sample_9	NC_018283	NC_018283.13	84.16	58065	52252	0.0882	0.0017	0	0.0007	0	0	3945	9584	0	3771	0	0
sample_9	NC_018283	NC_018283.14	78.836	58065	48244	0.1017	0.0042	0	0.0009	0	0.0003	3560	15379	0	5558	0	398
sample_9	NC_018283	NC_018283.15	71.091	58065	91589	0.0881	0	0.0048	0	0	0.0004	4870	0	33524	0	0	1227
sample_9	NC_018283	NC_018283.16	96.981	58065	58065	0.0325	0	0	0	0.0005	0	1753	0	0	0	3859	0
sample_9	NC_018283	NC_018283.17	79.081	58065	85251	0.0079	0.0001	0.0038	0	0	0.0007	407	990	28176	0	0	3771
sample_9	NC_018283	NC_018283.18	71.658	58065	40579	0.1249	0.0034	0	0.0002	0	0	4883	18192	0	706	0	0
sample_9	NC_018283	NC_018283.19	82.52	58065	42909	0.0337	0.0033	0	0	0.0005	0.0009	1247	15156	0	0	2344	2686
sample_9	NC_018283	NC_018283.20	84.474	58065	55166	0.1415	0.0007	0	0.0003	0	0.0008	6926	3728	0	829	0	2113
sample_9	NC_018283	NC_018283.21	78.032	58065	43685	0.0921	0.0027	0	0	0	0.0004	3986	14380	0	0	0	813
sample_9	NC_018283	NC_018283.22	83.696	58065	72630	0.1335	0	0.001	0.0008	0.0006	0.0004	6358	0	8593	5972	3016	1161
sample_9	NC_018283	NC_018283.23	85.69	58065	66346	0.0818	0	0.0013	0	0	0	4761	0	8281	0	0	0
sample_9	NC_018283	NC_018283.24	79.328	58065	87214	0.0759	0	0.0041	0.0009	0.0005	0.0004	3592	0	22848	6301	3058	1546
sample_9	NC_018283	NC_018283.25	90.408	58065	49873	0.0136	0.0013	0	0.0001	0	0	643	9067	0	875	0	0
sample_9	NC_018283	NC_018283.26	93.18	58065	58065	0.0708	0	0	0	0	0.001	3960	0	0	0	0	2356
sample_9	NC_018283	NC_018283.27	78.505	58065	89559	0.0482	0	0.0042	0.0008	0	0	2571	0	26590	4904	0	0
sample_9	NC_018283	NC_018283.28	85.631	58065	56746	0.1324	0.0007	0	0.0004	0.0005	0	6338	3821	0	2502	3780	0
sample_9	NC_018283	NC_018283.29	74.171	58065	78913	0.1394	0	0.003	0	0.0004	0.0008	7266	0	20848	0	2375	3393
sample_9	NC_018283	NC_018283.30	71.18	58065	49808	0.031	0.0033	0.0018	0.0002	0	0	1237	18513	10102	154	0	0
sample_9	NC_018283	NC_018283.31	77.181	58065	88609	0.0391	0	0.0036	0.0002	0	0	2189	0	29092	1452	0	0
sample_9	NC_018283	NC_018283.32	87.192	58065	58065	0.138	0	0	0	0.0009	0	7437	0	0	0	4261	0
sample_9	NC_018283	NC_018283.33	70.961	58065	48064	0.0532	0.0034	0.0017	0	0	0	2098	18312	8311	0	0	0
sample_9	NC_018283	NC_018283.34	85.779	58065	55715	0.1197	0.0006	0	0.0004	0.0006	0	5660	4861	0	2511	3082	0
sample_9	NC_018283	NC_018283.35	70.244	58065	56900	0.0541	0.0036	0.0029	0	0.0009	0.0004	2047	15640	14475	0	4150	589
sample_9	NC_018283	NC_018283.36	73.968	58065	40596	0.1019	0.0038	0	0	0.0002	0	4107	17469	0	0	757	0
sample_9	NC_018283	NC_018283.37	82.128	58065	49570	0.0181	0.0036	0.0004	0.0009	0	0	718	15325	2476	4354	0	0
sample_9	NC_018283	NC_018283.38	81.041	58065	44895	0.0711	0.003	0	0	0	0.0002	3175	13170	0	0	0	652
sample_9	NC_018283	NC_018283.39	76.49	58065	59658	0.0551	0.0019	0.0021	0	0	0.0003	2535	10507	12100	0	0	1089
sample_9	NC_018283	NC_018283.40	86.31	58065	58065	0.1369	0	0	0	0	0	7949	0	0	0	0	0
sample_9	NC_018283	NC_018283.41	74.83	58065	78933	0.1186	0	0.0024	0	0	0.0002	6807	0	20868	0	0	559
sample_9	NC_018283	NC_018283.42	87.137	58065	58065	0.1356	0	0	0	0	0.0005	7469	0	0	0	0	2631
sample_9	NC_018283	NC_018283.43	83.158	58065	52993	0.1291	0.0006	0	0	0	0	6816	5072	0	0	0	0
sample_9	NC_018283	NC_018283.44	80.471	58065	79472	0.0959	0	0.0027	0.0008	0.0008	0.0004	4604	0	17652	3755	4675	1536
sample_9	NC_018283	NC_018283.45	86.278	58065	46704	0.0221	0.0024	0	0.0002	0.0004	0	919	12538	0	1177	2533	0
sample_9	NC_018283	NC_018283.46	86.714	58065	47256	0.0352	0.0016	0	0	0.0002	0.0002	1592	10809	0	0	1558	334
sample_9	NC_018283	NC_018283.47	86.098	58065	62706	0.0783	0.0002	0.0008	0	0.0001	0	4323	1751	6392	0	756	0
sample_9	NC_018283	NC_018283.48	82.813	58065	78324	0.0578	0	0.0031	0.0004	0.0005	0.0005	2946	0	17549	2710	2875	1919
sample_9	NC_018283	NC_018283.49	73.886	58065	82181	0.072	0.0002	0.0036	0	0	0	4009	2245	26361	0	0	0
sample_9	NC_018283	NC_018283.50	74.312	58065	80354	0.1141	0	0.0033	0	0	0	6634	0	22289	0	0	0
sample_9	NC_018283	NC_018283.51	92.837	58065	58065	0.0809	0	0	0	0.001	0.0001	4159	0	0	0	5911	828
sample_9	NC_018283	NC_018283.52	86.192	58065	75931	0.0062	0	0.003	0	0.0006	0	318	0	17866	0	5587	0
sample_9	NC_018283	NC_018283.53	73.544	58065	89057	0.1288	0	0.0042	0.0006	0.0003	0	6541	0	25840	5152	1991	0
sample_9	NC_018283	NC_018283.54	78.645	58065	41428	0.0604	0.0033	0	0	0.0009	0	2305	16637	0	0	3460	0
sample_9	NC_018283	NC_018283.55	83.613	58065	67642	0.1232	0	0.0015	0.0002	0.0007	0.0002	6246	0	8108	1469	4298	1635
sample_9	NC_018283	NC_018283.56	85.141	58065	68570	0.0747	0	0.0013	0	0	0.0003	4156	0	10505	0	0	742
sample_9	NC_018283	NC_018283.57	93.108	58065	62804	0.0811	0	0	0.0008	0.0006	0	4165	0	0	4739	2304	0
sample_9	NC_018283	NC_018283.58	74.05	58065	55942	0.094	0.0024	0.0017	0	0.0007	0	4073	11781	9658	0	3418	0
sample_9	NC_018283	NC_018283.59	77.811	58065	79729	0.0998	0	0.0028	0.0002	0.0005	0	5284	0	20007	1657	3134	0
sample_9	NC_018283	NC_018283.60	77.5	58065	82018	0.0823	0	0.003	0.0003	0	0	4635	0	22248	1705	0	0
sample_9	NC_018283	NC_018283.61	86.853	58065	49568	0.0361	0.0021	0	0.0005	0	0	1631	10889	0	2392	0	0
sample_9	NC_018283	NC_018283.62	86.288	58065	58065	0.1458	0	0	0	0.0006	0	7962	0	0	0	3275	0
sample_9	NC_018283	NC_018283.63	74.942	58065	79917	0.1495	0	0.0028	0.0002	0	0	8140	0	18295	3557	0	0
sample_9	NC_018283	NC_018283.64	77.984	58065	46715	0.1224	0.0028	0	0.0004	0.0008	0	4718	13632	0	2282	3849	0
sample_9	NC_018283	NC_018283.65	86.275	58065	56196	0.0935	0.0012	0	0.0009	0	0.0005	4151	7380	0	5511	0	1122
sample_9	NC_018283	NC_018283.66	86.509	58065	74241	0.0156	0	0.002	0	0.0005	0	837	0	16176	0	3113	0
sample_9	NC_018283	NC_018283.67	82.321	58065	82191	0.006	0	0.0042	0	0.001	0	335	0	24126	0	6138	0
sample_9	NC_018283	NC_018283.68	80.3	58065	45656	0.0708	0.0026	0	0.0004	0	0.0004	2802	14829	0	2420	0	1005
sample_9	NC_018283	NC_018283.69	92.56	58065	62801	0.0909	0	0	0.0005	0.0002	0.0008	4496	0	0	4736	203	1933
sample_9	NC_018283	NC_018283.70	73.548	58065	37089	0.0208	0.0044	0.0002	0	0	0	732	22341	1365	0	0	0
sample_9	NC_018283	NC_018283.71	78.26	58065	45301	0.1074	0.0019	0	0	0	0	4854	12764	0	0	0	0
sample_9	NC_018283	NC_018283.72	71.788	58065	71015	0.0916	0.0016	0.0037	0	0.0009	0	4292	7441	20391	0	3993	0
sample_9	NC_018283	NC_018283.73	76.857	58065	81632	0.1107	0	0.0031	0.0003	0	0	6048	0	20234	3333	0	0
sample_9	NC_018283	NC_018283.74	75.342	58065	70490	0.137	0.0011	0.0028	0.0008	0.0003	0	6171	6336	13021	5740	835	0
sample_9	NC_018283	NC_018283.75	75.059	58065	47137	0.0955	0.003	0.0008	0	0.0003	0	4113	14470	3542	0	803	0
sample_9	NC_018283	NC_018283.76	84.379	58065	86590	0.0086	0	0.0038	0.001	0.001	0	397	0	21802	6723	4517	0
sample_9	NC_018283	NC_018283.77	86.158	58065	76765	0.0859	0	0.0023	0.0009	0.0006	0	4152	0	10359	8341	1574	0
sample_9	NC_018283	NC_018283.78	73.382	58065	83774	0.1103	0	0.004	0	0.0003	0.0004	6023	0	25709	0	1282	1795
sample_9	NC_018283	NC_018283.79	73.912	58065	43543	0.1201	0.0038	0	0.0006	0	0	4601	17306	0	2784	0	0
sample_9	NC_018283	NC_018283.80	96.766	58065	60939	0.0404	0	0	0.0004	0.0006	0.001	1924	0	0	2874	2649	4603
sample_9	NC_018283	NC_018283.81	84.322	58065	47013	0.0142	0.0033	0	0.0009	0.0002	0	514	15446	0	4394	1301	0
sample_9	NC_018283	NC_018283.82	90.958	58065	58065	0.0929	0	0	0	0	0.0004	5250	0	0	0	0	1253
sample_9	NC_018283	NC_018283.83	95.382	58065	58789	0.0469	0	0	0.0001	0	0	2698	0	0	724	0	0
sample_9	NC_018283	NC_018283.84	72.795	58065	43002	0.1415	0.0034	0	0.0003	0.0005	0.0002	5134	17227	0	2164	1916	482
sample_9	NC_018283	NC_018283.85	82.748	58065	82003	0.002	0	0.0032	0	0	0.0004	113	0	23938	0	0	1610
sample_9	NC_018283	NC_018283.86	91.09	58065	63109	0.1046	0	0.0002	0.0005	0.0009	0.0008	4773	0	1250	3794	4492	4017
sample_9	NC_018283	NC_018283.87	80.541	58065	49443	0.107	0.0025	0	0.0009	0	0.0007	4031	12858	0	4236	0	2739
sample_9	NC_018283	NC_018283.88	88.798	58065	59488	0.12	0	0	0.0003	0.0003	0	6584	0	0	1423	1751	0
sample_9	NC_018283	NC_018283.89	81.16	58065	63546	0.0016	0.0012	0.0022	0	0	0	70	8645	14126	0	0	0
sample_9	NC_018283	NC_018283.90	97.267	58065	58065	0.0304	0	0	0	0.0006	0.0004	1587	0	0	0	3582	2187
sample_9	NC_018283	NC_018283.91	82.588	58065	79608	0.0225	0	0.0037	0	0	0.0007	1214	0	21543	0	0	4724
sample_9	NC_018283	NC_018283.92	89.794	58065	58065	0.1021	0	0	0	0	0	5926	0	0	0	0	0
sample_9	NC_018283	NC_018283.93	87.288	58065	55341	0.0747	0.0018	0	0.0009	0	0.001	2928	8560	0	5836	0	3656
sample_9	NC_018283	NC_018283.94	90.429	58065	60946	0.0311	0.0004	0.0008	0	0	0	1737	2518	5399	0	0	0
sample_9	NC_018283	NC_018283.95	98.336	58065	59234	0.0174	0	0	0.0001	0.0001	0	976	0	0	1169	925	0
sample_9	NC_018283	NC_018283.96	80.93	58065	73400	0.0919	0	0.002	0	0.0003	0.0009	4868	0	15335	0	1316	3634
sample_9	NC_018283	NC_018283.97	86.069	58065	46493	0.0014	0.0029	0	0.0006	0	0.0007	43	14480	0	2908	0	2933
sample_9	NC_018283	NC_018283.98	81.134	58065	58905	0.0974	0.0011	0.0015	0	0.0009	0.0007	4204	6410	7250	0	4425	3548
sample_9	NC_018283	NC_018283.99	79.953	58065	44540	0.0793	0.0023	0	0	0	0	3522	13525	0	0	0	0
sample_9	NC_018283	NC_018283.100	75.759	58065	78653	0.1184	0	0.0032	0	0	0.0008	6277	0	20588	0	0	3912
sample_10	NC_021799	NC_021799.1	90.759	57447	68826	0.0542	0	0.0011	0.0008	0.0002	0	2815	0	6039	5340	690	0
sample_10	NC_021799	NC_021799.2	77.82	57447	39747	0.0267	0.0043	0	0.0003	0	0	955	19648	0	1948	0	0
sample_10	NC_021799	NC_021799.3	92.173	57447	72686	0.0213	0	0.0018	0.0007	0.0002	0.0008	988	0	8209	7030	1050	2784
sample_10	NC_021799	NC_021799.4	73.764	57447	42088	0.1214	0.0039	0	0.0004	0	0.0006	4246	17622	0	2263	0	2409
sample_10	NC_021799	NC_021799.5	77.851	57447	41770	0.0495	0.004	0	0.0007	0	0.0007	1640	18696	0	3019	0	1896
sample_10	NC_021799	NC_021799.6	92.213	57447	64452	0.0938	0	0	0.0009	0	0	4746	0	0	7005	0	0
sample_10	NC_021799	NC_021799.7	82.999	57447	45202	0.0633	0.0024	0	0	0.0007	0	2603	12245	0	0	3944	0
sample_10	NC_021799	NC_021799.8	74.823	57447	88292	0.0551	0	0.0047	0	0.0007	0	2924	0	30845	0	4205	0
sample_10	NC_021799	NC_021799.9	92.22	57447	58848	0.0763	0.0003	0	0.0008	0.001	0.0007	3338	2372	0	3773	4849	2525
sample_10	NC_021799	NC_021799.10	75.471	57447	46310	0.1312	0.0033	0	0.001	0	0.0003	4407	16637	0	5500	0	516
sample_10	NC_021799	NC_021799.11	77.128	57447	39208	0.0196	0.0046	0	0.0005	0.0004	0	632	20843	0	2604	1159	0
sample_10	NC_021799	NC_021799.12	76.12	57447	73184	0.0442	0.0016	0.0037	0.0008	0	0.0009	1845	8205	19300	4642	0	3282
sample_10	NC_021799	NC_021799.13	71.139	57447	59656	0.141	0.0018	0.002	0	0.0004	0.0007	6163	9631	11840	0	1767	2586
sample_10	NC_021799	NC_021799.14	84.369	57447	48364	0.0787	0.0014	0	0	0	0.0004	3728	9083	0	0	0	1101
sample_10	NC_021799	NC_021799.15	85.295	57447	52398	0.0851	0.0017	0	0.001	0.0007	0	3480	9193	0	4144	3044	0
sample_10	NC_021799	NC_021799.16	86.204	57447	53782	0.1198	0.0004	0	0	0	0.0009	5840	3665	0	0	0	4062
sample_10	NC_021799	NC_021799.17	88.122	57447	61282	0.0978	0	0.0008	0	0.0004	0.0006	5134	0	3835	0	1676	2799
sample_10	NC_021799	NC_021799.18	85.831	57447	62053	0.0489	0.0005	0.0012	0	0	0.0002	2537	3626	8232	0	0	1262
sample_10	NC_021799	NC_021799.19	72.867	57447	37071	0.0309	0.0048	0.0004	0	0	0	1121	21890	1514	0	0	0
sample_10	NC_021799	NC_021799.20	91.951	57447	60590	0.0552	0	0.0005	0	0	0	3179	0	3143	0	0	0
sample_10	NC_021799	NC_021799.21	75.637	57447	85141	0.1072	0	0.0039	0.0004	0.0004	0.0007	5128	0	24483	3211	2448	3157
sample_10	NC_021799	NC_021799.22	73.51	57447	40841	0.1338	0.0048	0	0	0.0007	0.0005	4715	16606	0	0	3241	1159
sample_10	NC_021799	NC_021799.23	94.502	57447	67805	0.0415	0	0.0004	0.001	0.0009	0.0009	1811	0	3264	7094	2964	3549
sample_10	NC_021799	NC_021799.24	92.311	57447	57447	0.0815	0	0	0	0	0.0008	4417	0	0	0	0	3166
sample_10	NC_021799	NC_021799.25	98.589	57447	62625	0.0174	0	0	0.0006	0	0.0009	847	0	0	5178	0	2781
sample_10	NC_021799	NC_021799.26	97.914	57447	59706	0.0221	0	0	0.0003	0	0	1222	0	0	2259	0	0
sample_10	NC_021799	NC_021799.27	70.459	57447	61755	0.0664	0.0031	0.0029	0	0.0007	0.0005	2655	12798	17106	0	2355	2017
sample_10	NC_021799	NC_021799.28	97.774	57447	60273	0.0241	0	0	0.0004	0	0.0002	1310	0	0	2826	0	501
sample_10	NC_021799	NC_021799.29	76.718	57447	38252	0.0477	0.0045	0	0	0.0008	0.0007	1543	19195	0	0	3627	2550
sample_10	NC_021799	NC_021799.30	80.599	57447	45535	0.0985	0.0029	0	0	0.0006	0.0006	4034	11912	0	0	2302	2472
sample_10	NC_021799	NC_021799.31	78.907	57447	43696	0.0542	0.003	0.0002	0.0004	0	0	2197	16063	877	1435	0	0
sample_10	NC_021799	NC_021799.32	90.744	57447	70808	0.0472	0	0.0013	0.0007	0.0007	0	2243	0	7385	5976	3553	0
sample_10	NC_021799	NC_021799.33	81.877	57447	79270	0.0275	0	0.0035	0	0.0005	0.0004	1477	0	21823	0	2497	1906
sample_10	NC_021799	NC_021799.34	82.951	57447	63211	0.078	0.0013	0.0015	0.0005	0.0009	0.0004	3144	6195	8088	3871	4918	856
sample_10	NC_021799	NC_021799.35	79.197	57447	40296	0.0135	0.0044	0	0.0005	0.0004	0.0001	459	19415	0	2264	1308	730
sample_10	NC_021799	NC_021799.36	84.707	57447	61179	0.1254	0	0.0005	0	0	0	7205	0	3732	0	0	0
sample_10	NC_021799	NC_021799.37	76.348	57447	75722	0.1221	0	0.0023	0	0	0.0007	6611	0	18275	0	0	3233
sample_10	NC_021799	NC_021799.38	89.872	57447	63282	0.0571	0	0.0008	0	0.0002	0	3196	0	5835	0	1399	0
sample_10	NC_021799	NC_021799.39	88.817	57447	73421	0.0557	0	0.0014	0.001	0	0	2821	0	8993	6981	0	0
sample_10	NC_021799	NC_021799.40	94.715	57447	57447	0.0528	0	0	0	0	0	3036	0	0	0	0	0
sample_10	NC_021799	NC_021799.41	72.375	57447	54199	0.0434	0.004	0.003	0.0007	0.0007	0.001	1429	17115	10869	2998	2870	2419
sample_10	NC_021799	NC_021799.42	81.187	57447	78819	0.0373	0	0.0031	0	0	0.0001	2132	0	21372	0	0	391
sample_10	NC_021799	NC_021799.43	85.691	57447	43952	0.0112	0.0025	0	0	0	0	507	13495	0	0	0	0
sample_10	NC_021799	NC_021799.44	91.151	57447	60846	0.008	0.0009	0.0006	0.0008	0	0	371	5775	3951	5223	0	0
sample_10	NC_021799	NC_021799.45	88.364	57447	63318	0.1451	0	0	0.0007	0	0.0008	7026	0	0	5871	0	3275
sample_10	NC_021799	NC_021799.46	86.466	57447	72093	0.0251	0	0.0022	0	0	0.0002	1443	0	14646	0	0	460
sample_10	NC_021799	NC_021799.47	84.622	57447	76438	0.0819	0	0.0023	0.0008	0.0005	0.0005	3690	0	13209	5782	2845	2590
sample_10	NC_021799	NC_021799.48	97.892	57447	57447	0.0233	0	0	0	0.0005	0.0004	1211	0	0	0	3531	2074
sample_10	NC_021799	NC_021799.49	77.604	57447	46927	0.1498	0.0021	0	0	0	0.0008	6428	10520	0	0	0	4100
sample_10	NC_021799	NC_021799.50	70.101	57447	39697	0.1433	0.0044	0	0.0001	0	0.0004	5486	18073	0	323	0	1213
sample_10	NC_021799	NC_021799.51	74.135	57447	62960	0.0857	0.002	0.0025	0.0002	0.0008	0.0007	3604	9672	14263	922	3552	1675
sample_10	NC_021799	NC_021799.52	81.496	57447	49873	0.1221	0.0014	0	0	0	0	6142	7574	0	0	0	0
sample_10	NC_021799	NC_021799.53	70.908	57447	88957	0.1262	0	0.0043	0.0003	0.0002	0.0004	6521	0	29550	1960	1264	1049
sample_10	NC_021799	NC_021799.54	97.314	57447	62115	0.0303	0	0	0.0007	0	0	1606	0	0	4668	0	0
sample_10	NC_021799	NC_021799.55	75.248	57447	54041	0.0411	0.0029	0.0021	0	0	0.0001	1821	13680	10274	0	0	170
sample_10	NC_021799	NC_021799.56	80.66	57447	45685	0.069	0.0024	0	0.0005	0	0	2787	14372	0	2610	0	0
sample_10	NC_021799	NC_021799.57	85.704	57447	50503	0.073	0.0022	0	0.0008	0.0007	0.0006	2845	9742	0	2798	3881	1772
sample_10	NC_021799	NC_021799.58	83.434	57447	42263	0.0167	0.0035	0	0	0.0007	0	667	15184	0	0	3512	0
sample_10	NC_021799	NC_021799.59	76.487	57447	42120	0.1095	0.0034	0	0	0.0009	0.0004	4042	15327	0	0	3689	1027
sample_10	NC_021799	NC_021799.60	89.336	57447	54509	0.0621	0.001	0	0.0004	0	0	3013	5913	0	2975	0	0
sample_10	NC_021799	NC_021799.61	90.903	57447	57447	0.091	0	0	0	0	0	5226	0	0	0	0	0
sample_10	NC_021799	NC_021799.62	97.214	57447	61425	0.0348	0	0	0.0005	0.0009	0	1656	0	0	3978	5561	0
sample_10	NC_021799	NC_021799.63	84.222	57447	63013	0.0043	0.0015	0.0022	0.0009	0.0003	0	191	9757	8867	6456	850	0
sample_10	NC_021799	NC_021799.64	72.962	57447	58632	0.1388	0.0011	0.0019	0	0	0	6816	8284	9469	0	0	0
sample_10	NC_021799	NC_021799.65	78.864	57447	80573	0.067	0	0.0031	0.0002	0.0002	0	3738	0	21696	1430	766	0
sample_10	NC_021799	NC_021799.66	95.508	57447	60285	0.0483	0	0	0.0006	0	0.0001	2644	0	0	2838	0	436
sample_10	NC_021799	NC_021799.67	74.466	57447	41231	0.1235	0.0039	0	0	0.0005	0.0007	4490	16216	0	0	2192	1988
sample_10	NC_021799	NC_021799.68	76.103	57447	42384	0.1031	0.0035	0	0	0	0	4397	15063	0	0	0	0
sample_10	NC_021799	NC_021799.69	75.062	57447	86420	0.0987	0	0.0036	0.0004	0	0	5306	0	25266	3707	0	0
sample_10	NC_021799	NC_021799.70	83.941	57447	43950	0.0314	0.0021	0	0	0	0	1393	13497	0	0	0	0
sample_10	NC_021799	NC_021799.71	85.12	57447	57960	0.1411	0.0002	0	0.0006	0	0	7369	2434	0	2947	0	0
sample_10	NC_021799	NC_021799.72	94.657	57447	61766	0.063	0	0	0.0007	0	0.0007	3185	0	0	4319	0	2988
sample_10	NC_021799	NC_021799.73	76.758	57447	81837	0.0082	0.0008	0.004	0	0	0	447	3544	27934	0	0	0
sample_10	NC_021799	NC_021799.74	73.081	57447	76539	0.1383	0.0002	0.0035	0	0.0006	0.0008	6934	1554	20646	0	2889	3085
sample_10	NC_021799	NC_021799.75	74.023	57447	77572	0.061	0.001	0.0037	0.0003	0.0005	0	2929	5413	23803	1735	2261	0
sample_10	NC_021799	NC_021799.76	81.306	57447	71152	0.0448	0.0011	0.0022	0.001	0.0007	0	1900	5626	14614	4717	4004	0
sample_10	NC_021799	NC_021799.77	75.234	57447	63704	0.1187	0.0013	0.0021	0.0002	0.001	0	5167	7410	12260	1407	4611	0
sample_10	NC_021799	NC_021799.78	90.515	57447	67176	0.0494	0	0.001	0.0003	0	0.0005	2538	0	6745	2984	0	3078
sample_10	NC_021799	NC_021799.79	96.653	57447	57447	0.0335	0	0	0	0	0	1923	0	0	0	0	0
sample_10	NC_021799	NC_021799.80	80.08	57447	61642	0.0456	0.0012	0.002	0	0	0	2304	7460	11655	0	0	0
sample_10	NC_021799	NC_021799.81	87.803	57447	59677	0.1474	0	0	0.0004	0.001	0	7143	0	0	2230	6634	0
sample_10	NC_021799	NC_021799.82	83.557	57447	56669	0.1257	0.0006	0.0005	0	0.0008	0	6263	3508	2730	0	3971	0
sample_10	NC_021799	NC_021799.83	76.098	57447	40175	0.0465	0.0046	0	0.0006	0	0	1589	20156	0	2884	0	0
sample_10	NC_021799	NC_021799.84	82.125	57447	41017	0.0157	0.0041	0	0	0.001	0	585	16430	0	0	5165	0
sample_10	NC_021799	NC_021799.85	97.418	57447	61136	0.0289	0	0	0.0005	0	0.0003	1531	0	0	3689	0	1082
sample_10	NC_021799	NC_021799.86	75.786	57447	42410	0.1081	0.0027	0	0	0	0	4571	15037	0	0	0	0
sample_10	NC_021799	NC_021799.87	88.711	57447	60399	0.122	0	0	0.0004	0	0	6652	0	0	2952	0	0
sample_10	NC_021799	NC_021799.88	95.185	57447	57894	0.0485	0	0	0.0001	0	0.0002	2777	0	0	447	0	0
sample_10	NC_021799	NC_021799.89	85.437	57447	74236	0.0233	0	0.0023	0	0.0006	0.0004	1194	0	16789	0	3840	2164
sample_10	NC_021799	NC_021799.90	90.39	57447	61371	0.1156	0.0002	0	0.0006	0.0004	0.0006	5369	680	0	4604	3202	2347
sample_10	NC_021799	NC_021799.91	75.932	57447	61659	0.0168	0.0018	0.0033	0	0.0004	0	729	11498	15710	0	2369	0
sample_10	NC_021799	NC_021799.92	88.095	57447	57447	0.1212	0	0	0	0	0.0005	6839	0	0	0	0	1190
sample_10	NC_021799	NC_021799.93	79.792	57447	81063	0.0381	0	0.0034	0	0	0	2187	0	23616	0	0	0
sample_10	NC_021799	NC_021799.94	87.232	57447	76643	0.0507	0	0.0018	0.001	0.0006	0	2388	0	12344	6852	3182	0
sample_10	NC_021799	NC_021799.95	85.427	57447	52017	0.1057	0.001	0	0	0	0.0006	5261	5430	0	0	0	2686
sample_10	NC_021799	NC_021799.96	85.941	57447	73911	0.0183	0	0.0027	0	0.0003	0.0002	1002	0	16464	0	1948	1010
sample_10	NC_021799	NC_021799.97	77.302	57447	74479	0.0403	0.0011	0.0037	0.0006	0.0003	0.0006	1805	6278	20056	3254	560	1516
sample_10	NC_021799	NC_021799.98	74.82	57447	38925	0.075	0.0045	0	0	0	0.0002	2872	18522	0	0	0	515
sample_10	NC_021799	NC_021799.99	92.174	57447	59325	0.0675	0	0.0003	0	0.0003	0.0005	3630	0	1878	0	2612	1361
sample_10	NC_021799	NC_021799.100	87.468	57447	55731	0.1301	0.0002	0	0	0.0006	0.0008	6234	1716	0	0	3860	2337
sample_11	NC_018835	NC_018835.1	99.719	77448	80777	0.0034	0	0	0.0004	0.0006	0.0002	222	0	0	3329	5265	580
sample_11	NC_018835	NC_018835.2	78.463	77448	96783	0.1272	0	0.002	0	0.0004	0.0002	9095	0	19335	0	4312	1600
sample_11	NC_018835	NC_018835.3	92.971	77448	77448	0.0732	0	0	0	0.0005	0	5444	0	0	0	3245	0
sample_11	NC_018835	NC_018835.4	86.602	77448	102107	0.0293	0	0.0023	0.0005	0	0.0002	2119	0	19818	4841	0	616
sample_11	NC_018835	NC_018835.5	75.041	77448	109500	0.1369	0	0.0035	0.0005	0.0008	0	9267	0	28127	3925	6159	0
sample_11	NC_018835	NC_018835.6	85.328	77448	77448	0.1467	0	0	0	0	0	11363	0	0	0	0	0
sample_11	NC_018835	NC_018835.7	90.135	77448	93127	0.0102	0	0.0019	0.0001	0.0009	0.0007	676	0	15475	204	7780	4053
sample_11	NC_018835	NC_018835.8	72.218	77448	66436	0.0315	0.0049	0.0021	0.0005	0	0.0005	1468	25988	11050	3926	0	2021
sample_11	NC_018835	NC_018835.9	93.652	77448	83126	0.0763	0	0	0.0006	0.0006	0	5097	0	0	5678	5111	0
sample_11	NC_018835	NC_018835.10	72.873	77448	54919	0.1003	0.0039	0.0002	0	0.0005	0.0004	5001	24217	1688	0	1856	1166
sample_11	NC_018835	NC_018835.11	88.074	77448	94864	0.0866	0	0.0014	0.001	0	0.0009	5316	0	9918	7498	0	4284
sample_11	NC_018835	NC_018835.12	79.715	77448	57952	0.0743	0.0027	0	0	0.0006	0	3985	19496	0	0	4251	0
sample_11	NC_018835	NC_018835.13	95.115	77448	81995	0.0216	0	0.0004	0	0	0.0002	1621	0	4547	0	0	617
sample_11	NC_018835	NC_018835.14	81.735	77448	56054	0.0284	0.0032	0	0	0	0.001	1495	21394	0	0	0	2764
sample_11	NC_018835	NC_018835.15	92.219	77448	77448	0.0778	0	0	0	0	0	6026	0	0	0	0	0
sample_11	NC_018835	NC_018835.16	96.367	77448	77448	0.0363	0	0	0	0	0	2814	0	0	0	0	0
sample_11	NC_018835	NC_018835.17	79.057	77448	54493	0.0244	0.0047	0	0.0005	0.0005	0.0007	1041	25551	0	2596	3020	2079
sample_11	NC_018835	NC_018835.18	87.78	77448	77448	0.1439	0	0	0	0.001	0.0008	9464	0	0	0	6657	4348
sample_11	NC_018835	NC_018835.19	98.809	77448	83879	0.0136	0	0	0.0006	0	0	961	0	0	6431	0	0
sample_11	NC_018835	NC_018835.20	90.376	77448	89037	0.1268	0	0	0.0009	0.0002	0.0001	8011	0	0	11589	1520	693
sample_11	NC_018835	NC_018835.21	95.224	77448	86926	0.0187	0	0.0008	0.0004	0.001	0	1267	0	5316	4162	6663	0
sample_11	NC_018835	NC_018835.22	87.911	77448	68964	0.0679	0.0015	0	0.0002	0.0009	0.0009	3754	10192	0	1708	4368	5102
sample_11	NC_018835	NC_018835.23	94.944	77448	84570	0.0607	0	0	0.0008	0	0.0005	4096	0	0	7122	0	2895
sample_11	NC_018835	NC_018835.24	98.113	77448	85799	0.0223	0	0	0.0008	0	0	1540	0	0	8351	0	0
sample_11	NC_018835	NC_018835.25	72.486	77448	118697	0.0877	0	0.0048	0	0	0.0009	6359	0	41249	0	0	5404
sample_11	NC_018835	NC_018835.26	85.108	77448	93289	0.1075	0	0.0015	0.0004	0	0.001	7123	0	11180	4661	0	6897
sample_11	NC_018835	NC_018835.27	79.352	77448	96655	0.14	0	0.0019	0.0005	0	0	10328	0	15292	3915	0	0
sample_11	NC_018835	NC_018835.28	91.363	77448	83074	0.1036	0	0	0.0005	0.0007	0.0002	6932	0	0	5626	4222	957
sample_11	NC_018835	NC_018835.29	82.465	77448	58073	0.041	0.0032	0	0	0.0005	0.0006	2194	19375	0	0	1803	2365
sample_11	NC_018835	NC_018835.30	93.342	77448	88347	0.0542	0	0.0003	0.0007	0	0	3777	0	3484	7415	0	0
sample_11	NC_018835	NC_018835.31	81.691	77448	68975	0.0042	0.0029	0.0012	0.0002	0.0007	0	250	17713	8596	644	3867	0
sample_11	NC_018835	NC_018835.32	88.04	77448	68509	0.0533	0.0015	0	0.0002	0	0.0007	3111	11234	0	2295	0	4359
sample_11	NC_018835	NC_018835.33	94.664	77448	80504	0.0564	0	0	0.0003	0	0	4214	0	0	3056	0	0
sample_11	NC_018835	NC_018835.34	94.777	77448	77448	0.0522	0	0	0	0	0	4045	0	0	0	0	0
sample_11	NC_018835	NC_018835.35	91.784	77448	77448	0.0974	0	0	0	0.0007	0.0007	6363	0	0	0	5892	4636
sample_11	NC_018835	NC_018835.36	75.128	77448	115674	0.1151	0	0.004	0.0006	0	0	8174	0	31685	6541	0	0
sample_11	NC_018835	NC_018835.37	84.187	77448	95463	0.0601	0	0.0018	0	0	0	4664	0	18015	0	0	0
sample_11	NC_018835	NC_018835.38	75.1	77448	76754	0.1253	0.0015	0.0014	0	0	0.0006	7679	11866	11172	0	0	3638
sample_11	NC_018835	NC_018835.39	75.083	77448	109738	0.1478	0	0.0031	0.0008	0	0	10476	0	25690	6600	0	0
sample_11	NC_018835	NC_018835.40	99.321	77448	80661	0.0085	0	0	0.0003	0.0005	0.0006	537	0	0	3213	4096	4754
sample_11	NC_018835	NC_018835.41	80.343	77448	94103	0.1215	0	0.002	0	0.0009	0	8533	0	16655	0	7282	0
sample_11	NC_018835	NC_018835.42	93.118	77448	77448	0.0715	0	0	0	0	0.0004	5330	0	0	0	0	1927
sample_11	NC_018835	NC_018835.43	92.439	77448	77448	0.0824	0	0	0	0.0007	0	5856	0	0	0	6385	0
sample_11	NC_018835	NC_018835.44	91.473	77448	65901	0.0057	0.0014	0	0	0.0007	0	338	11547	0	0	5674	0
sample_11	NC_018835	NC_018835.45	89.776	77448	75254	0.0518	0.0012	0	0.0008	0	0	3162	9288	0	7094	0	0
sample_11	NC_018835	NC_018835.46	92.328	77448	77448	0.0814	0	0	0	0	0.0007	5942	0	0	0	0	4521
sample_11	NC_018835	NC_018835.47	86.546	77448	80125	0.1458	0	0	0.0003	0	0.0004	10600	0	0	2677	0	1872
sample_11	NC_018835	NC_018835.48	88.305	77448	77342	0.1083	0.0005	0	0.0003	0.0006	0	7116	3870	0	3764	4282	0
sample_11	NC_018835	NC_018835.49	76.601	77448	51689	0.0447	0.0036	0	0	0	0.0002	2229	25759	0	0	0	1006
sample_11	NC_018835	NC_018835.50	83.445	77448	65604	0.0898	0.0013	0	0	0	0	5919	11844	0	0	0	0
sample_11	NC_018835	NC_018835.51	87.933	77448	77448	0.1207	0	0	0	0	0	9346	0	0	0	0	0
sample_11	NC_018835	NC_018835.52	86.12	77448	72065	0.1269	0.0005	0	0	0.0008	0.001	7685	5383	0	0	5749	5423
sample_11	NC_018835	NC_018835.53	91.941	77448	72267	0.0473	0.0006	0	0	0	0	3442	5181	0	0	0	0
sample_11	NC_018835	NC_018835.54	77.43	77448	64879	0.1187	0.0025	0.0002	0.0005	0	0.0004	6250	18381	1242	4570	0	2174
sample_11	NC_018835	NC_018835.55	72.396	77448	55049	0.1242	0.0049	0	0.0005	0.0008	0	5630	25315	0	2916	3895	0
sample_11	NC_018835	NC_018835.56	73.676	77448	122423	0.13	0	0.0049	0.0008	0.0009	0	8107	0	36400	8575	6615	0
sample_11	NC_018835	NC_018835.57	84.691	77448	67139	0.048	0.002	0.0003	0	0.0006	0.0003	2758	13464	3155	0	4759	2082
sample_11	NC_018835	NC_018835.58	71.816	77448	106366	0.1237	0.0012	0.0042	0.0007	0.001	0	7102	7462	30140	6240	7006	0
sample_11	NC_018835	NC_018835.59	79.196	77448	70343	0.0746	0.0035	0.001	0.0009	0.0008	0	3696	18520	4834	6581	3717	0
sample_11	NC_018835	NC_018835.60	83.086	77448	72103	0.1485	0.0004	0	0	0.0005	0	9975	5345	0	0	4717	0
sample_11	NC_018835	NC_018835.61	90.839	77448	97156	0.0066	0	0.0018	0.0006	0.0005	0.0004	439	0	15118	4590	4003	1596
sample_11	NC_018835	NC_018835.62	79.061	77448	117988	0.0768	0	0.004	0.001	0.0005	0	5022	0	30878	9662	3022	0
sample_11	NC_018835	NC_018835.63	79.717	77448	61768	0.0729	0.0032	0	0.0006	0	0	3839	20559	0	4879	0	0
sample_11	NC_018835	NC_018835.64	91.293	77448	80524	0.1048	0	0	0.0004	0.001	0	6877	0	0	3076	8524	0
sample_11	NC_018835	NC_018835.65	82.072	77448	68761	0.1361	0.0013	0	0.0002	0	0.0009	7947	10319	0	1632	0	6152
sample_11	NC_018835	NC_018835.66	86.573	77448	93727	0.0269	0.0005	0.0022	0.0005	0.0008	0.0002	1679	4208	15418	5069	5112	338
sample_11	NC_018835	NC_018835.67	86.09	77448	77448	0.145	0	0	0	0	0.0004	10773	0	0	0	0	2893
sample_11	NC_018835	NC_018835.68	80.994	77448	63850	0.0912	0.0021	0	0.0003	0	0.0004	5171	16513	0	2915	0	1366
sample_11	NC_018835	NC_018835.69	84.763	77448	61697	0.0481	0.0025	0	0	0.0009	0	2725	15751	0	0	5704	0
sample_11	NC_018835	NC_018835.70	92.209	77448	77448	0.0922	0	0	0	0.001	0.0008	6034	0	0	0	7225	3148
sample_11	NC_018835	NC_018835.71	83.432	77448	60738	0.0507	0.0023	0	0	0	0	3092	16710	0	0	0	0
sample_11	NC_018835	NC_018835.72	86.803	77448	59941	0.0063	0.0024	0	0	0.0006	0	312	17507	0	0	3317	0
sample_11	NC_018835	NC_018835.73	70.891	77448	49820	0.1015	0.0044	0	0	0.0008	0	4709	27628	0	0	3571	0
sample_11	NC_018835	NC_018835.74	78.086	77448	72724	0.1115	0.0019	0.0008	0.0004	0.0002	0.0001	6501	14282	5624	3934	690	386
sample_11	NC_018835	NC_018835.75	86.726	77448	75639	0.103	0.0014	0	0.0009	0.0009	0	5619	9083	0	7274	6320	0
sample_11	NC_018835	NC_018835.76	91.07	77448	69968	0.0312	0.0014	0	0.0002	0.0006	0	1890	9384	0	1904	5033	0
sample_11	NC_018835	NC_018835.77	83.954	77448	100992	0.0731	0	0.0023	0.0004	0.0006	0.0006	4698	0	19237	4307	4516	3970
sample_11	NC_018835	NC_018835.78	96.083	77448	77448	0.0443	0	0	0	0.0008	0.0002	3034	0	0	0	6168	2410
sample_11	NC_018835	NC_018835.79	96.252	77448	77448	0.039	0	0	0	0.0006	0	2903	0	0	0	3635	0
sample_11	NC_018835	NC_018835.80	75.496	77448	53133	0.0726	0.0034	0	0	0	0	3841	24315	0	0	0	0
sample_11	NC_018835	NC_018835.81	98.012	77448	87561	0.001	0	0.0004	0.0008	0	0	80	0	3121	6992	0	0
sample_11	NC_018835	NC_018835.82	83.074	77448	69923	0.1205	0.0015	0	0.0003	0.0004	0	7395	10154	0	2629	3510	0
sample_11	NC_018835	NC_018835.83	78.312	77448	102247	0.0912	0	0.0028	0	0	0	7087	0	24799	0	0	0
sample_11	NC_018835	NC_018835.84	76.259	77448	89859	0.0144	0.0018	0.0036	0.0001	0.0005	0.0006	859	13279	24723	967	2070	2838
sample_11	NC_018835	NC_018835.85	80.542	77448	60260	0.0755	0.0028	0	0.0003	0.0008	0	3792	19211	0	2023	6005	0
sample_11	NC_018835	NC_018835.86	86.775	77448	86812	0.1323	0	0.0006	0.0006	0.0008	0.0009	8228	0	5267	4097	4814	5314
sample_11	NC_018835	NC_018835.87	79.98	77448	97283	0.0697	0.0003	0.0029	0	0	0.0005	4902	2671	22506	0	0	4234
sample_11	NC_018835	NC_018835.88	70.763	77448	52804	0.1479	0.0042	0	0	0.0008	0.0007	6719	24644	0	0	3737	1627
sample_11	NC_018835	NC_018835.89	73.902	77448	94456	0.0306	0.0022	0.0045	0.0007	0.0003	0.0004	1644	14743	26833	4918	2048	1990
sample_11	NC_018835	NC_018835.90	73.472	77448	59396	0.0272	0.0043	0.0013	0	0	0	1440	25737	7685	0	0	0
sample_11	NC_018835	NC_018835.91	76.535	77448	60495	0.0982	0.0037	0	0.0008	0.0001	0	4554	23260	0	6307	1003	0
sample_11	NC_018835	NC_018835.92	76.615	77448	118636	0.0158	0.0002	0.0047	0.0001	0	0	1189	1870	41607	1451	0	0
sample_11	NC_018835	NC_018835.93	72.869	77448	118394	0.0846	0	0.0046	0	0.0007	0	6094	0	40946	0	5830	0
sample_11	NC_018835	NC_018835.94	88.031	77448	62841	0.0186	0.002	0	0	0.0007	0	1092	14607	0	0	4690	0
sample_11	NC_018835	NC_018835.95	72.515	77448	103690	0.067	0.0007	0.0039	0	0	0	4743	7029	33271	0	0	0
sample_11	NC_018835	NC_018835.96	95.543	77448	77448	0.0474	0	0	0	0	0.0004	3452	0	0	0	0	3236
sample_11	NC_018835	NC_018835.97	75.007	77448	68163	0.0443	0.0029	0.0015	0	0	0	2534	20305	11020	0	0	0
sample_11	NC_018835	NC_018835.98	89.389	77448	91111	0.0528	0	0.0009	0.0004	0.0006	0	3653	0	10580	3083	5128	0
sample_11	NC_018835	NC_018835.99	90.027	77448	66919	0.0327	0.0011	0	0	0.0009	0.0004	1934	10529	0	0	5456	2313
sample_11	NC_018835	NC_018835.100	70.461	77448	119633	0.1351	0	0.004	0.0004	0	0	9938	0	38340	3845	0	0
sample_12	NC_055810	NC_055810.1	75.749	58718	46068	0.1484	0.0027	0	0	0	0.001	6381	12650	0	0	0	3271
sample_12	NC_055810	NC_055810.2	97.749	58718	58718	0.0225	0	0	0	0	0	1322	0	0	0	0	0
sample_12	NC_055810	NC_055810.3	79.902	58718	86559	0.0744	0	0.0039	0.0009	0.0005	0.0003	3601	0	21996	5845	2796	1396
sample_12	NC_055810	NC_055810.4	70.664	58718	87826	0.1185	0	0.0039	0	0	0	6941	0	29108	0	0	0
sample_12	NC_055810	NC_055810.5	81.841	58718	70205	0.1017	0	0.0014	0	0	0	5962	0	11487	0	0	0
sample_12	NC_055810	NC_055810.6	72.26	58718	35398	0.0407	0.0047	0	0	0	0.0005	1394	23320	0	0	0	1560
sample_12	NC_055810	NC_055810.7	90.659	58718	56115	0.0481	0.0014	0	0.0007	0.0009	0.0006	1946	6835	0	4232	4533	1497
sample_12	NC_055810	NC_055810.8	77.711	58718	41896	0.0662	0.0037	0	0	0	0	2802	16822	0	0	0	0
sample_12	NC_055810	NC_055810.9	81.689	58718	49760	0.035	0.0032	0.0004	0.0004	0	0.0006	1356	14693	2458	3277	0	1648
sample_12	NC_055810	NC_055810.10	89.746	58718	58718	0.1025	0	0	0	0	0	6021	0	0	0	0	0
sample_12	NC_055810	NC_055810.11	80.637	58718	43664	0.054	0.0032	0	0	0	0	2385	15054	0	0	0	0
sample_12	NC_055810	NC_055810.12	81.367	58718	82907	0.0653	0	0.003	0.0006	0	0	3513	0	19363	4826	0	0
sample_12	NC_055810	NC_055810.13	92.99	58718	58718	0.0701	0	0	0	0	0	4116	0	0	0	0	0
sample_12	NC_055810	NC_055810.14	87.608	58718	69572	0.0939	0	0.0008	0.0007	0	0	5036	0	5826	5028	0	0
sample_12	NC_055810	NC_055810.15	82.461	58718	81561	0.0156	0	0.0033	0	0	0.0004	880	0	22843	0	0	1586
sample_12	NC_055810	NC_055810.16	87.491	58718	59745	0.1382	0	0	0.0002	0.0006	0.0001	7409	0	0	1027	3142	459
sample_12	NC_055810	NC_055810.17	94.092	58718	58718	0.0636	0	0	0	0	0.0007	3469	0	0	0	0	3268
sample_12	NC_055810	NC_055810.18	86.522	58718	58718	0.1348	0	0	0	0	0	7914	0	0	0	0	0
sample_12	NC_055810	NC_055810.19	73.783	58718	74728	0.102	0.0006	0.0038	0	0	0.0008	5204	4284	20294	0	0	3822
sample_12	NC_055810	NC_055810.20	98.239	58718	59992	0.0188	0	0	0.0001	0.0003	0	1045	0	0	1274	2217	0
sample_12	NC_055810	NC_055810.21	86.754	58718	54290	0.0876	0.0012	0	0.0002	0	0	4494	5981	0	1553	0	0
sample_12	NC_055810	NC_055810.22	92.859	58718	58718	0.0777	0	0	0	0	0.0008	4193	0	0	0	0	4997
sample_12	NC_055810	NC_055810.23	84.819	58718	48294	0.0364	0.0021	0.0002	0.0004	0	0	1622	12524	477	1623	0	0
sample_12	NC_055810	NC_055810.24	88.588	58718	58718	0.1241	0	0	0	0.0009	0	6701	0	0	0	4738	0
sample_12	NC_055810	NC_055810.25	74.274	58718	76739	0.0499	0.0011	0.0035	0	0	0	2650	5763	23784	0	0	0
sample_12	NC_055810	NC_055810.26	94.068	58718	63324	0.0709	0	0	0.0007	0	0.0008	3620	0	0	4606	0	3311
sample_12	NC_055810	NC_055810.27	75.977	58718	93192	0.0904	0	0.0043	0.001	0.0006	0	4451	0	27592	6882	2569	0
sample_12	NC_055810	NC_055810.28	83.692	58718	48692	0.0881	0.0018	0	0	0.0006	0.0005	3745	10026	0	0	3483	1604
sample_12	NC_055810	NC_055810.29	83.801	58718	48884	0.0556	0.0022	0	0.0003	0	0	2439	12552	0	2718	0	0
sample_12	NC_055810	NC_055810.30	76.684	58718	88929	0.0023	0.0005	0.0044	0.0004	0	0	115	3769	30427	3553	0	0
sample_12	NC_055810	NC_055810.31	91.803	58718	64683	0.0517	0	0.0006	0.0001	0	0.0008	2803	0	4509	1456	0	3143
sample_12	NC_055810	NC_055810.32	71.164	58718	39334	0.1118	0.0034	0	0	0	0	4445	19384	0	0	0	0
sample_12	NC_055810	NC_055810.33	77.337	58718	49843	0.1344	0.0028	0	0.0009	0	0	5475	13653	0	4778	0	0
sample_12	NC_055810	NC_055810.34	81.539	58718	76998	0.075	0	0.0025	0.0001	0.0002	0	4180	0	16694	1586	1545	0
sample_12	NC_055810	NC_055810.35	97.9	58718	64913	0.026	0	0	0.0006	0	0.0006	1298	0	0	6195	0	2499
sample_12	NC_055810	NC_055810.36	87.07	58718	58718	0.1342	0	0	0	0	0.0005	7592	0	0	0	0	2071
sample_12	NC_055810	NC_055810.37	88.699	58718	58718	0.1161	0	0	0	0	0.0005	6636	0	0	0	0	1669
sample_12	NC_055810	NC_055810.38	81.477	58718	79372	0.0915	0	0.0023	0.0005	0	0	4953	0	15672	4982	0	0
sample_12	NC_055810	NC_055810.39	81.743	58718	42061	0.0079	0.0041	0	0.0002	0.0009	0	308	17783	0	1126	3441	0
sample_12	NC_055810	NC_055810.40	87.329	58718	58718	0.1305	0	0	0	0	0.0002	7440	0	0	0	0	745
sample_12	NC_055810	NC_055810.41	74.962	58718	95952	0.0652	0	0.0048	0.0007	0	0.0009	3228	0	32271	4963	0	3934
sample_12	NC_055810	NC_055810.42	75.157	58718	41436	0.0725	0.0038	0	0.0006	0	0.0003	2687	19507	0	2225	0	695
sample_12	NC_055810	NC_055810.43	84.261	58718	44836	0.0275	0.0026	0	0	0.0003	0	1208	13882	0	0	853	0
sample_12	NC_055810	NC_055810.44	80.813	58718	47792	0.0204	0.0032	0.0007	0.0004	0	0.0001	827	15261	3521	814	0	532
sample_12	NC_055810	NC_055810.45	86.46	58718	68166	0.0764	0	0.0015	0	0.0007	0.0008	3866	0	9448	0	4680	3198
sample_12	NC_055810	NC_055810.46	87.008	58718	60291	0.1464	0	0	0.0003	0	0.0008	7731	0	0	1573	0	3395
sample_12	NC_055810	NC_055810.47	78.314	58718	75856	0.1187	0	0.0031	0	0.0004	0.0008	6023	0	17138	0	2473	2753
sample_12	NC_055810	NC_055810.48	89.058	58718	47464	0.0038	0.0018	0	0	0	0	182	11254	0	0	0	0
sample_12	NC_055810	NC_055810.49	92.652	58718	66751	0.0257	0	0.0013	0.0002	0.0007	0.0002	1362	0	6496	1537	4138	278
sample_12	NC_055810	NC_055810.50	84.416	58718	54218	0.1286	0.0007	0	0	0.0004	0	6550	4500	0	0	3098	0
sample_12	NC_055810	NC_055810.51	71.803	58718	64096	0.0798	0.0019	0.0035	0	0.0009	0.0006	3341	11285	16663	0	3899	1810
sample_12	NC_055810	NC_055810.52	71.405	58718	90384	0.1388	0	0.0044	0.0008	0.0009	0	7236	0	28164	3502	3469	0
sample_12	NC_055810	NC_055810.53	84.882	58718	72213	0.006	0.0006	0.0022	0.0001	0	0.0003	313	3025	16143	377	0	1139
sample_12	NC_055810	NC_055810.54	90.963	58718	64869	0.1108	0	0	0.001	0.0002	0.0002	5584	0	0	6151	1101	804
sample_12	NC_055810	NC_055810.55	92.157	58718	58718	0.0796	0	0	0	0.0001	0	4605	0	0	0	946	0
sample_12	NC_055810	NC_055810.56	79.818	58718	44690	0.0777	0.0022	0	0	0	0	3421	14028	0	0	0	0
sample_12	NC_055810	NC_055810.57	90.051	58718	61115	0.1163	0	0	0.0003	0.0004	0.0001	5961	0	0	2397	3693	361
sample_12	NC_055810	NC_055810.58	96.41	58718	60669	0.0384	0	0	0.0002	0	0.0001	2143	0	0	1951	0	552
sample_12	NC_055810	NC_055810.59	82.657	58718	50872	0.1203	0.0012	0	0	0.0008	0	5580	7846	0	0	4521	0
sample_12	NC_055810	NC_055810.60	79.278	58718	41252	0.0401	0.0037	0	0	0	0.0005	1625	17466	0	0	0	1551
sample_12	NC_055810	NC_055810.61	87.912	58718	52296	0.0434	0.0016	0	0.0005	0	0.0002	1968	9483	0	3061	0	1387
sample_12	NC_055810	NC_055810.62	89.966	58718	77827	0.002	0	0.0024	0.0009	0.0007	0.0005	85	0	13531	5578	4325	1305
sample_12	NC_055810	NC_055810.63	93.182	58718	70660	0.0437	0	0.0011	0.0009	0.001	0.0005	1876	0	5069	6873	5101	1506
sample_12	NC_055810	NC_055810.64	93.143	58718	58730	0.0133	0.0011	0	0.0009	0	0.0006	578	6897	0	6909	0	1740
sample_12	NC_055810	NC_055810.65	73.146	58718	63698	0.1417	0.001	0.0021	0.0001	0	0.0008	6136	8287	12315	952	0	1872
sample_12	NC_055810	NC_055810.66	84.556	58718	76617	0.073	0	0.0023	0.0005	0.001	0.0007	3277	0	14347	3552	5531	2916
sample_12	NC_055810	NC_055810.67	84.837	58718	50541	0.0579	0.002	0	0.0006	0.0008	0	2346	11875	0	3698	2548	0
sample_12	NC_055810	NC_055810.68	81.048	58718	50399	0.0338	0.0038	0.0007	0.0009	0.0002	0	1239	16187	2015	5853	705	0
sample_12	NC_055810	NC_055810.69	92.069	58718	58718	0.0893	0	0	0	0.0009	0	4657	0	0	0	6449	0
sample_12	NC_055810	NC_055810.70	88.128	58718	58718	0.1288	0	0	0	0	0.0007	6971	0	0	0	0	4137
sample_12	NC_055810	NC_055810.71	78.87	58718	46165	0.0841	0.0036	0	0.0007	0.0004	0	3152	15858	0	3305	2589	0
sample_12	NC_055810	NC_055810.72	86.405	58718	54063	0.0988	0.0007	0	0	0	0	5339	4655	0	0	0	0
sample_12	NC_055810	NC_055810.73	99.438	58718	58718	0.0061	0	0	0	0	0.0009	330	0	0	0	0	2407
sample_12	NC_055810	NC_055810.74	74.739	58718	87535	0.0911	0.0004	0.0039	0.0005	0.0004	0	4551	1720	26123	4414	2561	0
sample_12	NC_055810	NC_055810.75	84.293	58718	73059	0.1281	0	0.002	0.0008	0.0007	0.0008	5760	0	9178	5163	3720	2843
sample_12	NC_055810	NC_055810.76	87.601	58718	51574	0.0212	0.0022	0	0.0009	0	0.0006	887	11901	0	4757	0	1068
sample_12	NC_055810	NC_055810.77	84.337	58718	75764	0.0343	0	0.0021	0	0	0	2009	0	17046	0	0	0
sample_12	NC_055810	NC_055810.78	88.171	58718	58718	0.1374	0	0	0	0.0009	0.0007	6946	0	0	0	5053	3010
sample_12	NC_055810	NC_055810.79	87.048	58718	57843	0.0975	0.0013	0	0.0009	0	0.0009	4108	6881	0	6006	0	3641
sample_12	NC_055810	NC_055810.80	72.041	58718	43625	0.1098	0.0038	0.0005	0.0001	0.0007	0.0002	3849	18546	2370	1083	3539	691
sample_12	NC_055810	NC_055810.81	78.73	58718	49744	0.1154	0.0031	0	0.001	0	0	4576	13918	0	4944	0	0
sample_12	NC_055810	NC_055810.82	90.292	58718	61533	0.1097	0	0	0.0004	0.0005	0	5837	0	0	2815	2888	0
sample_12	NC_055810	NC_055810.83	85.122	58718	50218	0.0452	0.0022	0	0.0008	0	0	1882	12443	0	3943	0	0
sample_12	NC_055810	NC_055810.84	88.575	58718	65260	0.0149	0.0004	0.0016	0	0.0006	0	772	3039	9581	0	3579	0
sample_12	NC_055810	NC_055810.85	77.435	58718	45111	0.1097	0.0023	0	0	0	0	4911	13607	0	0	0	0
sample_12	NC_055810	NC_055810.86	85.485	58718	76953	0.0136	0	0.0025	0	0.0001	0.0008	729	0	18235	0	692	4216
sample_12	NC_055810	NC_055810.87	87.15	58718	58718	0.1285	0	0	0	0	0	7545	0	0	0	0	0
sample_12	NC_055810	NC_055810.88	78.123	58718	47261	0.1332	0.0019	0	0	0	0.0007	5864	11457	0	0	0	2123
sample_12	NC_055810	NC_055810.89	87.169	58718	58718	0.1283	0	0	0	0	0	7534	0	0	0	0	0
sample_12	NC_055810	NC_055810.90	72.787	58718	38223	0.0821	0.0042	0	0	0.0005	0	2943	20495	0	0	2572	0
sample_12	NC_055810	NC_055810.91	71.906	58718	85980	0.1142	0.0002	0.0041	0	0.0006	0.001	5770	925	28187	0	3275	4044
sample_12	NC_055810	NC_055810.92	96.634	58718	59890	0.0364	0	0	0.0002	0	0.0009	1996	0	0	1172	0	3513
sample_12	NC_055810	NC_055810.93	84.13	58718	81839	0.0751	0	0.0027	0.001	0	0.0006	3624	0	15058	8063	0	2348
sample_12	NC_055810	NC_055810.94	97.139	58718	64642	0.0285	0	0.0002	0.0008	0.0007	0.0003	1345	0	839	5085	3977	1079
sample_12	NC_055810	NC_055810.95	76.542	58718	65284	0.0013	0.0023	0.0027	0	0	0.0003	66	11195	17761	0	0	1318
sample_12	NC_055810	NC_055810.96	80.713	58718	45671	0.0493	0.0039	0	0.0006	0.0009	0.0005	1738	16658	0	3611	2898	879
sample_12	NC_055810	NC_055810.97	97.066	58718	58718	0.0294	0	0	0	0	0	1723	0	0	0	0	0
sample_12	NC_055810	NC_055810.98	79.568	58718	84340	0.0326	0	0.0035	0	0.0004	0	1804	0	25622	0	3063	0
sample_12	NC_055810	NC_055810.99	89.053	58718	60908	0.1254	0	0	0.0003	0.0006	0	6548	0	0	2190	4220	0
sample_12	NC_055810	NC_055810.100	80.283	58718	49232	0.0279	0.0024	0.0006	0	0	0	1253	14132	4646	0	0	0
sample_13	NC_029021	NC_029021.1	89.296	60747	72592	0.0216	0	0.0017	0	0.0002	0.0008	1214	0	11845	0	1735	3041
sample_13	NC_029021	NC_029021.2	82.077	60747	85684	0.0702	0	0.0027	0.001	0	0	3806	0	18633	6304	0	0
sample_13	NC_029021	NC_029021.3	93.876	60747	60747	0.0641	0	0	0	0.0004	0	3720	0	0	0	2556	0
sample_13	NC_029021	NC_029021.4	73.193	60747	54955	0.1421	0.0032	0.0009	0.0007	0.0001	0	5864	14764	4524	4448	543	0
sample_13	NC_029021	NC_029021.5	78.351	60747	44306	0.072	0.0032	0	0	0	0.0001	3151	16441	0	0	0	192
sample_13	NC_029021	NC_029021.6	70.326	60747	77018	0.084	0.0021	0.004	0.001	0	0	3640	11480	22120	5631	0	0
sample_13	NC_029021	NC_029021.7	75.484	60747	59238	0.0973	0.0025	0.002	0.0003	0.0005	0	4239	12312	8625	2178	2778	0
sample_13	NC_029021	NC_029021.8	83.224	60747	47118	0.0082	0.0041	0	0.0006	0	0	319	17457	0	3828	0	0
sample_13	NC_029021	NC_029021.9	83.479	60747	54387	0.11	0.0023	0	0.0007	0.0005	0.0006	4507	10007	0	3647	3481	2701
sample_13	NC_029021	NC_029021.10	96.269	60747	63941	0.0456	0	0	0.0004	0.0007	0.0003	2326	0	0	3194	4437	1098
sample_13	NC_029021	NC_029021.11	99.647	60747	66843	0.0046	0	0	0.0007	0.0008	0	225	0	0	6096	4204	0
sample_13	NC_029021	NC_029021.12	91.407	60747	78185	0.0117	0	0.0021	0.0009	0.0005	0.0002	591	0	10757	6681	2344	1074
sample_13	NC_029021	NC_029021.13	76.983	60747	94160	0.0587	0	0.0049	0.0006	0.001	0	3070	0	29515	3898	5474	0
sample_13	NC_029021	NC_029021.14	96.025	60747	64876	0.0456	0	0	0.0005	0.0002	0	2497	0	0	4129	1669	0
sample_13	NC_029021	NC_029021.15	87.964	60747	63376	0.1012	0	0.0004	0	0	0	6155	0	2629	0	0	0
sample_13	NC_029021	NC_029021.16	98.563	60747	60747	0.0152	0	0	0	0.0006	0	873	0	0	0	3319	0
sample_13	NC_029021	NC_029021.17	88.867	60747	62871	0.1299	0	0	0.0002	0.0003	0.0005	6881	0	0	2124	3188	2195
sample_13	NC_029021	NC_029021.18	89.161	60747	70593	0.0405	0	0.0013	0	0.0008	0	2195	0	9846	0	6132	0
sample_13	NC_029021	NC_029021.19	90.192	60747	60747	0.0981	0	0	0	0	0	5958	0	0	0	0	0
sample_13	NC_029021	NC_029021.20	88.527	60747	65287	0.0859	0	0.0005	0	0.0003	0.0002	4960	0	4540	0	1835	1320
sample_13	NC_029021	NC_029021.21	95.452	60747	70308	0.0038	0	0.0007	0.0005	0	0	215	0	5530	4031	0	0
sample_13	NC_029021	NC_029021.22	98.274	60747	65996	0.0197	0	0	0.0006	0	0	1094	0	0	5249	0	0
sample_13	NC_029021	NC_029021.23	96.303	60747	62094	0.0299	0.0002	0	0.0003	0	0	1725	1091	0	2438	0	0
sample_13	NC_029021	NC_029021.24	93.544	60747	65331	0.0297	0	0.0008	0	0.0004	0	1778	0	4584	0	1517	0
sample_13	NC_029021	NC_029021.25	91.784	60747	67959	0.0317	0	0.0011	0	0.0005	0.0008	1681	0	7212	0	4006	3452
sample_13	NC_029021	NC_029021.26	80.32	60747	41948	0.0019	0.0037	0	0.0003	0	0	79	20052	0	1253	0	0
sample_13	NC_029021	NC_029021.27	78.689	60747	94025	0.0688	0	0.0042	0.0009	0	0	3665	0	25654	7624	0	0
sample_13	NC_029021	NC_029021.28	83.247	60747	75165	0.074	0	0.0019	0	0.0002	0.0006	4176	0	14418	0	1269	1937
sample_13	NC_029021	NC_029021.29	86.064	60747	69180	0.1217	0	0.0011	0.0005	0.0001	0.0008	6525	0	5057	3376	1097	3028
sample_13	NC_029021	NC_029021.30	92.447	60747	67089	0.0828	0.0003	0	0.001	0	0	4305	1045	0	7387	0	0
sample_13	NC_029021	NC_029021.31	80.445	60747	79238	0.1159	0	0.0024	0.0006	0	0.0005	6283	0	14808	3683	0	1791
sample_13	NC_029021	NC_029021.32	88.019	60747	67791	0.1444	0	0	0.0008	0	0	7700	0	0	7044	0	0
sample_13	NC_029021	NC_029021.33	76.801	60747	93939	0.0229	0	0.0043	0	0.0003	0	1347	0	33192	0	1974	0
sample_13	NC_029021	NC_029021.34	98.189	60747	62938	0.0196	0	0	0.0004	0	0.0002	1120	0	0	2191	0	949
sample_13	NC_029021	NC_029021.35	81.707	60747	49579	0.07	0.0019	0.0003	0	0	0	3419	12256	1088	0	0	0
sample_13	NC_029021	NC_029021.36	81.853	60747	72984	0.1343	0	0.0014	0.0004	0	0.0003	7546	0	9176	3061	0	1716
sample_13	NC_029021	NC_029021.37	96.891	60747	63536	0.0378	0	0	0.0005	0.0008	0.0006	1932	0	0	2789	4665	2644
sample_13	NC_029021	NC_029021.38	82.72	60747	52017	0.1119	0.0016	0	0	0.0003	0.0006	5378	8730	0	0	1433	2411
sample_13	NC_029021	NC_029021.39	83.574	60747	88390	0.014	0	0.0033	0.0004	0	0	768	0	22961	4682	0	0
sample_13	NC_029021	NC_029021.40	94.933	60747	60747	0.054	0	0	0	0.0006	0	3078	0	0	0	3779	0
sample_13	NC_029021	NC_029021.41	85.007	60747	51705	0.0789	0.0014	0	0	0	0.0006	3909	9042	0	0	0	2536
sample_13	NC_029021	NC_029021.42	77.578	60747	97740	0.0363	0	0.0042	0.0007	0.0002	0	1961	0	31614	5379	1189	0
sample_13	NC_029021	NC_029021.43	77.636	60747	45523	0.0928	0.0028	0	0	0	0	4271	15224	0	0	0	0
sample_13	NC_029021	NC_029021.44	98.431	60747	62937	0.0165	0	0	0.0004	0	0	970	0	0	2190	0	0
sample_13	NC_029021	NC_029021.45	73.001	60747	93602	0.0887	0	0.0049	0.0002	0	0.0004	4979	0	31714	1141	0	1620
sample_13	NC_029021	NC_029021.46	71.649	60747	60588	0.0093	0.0038	0.0031	0.0006	0.0005	0	367	18293	15373	2761	1605	0
sample_13	NC_029021	NC_029021.47	73.144	60747	90267	0.0995	0	0.0045	0	0.0008	0	5518	0	29520	0	5449	0
sample_13	NC_029021	NC_029021.48	99.643	60747	61285	0.004	0	0	0.0002	0	0.0007	218	0	0	538	0	2563
sample_13	NC_029021	NC_029021.49	71.799	60747	44799	0.1328	0.0049	0	0.0008	0.0005	0	4623	20519	0	4571	1217	0
sample_13	NC_029021	NC_029021.50	79.344	60747	47422	0.052	0.0026	0.0005	0	0	0.0008	2144	15690	2365	0	0	1659
sample_13	NC_029021	NC_029021.51	85.138	60747	60747	0.1486	0	0	0	0	0	9028	0	0	0	0	0
sample_13	NC_029021	NC_029021.52	98.247	60747	60747	0.0191	0	0	0	0.0009	0	1065	0	0	0	5293	0
sample_13	NC_029021	NC_029021.53	77.092	60747	68076	0.139	0.0013	0.0017	0.0009	0.0009	0	5942	7433	10194	4568	5473	0
sample_13	NC_029021	NC_029021.54	88.371	60747	60747	0.1195	0	0	0	0	0.0002	7064	0	0	0	0	1038
sample_13	NC_029021	NC_029021.55	92.238	60747	67099	0.0986	0	0	0.0009	0.0002	0.0007	4962	0	0	6352	968	2703
sample_13	NC_029021	NC_029021.56	79.091	60747	88016	0.0315	0	0.0035	0	0	0	1918	0	27269	0	0	0
sample_13	NC_029021	NC_029021.57	70.458	60747	91493	0.1172	0	0.0036	0	0	0	7114	0	30746	0	0	0
sample_13	NC_029021	NC_029021.58	96.964	60747	60747	0.0311	0	0	0	0.0001	0	1844	0	0	0	1049	0
sample_13	NC_029021	NC_029021.59	93.202	60747	74258	0.0018	0	0.0016	0.0008	0.0005	0.0008	109	0	8960	4551	3086	3908
sample_13	NC_029021	NC_029021.60	71.918	60747	98797	0.1055	0	0.005	0.0005	0	0	5876	0	33051	4999	0	0
sample_13	NC_029021	NC_029021.61	87.276	60747	49072	0.0254	0.0021	0	0	0.0009	0	1149	11675	0	0	4122	0
sample_13	NC_029021	NC_029021.62	91.657	60747	60747	0.0887	0	0	0	0	0.0007	5068	0	0	0	0	2978
sample_13	NC_029021	NC_029021.63	78.117	60747	55525	0.1336	0.0013	0.0004	0	0	0	7026	8307	3085	0	0	0
sample_13	NC_029021	NC_029021.64	90.964	60747	69533	0.0251	0	0.0012	0	0.0004	0	1493	0	8786	0	1749	0
sample_13	NC_029021	NC_029021.65	93.368	60747	60747	0.0674	0	0	0	0.0002	0	4029	0	0	0	1260	0
sample_13	NC_029021	NC_029021.66	81.449	60747	88741	0.006	0	0.0036	0.0002	0	0.0005	341	0	27049	945	0	1522
sample_13	NC_029021	NC_029021.67	75.984	60747	84586	0.0961	0	0.0032	0.0002	0	0	5799	0	23305	534	0	0
sample_13	NC_029021	NC_029021.68	95.621	60747	60747	0.0487	0	0	0	0.0004	0.0005	2660	0	0	0	2537	3560
sample_13	NC_029021	NC_029021.69	85.065	60747	70296	0.0826	0	0.0013	0	0	0	5011	0	9549	0	0	0
sample_13	NC_029021	NC_029021.70	80.579	60747	90865	0.0094	0	0.0034	0.0002	0	0.0005	512	0	28421	1697	0	1613
sample_13	NC_029021	NC_029021.71	94.374	60747	58639	0.0215	0.0007	0	0.0003	0.0003	0.0007	1051	4615	0	2507	1539	2892
sample_13	NC_029021	NC_029021.72	78.551	60747	48113	0.1014	0.0028	0	0.0002	0	0.0003	4356	14637	0	2003	0	1343
sample_13	NC_029021	NC_029021.73	82.926	60747	50112	0.049	0.0042	0	0.001	0.001	0.0009	1653	15622	0	4987	3500	2915
sample_13	NC_029021	NC_029021.74	73.919	60747	46384	0.1235	0.004	0	0.001	0.0003	0	4586	18769	0	4406	676	0
sample_13	NC_029021	NC_029021.75	86.098	60747	65832	0.0527	0.0006	0.0016	0	0.0009	0.0007	2713	3543	8628	0	4643	2225
sample_13	NC_029021	NC_029021.76	94.105	60747	60747	0.0676	0	0	0	0.0008	0.0006	3581	0	0	0	5167	2621
sample_13	NC_029021	NC_029021.77	75.524	60747	40763	0.0508	0.0045	0	0.0002	0	0	1973	20900	0	916	0	0
sample_13	NC_029021	NC_029021.78	91.298	60747	64965	0.1037	0	0	0.0007	0.0001	0.0006	5470	0	0	4218	1053	1443
sample_13	NC_029021	NC_029021.79	77.751	60747	90798	0.0298	0	0.0042	0	0	0	1833	0	30051	0	0	0
sample_13	NC_029021	NC_029021.80	98.065	60747	66151	0.0102	0.0002	0	0.0008	0.0002	0	518	1419	0	6823	893	0
sample_13	NC_029021	NC_029021.81	94.829	60747	68864	0.0178	0	0.0007	0.0006	0	0.0009	965	0	4772	3345	0	3889
sample_13	NC_029021	NC_029021.82	99.399	60747	60747	0.0064	0	0	0	0.0003	0	365	0	0	0	2272	0
sample_13	NC_029021	NC_029021.83	72.508	60747	63834	0.1264	0.003	0.0032	0.0009	0.0005	0.0009	4544	13900	11262	5725	3014	2480
sample_13	NC_029021	NC_029021.84	94.474	60747	60747	0.0643	0	0	0	0.0006	0.0008	3357	0	0	0	4018	4423
sample_13	NC_029021	NC_029021.85	72.827	60747	67781	0.0842	0.0022	0.0033	0.0009	0	0.0009	3360	13307	14898	5443	0	2135
sample_13	NC_029021	NC_029021.86	74.283	60747	44431	0.1065	0.0044	0	0.0009	0	0.0004	3985	19079	0	2763	0	1469
sample_13	NC_029021	NC_029021.87	72.083	60747	87717	0.1191	0	0.0039	0	0	0	7238	0	26970	0	0	0
sample_13	NC_029021	NC_029021.88	89.851	60747	70886	0.0269	0	0.0014	0	0	0.0001	1610	0	10139	0	0	1001
sample_13	NC_029021	NC_029021.89	79.523	60747	46611	0.0889	0.0027	0	0.0001	0.0006	0.0003	3626	14732	0	596	3922	793
sample_13	NC_029021	NC_029021.90	93.269	60747	58411	0.0527	0.0003	0	0	0.0004	0.0001	2842	2336	0	0	2443	1653
sample_13	NC_029021	NC_029021.91	90.492	60747	67808	0.0449	0	0.001	0	0.0005	0	2581	0	7061	0	3379	0
sample_13	NC_029021	NC_029021.92	79.502	60747	61770	0.035	0.0028	0.0021	0.0007	0.0008	0	1411	12852	9440	4435	3744	0
sample_13	NC_029021	NC_029021.93	76.276	60747	44980	0.0147	0.0044	0.001	0	0.0002	0.0007	555	19870	4103	0	1034	1907
sample_13	NC_029021	NC_029021.94	81.468	60747	77272	0.0814	0	0.0022	0	0	0.0009	4526	0	16525	0	0	5018
sample_13	NC_029021	NC_029021.95	90.344	60747	64587	0.1186	0	0	0.0007	0.0009	0.0003	6051	0	0	3840	4317	1037
sample_13	NC_029021	NC_029021.96	80.53	60747	93567	0.0065	0	0.0046	0.0006	0.0006	0	356	0	29333	3487	4363	0
sample_13	NC_029021	NC_029021.97	79.826	60747	74767	0.1215	0	0.0016	0	0.0003	0.0006	6659	0	14020	0	2256	3565
sample_13	NC_029021	NC_029021.98	70.808	60747	42368	0.0284	0.0039	0.0013	0	0	0	1034	23206	4827	0	0	0
sample_13	NC_029021	NC_029021.99	89.758	60747	61048	0.113	0	0	0.0001	0.0006	0.0003	6237	0	0	301	2597	1480
sample_13	NC_029021	NC_029021.100	81.003	60747	52788	0.1253	0.0016	0	0.0004	0	0.0008	5595	10378	0	2419	0	3195
sample_14	NC_023572	NC_023572.1	71.657	42240	25809	0.0537	0.0046	0	0	0	0	1428	16431	0	0	0	0
sample_14	NC_023572	NC_023572.2	72.839	42240	33662	0.096	0.0029	0.001	0	0	0.0002	2863	11734	3156	0	0	518
sample_14	NC_023572	NC_023572.3	83.354	42240	56092	0.1074	0	0.0021	0.0008	0.0008	0.0005	3703	0	8962	4890	2280	1106
sample_14	NC_023572	NC_023572.4	78.443	42240	52213	0.1384	0	0.0019	0	0.0009	0.0002	5194	0	9973	0	2899	637
sample_14	NC_023572	NC_023572.5	86.03	42240	46680	0.0984	0	0.0006	0	0	0.0005	3991	0	4440	0	0	1661
sample_14	NC_023572	NC_023572.6	82.199	42240	54985	0.1233	0	0.0025	0.0009	0.0008	0.0006	4100	0	9107	3638	3245	1324
sample_14	NC_023572	NC_023572.7	85.929	42240	40748	0.0592	0.0013	0.0009	0.0006	0.0006	0	1917	5797	2046	2259	1717	0
sample_14	NC_023572	NC_023572.8	76.082	42240	62989	0.0565	0	0.0037	0	0.0005	0	2210	0	20749	0	2781	0
sample_14	NC_023572	NC_023572.9	93.909	42240	45922	0.0745	0	0	0.0007	0.0006	0	2685	0	0	3682	2106	0
sample_14	NC_023572	NC_023572.10	92.474	42240	42240	0.0813	0	0	0	0	0.0009	3179	0	0	0	0	2588
sample_14	NC_023572	NC_023572.11	70.178	42240	66658	0.1317	0	0.005	0.0004	0	0	5260	0	21956	2462	0	0
sample_14	NC_023572	NC_023572.12	89.351	42240	44432	0.1233	0	0	0.0002	0.0006	0	4615	0	0	2192	2601	0
sample_14	NC_023572	NC_023572.13	91.807	42240	46982	0.0974	0	0	0.0008	0	0	3655	0	0	4742	0	0
sample_14	NC_023572	NC_023572.14	84.054	42240	39826	0.0266	0.0019	0.001	0	0	0	967	6783	4369	0	0	0
sample_14	NC_023572	NC_023572.15	82.559	42240	39495	0.1045	0.001	0.0005	0	0	0	3983	4517	1772	0	0	0
sample_14	NC_023572	NC_023572.16	89.978	42240	44665	0.1111	0	0	0.0003	0	0.0002	4355	0	0	2425	0	584
sample_14	NC_023572	NC_023572.17	80.115	42240	29272	0.0224	0.003	0	0	0	0	626	12968	0	0	0	0
sample_14	NC_023572	NC_023572.18	86.522	42240	54570	0.0085	0	0.0022	0	0	0	359	0	12330	0	0	0
sample_14	NC_023572	NC_023572.19	91.177	42240	42240	0.0985	0	0	0	0.0003	0.0009	3727	0	0	0	1067	3341
sample_14	NC_023572	NC_023572.20	83.617	42240	32687	0.0479	0.0027	0	0	0.0008	0.0009	1361	9553	0	0	2431	1465
sample_14	NC_023572	NC_023572.21	95.4	42240	47678	0.0162	0	0.0007	0.0009	0	0	658	0	2820	2618	0	0
sample_14	NC_023572	NC_023572.22	80.067	42240	42224	0.0766	0.0014	0.0009	0	0	0.0002	2778	5648	5632	0	0	372
sample_14	NC_023572	NC_023572.23	76.653	42240	54389	0.0426	0.0015	0.0036	0.0005	0.0006	0.0006	1381	4509	15289	1369	1991	1438
sample_14	NC_023572	NC_023572.24	81.763	42240	33929	0.071	0.0021	0.0001	0	0.0007	0	2206	8895	584	0	2444	0
sample_14	NC_023572	NC_023572.25	96.167	42240	42240	0.0383	0	0	0	0	0	1619	0	0	0	0	0
sample_14	NC_023572	NC_023572.26	82.329	42240	50746	0.1044	0	0.0019	0	0.0005	0.0002	3963	0	8506	0	3449	516
sample_14	NC_023572	NC_023572.27	79.346	42240	60686	0.1037	0	0.0032	0.0008	0	0	3860	0	13538	4908	0	0
sample_14	NC_023572	NC_023572.28	81.638	42240	46015	0.1471	0	0.0006	0	0	0	6215	0	3775	0	0	0
sample_14	NC_023572	NC_023572.29	94.293	42240	39321	0.0222	0.0004	0	0	0	0	868	2919	0	0	0	0
sample_14	NC_023572	NC_023572.30	87.635	42240	42240	0.1237	0	0	0	0	0	5223	0	0	0	0	0
sample_14	NC_023572	NC_023572.31	94.763	42240	49878	0.029	0	0.0009	0.0009	0.0004	0.0008	945	0	2934	4704	1680	3363
sample_14	NC_023572	NC_023572.32	87.462	42240	52411	0.0207	0	0.0018	0	0	0.0006	848	0	10171	0	0	1545
sample_14	NC_023572	NC_023572.33	86.603	42240	44797	0.1473	0	0	0.0005	0	0	5830	0	0	2557	0	0
sample_14	NC_023572	NC_023572.34	82.553	42240	35557	0.0568	0.0031	0.0002	0.001	0.0004	0	1550	10198	275	3240	1275	0
sample_14	NC_023572	NC_023572.35	91.625	42240	40331	0.0229	0.0008	0.0002	0.0002	0.0005	0	772	4126	1245	972	2439	0
sample_14	NC_023572	NC_023572.36	94.915	42240	42240	0.0601	0	0	0	0.0007	0.001	2148	0	0	0	2539	3009
sample_14	NC_023572	NC_023572.37	92.603	42240	43689	0.0804	0	0	0.0003	0.0002	0	3178	0	0	1449	1209	0
sample_14	NC_023572	NC_023572.38	81.646	42240	48716	0.0978	0.0005	0.002	0	0.0007	0.0009	3431	1678	8154	0	2934	2687
sample_14	NC_023572	NC_023572.39	85.413	42240	34973	0.0573	0.0017	0	0	0	0.0003	1998	7267	0	0	0	611
sample_14	NC_023572	NC_023572.40	88.282	42240	36125	0.0427	0.0009	0	0	0	0	1534	6115	0	0	0	0
sample_14	NC_023572	NC_023572.41	91.979	42240	42240	0.0824	0	0	0	0	0.0005	3388	0	0	0	0	1161
sample_14	NC_023572	NC_023572.42	93.882	42240	37694	0.0041	0.0015	0	0	0	0	172	4546	0	0	0	0
sample_14	NC_023572	NC_023572.43	80.181	42240	56266	0.1207	0	0.0021	0.0008	0	0	4662	0	10199	3827	0	0
sample_14	NC_023572	NC_023572.44	85.057	42240	48035	0.0108	0.001	0.002	0.0007	0.0003	0.0007	341	4572	8236	2131	1561	2185
sample_14	NC_023572	NC_023572.45	82.024	42240	55994	0.1007	0	0.0018	0.0006	0	0	3865	0	9929	3825	0	0
sample_14	NC_023572	NC_023572.46	73.038	42240	55249	0.1272	0.0006	0.0029	0.0006	0	0	4655	3202	13773	2438	0	0
sample_14	NC_023572	NC_023572.47	77.074	42240	57968	0.089	0	0.0034	0	0.0003	0	3623	0	15728	0	1633	0
sample_14	NC_023572	NC_023572.48	90.339	42240	42240	0.103	0	0	0	0	0.0006	4081	0	0	0	0	1290
sample_14	NC_023572	NC_023572.49	78.205	42240	34071	0.115	0.0021	0	0.0003	0	0	3734	9164	0	995	0	0
sample_14	NC_023572	NC_023572.50	78.696	42240	60848	0.045	0.0002	0.0039	0.0005	0	0	1723	1430	17086	2952	0	0
sample_14	NC_023572	NC_023572.51	74.846	42240	51285	0.0264	0.0024	0.0047	0.0006	0.0008	0.0003	653	7880	14339	2586	3671	807
sample_14	NC_023572	NC_023572.52	91.56	42240	46981	0.1024	0	0	0.001	0	0.0006	3765	0	0	4741	0	1060
sample_14	NC_023572	NC_023572.53	86.258	42240	55445	0.0232	0	0.0028	0.0004	0.0006	0.0007	897	0	11630	1575	1432	2128
sample_14	NC_023572	NC_023572.54	75.386	42240	28312	0.061	0.004	0	0	0	0.0003	1719	13928	0	0	0	524
sample_14	NC_023572	NC_023572.55	80.943	42240	33727	0.0891	0.0034	0	0.0002	0.0003	0.0009	2398	9681	0	1168	1297	3041
sample_14	NC_023572	NC_023572.56	87.097	42240	46032	0.148	0	0	0.0007	0	0	5695	0	0	3792	0	0
sample_14	NC_023572	NC_023572.57	94.665	42240	46913	0.0713	0	0	0.0008	0.0005	0.0004	2378	0	0	4673	2602	639
sample_14	NC_023572	NC_023572.58	72.962	42240	66174	0.1318	0	0.0042	0.0007	0.0003	0	4808	0	19697	4237	1381	0
sample_14	NC_023572	NC_023572.59	83.686	42240	37107	0.1054	0.0011	0	0	0	0	3906	5133	0	0	0	0
sample_14	NC_023572	NC_023572.60	78.661	42240	56524	0.1443	0	0.0026	0.0007	0	0.0007	5123	0	10829	3455	0	1809
sample_14	NC_023572	NC_023572.61	83.157	42240	32246	0.0395	0.0022	0	0	0	0	1276	9994	0	0	0	0
sample_14	NC_023572	NC_023572.62	89.5	42240	45856	0.1197	0	0	0.0006	0	0	4625	0	0	3616	0	0
sample_14	NC_023572	NC_023572.63	75.835	42240	58328	0.1088	0	0.0039	0	0.0003	0.001	4107	0	16088	0	988	3359
sample_14	NC_023572	NC_023572.64	89.026	42240	49702	0.0515	0	0.0018	0.0002	0	0.0009	1896	0	6298	1164	0	2792
sample_14	NC_023572	NC_023572.65	70.426	42240	55017	0.063	0.002	0.0043	0.0003	0.0008	0	1928	6754	18153	1378	3305	0
sample_14	NC_023572	NC_023572.66	73.562	42240	49676	0.1255	0.0019	0.0022	0.0009	0	0.0003	3884	6737	9796	4377	0	152
sample_14	NC_023572	NC_023572.67	79.503	42240	46345	0.0817	0.0022	0.0012	0.001	0	0.0002	2441	7101	6174	5032	0	793
sample_14	NC_023572	NC_023572.68	78.543	42240	32938	0.1013	0.0032	0	0.0004	0.0001	0.001	2751	10629	0	1327	479	2253
sample_14	NC_023572	NC_023572.69	95.715	42240	40077	0.0193	0.0005	0	0	0.0007	0.0008	682	2163	0	0	2138	2660
sample_14	NC_023572	NC_023572.70	75.004	42240	62987	0.0727	0	0.004	0	0	0.001	2778	0	20747	0	0	3335
sample_14	NC_023572	NC_023572.71	86.108	42240	32681	0.0062	0.0026	0	0.0001	0	0	195	10018	0	459	0	0
sample_14	NC_023572	NC_023572.72	97.114	42240	42240	0.0316	0	0	0	0.0001	0.0008	1219	0	0	0	494	3058
sample_14	NC_023572	NC_023572.73	70.791	42240	45489	0.0101	0.0033	0.0035	0	0.001	0	266	10922	14171	0	3258	0
sample_14	NC_023572	NC_023572.74	75.938	42240	27239	0.014	0.0046	0	0.0004	0	0	348	16022	0	1021	0	0
sample_14	NC_023572	NC_023572.75	72.335	42240	44076	0.1344	0.0022	0.002	0.0003	0.0004	0	4028	7922	7901	1857	2087	0
sample_14	NC_023572	NC_023572.76	93.272	42240	43760	0.0518	0	0.0003	0	0.0002	0	2133	0	1520	0	1052	0
sample_14	NC_023572	NC_023572.77	89.386	42240	46596	0.117	0	0.0001	0.0006	0.0002	0.0009	4152	0	1125	3231	466	2928
sample_14	NC_023572	NC_023572.78	80.366	42240	32972	0.0619	0.0041	0	0.0005	0.0004	0.0008	1616	11535	0	2267	1359	1297
sample_14	NC_023572	NC_023572.79	80.545	42240	66422	0.0292	0	0.0046	0.0007	0	0	1073	0	18994	5188	0	0
sample_14	NC_023572	NC_023572.80	93.309	42240	44517	0.0431	0	0.0004	0	0.0002	0	1764	0	2277	0	1417	0
sample_14	NC_023572	NC_023572.81	89.538	42240	37735	0.0182	0.0024	0	0.0007	0	0.0008	525	7317	0	2812	0	1722
sample_14	NC_023572	NC_023572.82	88.18	42240	52760	0.0674	0	0.0017	0.0009	0.0009	0	2285	0	6659	3861	4478	0
sample_14	NC_023572	NC_023572.83	80.941	42240	48855	0.1225	0.0007	0.0011	0.0005	0	0	4466	2535	5895	3255	0	0
sample_14	NC_023572	NC_023572.84	96.903	42240	42240	0.0339	0	0	0	0.0007	0	1308	0	0	0	3448	0
sample_14	NC_023572	NC_023572.85	87.881	42240	42240	0.1324	0	0	0	0.0007	0	5119	0	0	0	3550	0
sample_14	NC_023572	NC_023572.86	86.329	42240	54847	0.0079	0	0.0024	0	0	0	333	0	12607	0	0	0
sample_14	NC_023572	NC_023572.87	82.182	42240	38281	0.1463	0.0009	0	0	0	0.0008	5194	3959	0	0	0	2642
sample_14	NC_023572	NC_023572.88	88.134	42240	42240	0.1218	0	0	0	0	0.0005	5012	0	0	0	0	956
sample_14	NC_023572	NC_023572.89	74.837	42240	30552	0.0768	0.0043	0	0.0009	0	0	1956	14405	0	2717	0	0
sample_14	NC_023572	NC_023572.90	79.831	42240	48873	0.0099	0.0013	0.003	0	0	0.0008	320	5552	12185	0	0	2535
sample_14	NC_023572	NC_023572.91	86.484	42240	44459	0.1466	0	0	0.0006	0	0	5859	0	0	2219	0	0
sample_14	NC_023572	NC_023572.92	90.023	42240	44363	0.1081	0	0	0.0003	0	0	4320	0	0	2123	0	0
sample_14	NC_023572	NC_023572.93	91.656	42240	50246	0.0496	0	0.0008	0.0009	0	0.0006	1740	0	4237	3769	0	2503
sample_14	NC_023572	NC_023572.94	83.002	42240	37500	0.1347	0.0015	0	0	0.0006	0.0008	4407	4740	0	0	1605	3097
sample_14	NC_023572	NC_023572.95	97.294	42240	43851	0.0067	0.0005	0	0.0006	0	0	235	1860	0	3471	0	0
sample_14	NC_023572	NC_023572.96	90.907	42240	42240	0.1133	0	0	0	0.0009	0.0009	3841	0	0	0	3516	3658
sample_14	NC_023572	NC_023572.97	92.957	42240	42240	0.0704	0	0	0	0	0	2975	0	0	0	0	0
sample_14	NC_023572	NC_023572.98	87.045	42240	44057	0.1384	0	0	0.0006	0	0	5590	0	0	1817	0	0
sample_14	NC_023572	NC_023572.99	76.585	42240	62994	0.0913	0	0.0038	0.0006	0.0003	0	3454	0	17733	3021	1220	0
sample_14	NC_023572	NC_023572.100	88.026	42240	41418	0.0993	0.0009	0	0.0005	0.0008	0	3162	3693	0	2871	3838	0
sample_15	NC_048180	NC_048180.1	93.14	40058	40058	0.0686	0	0	0	0	0	2748	0	0	0	0	0
sample_15	NC_048180	NC_048180.2	79.065	40058	33751	0.0697	0.0028	0.0004	0.0007	0	0.0002	1980	9695	1797	1591	0	545
sample_15	NC_048180	NC_048180.3	76.796	40058	58457	0.0605	0	0.0039	0	0.0007	0	2230	0	18399	0	2953	0
sample_15	NC_048180	NC_048180.4	85.879	40058	48185	0.0541	0	0.0015	0	0	0	2167	0	8127	0	0	0
sample_15	NC_048180	NC_048180.5	91.386	40058	43852	0.1014	0	0	0.0008	0	0.0004	3614	0	0	3794	0	641
sample_15	NC_048180	NC_048180.6	74.441	40058	45610	0.0068	0.0019	0.0032	0	0	0	211	7961	13513	0	0	0
sample_15	NC_048180	NC_048180.7	90.164	40058	40058	0.1019	0	0	0	0	0.0005	3940	0	0	0	0	1386
sample_15	NC_048180	NC_048180.8	77.985	40058	60028	0.0813	0	0.0042	0.0006	0	0.0003	2885	0	16264	3706	0	1081
sample_15	NC_048180	NC_048180.9	76.754	40058	37038	0.1236	0.0016	0.0005	0	0.0007	0.0003	3968	6503	3483	0	1237	191
sample_15	NC_048180	NC_048180.10	72.507	40058	30833	0.1443	0.0038	0	0.0007	0.0001	0	3507	12476	0	3251	121	0
sample_15	NC_048180	NC_048180.11	72.169	40058	44422	0.0102	0.0031	0.0038	0	0.0006	0	309	9265	13629	0	1702	0
sample_15	NC_048180	NC_048180.12	99.884	40058	42576	0.0015	0	0	0.0006	0.0009	0	48	0	0	2518	3237	0
sample_15	NC_048180	NC_048180.13	86.154	40058	34506	0.0546	0.0024	0	0.0006	0.0008	0.0006	1460	7404	0	1852	2644	676
sample_15	NC_048180	NC_048180.14	85.938	40058	40058	0.1406	0	0	0	0	0	5633	0	0	0	0	0
sample_15	NC_048180	NC_048180.15	92.654	40058	40392	0.0767	0	0	0.0001	0.0002	0	2955	0	0	334	1252	0
sample_15	NC_048180	NC_048180.16	89.053	40058	41014	0.0383	0.0011	0.0007	0.0003	0.0004	0	1244	3694	2693	1957	1307	0
sample_15	NC_048180	NC_048180.17	88.873	40058	48210	0.026	0	0.0021	0	0.0009	0.0009	835	0	8152	0	4852	2036
sample_15	NC_048180	NC_048180.18	74.734	40058	63731	0.0595	0.0002	0.005	0.001	0.0003	0.0002	2019	803	21382	3094	1400	133
sample_15	NC_048180	NC_048180.19	98.914	40058	40058	0.0118	0	0	0	0.0007	0	435	0	0	0	3587	0
sample_15	NC_048180	NC_048180.20	72.269	40058	42986	0.0022	0.0031	0.0034	0.0006	0.0004	0	58	10952	11961	1919	633	0
sample_15	NC_048180	NC_048180.21	78.978	40058	53791	0.117	0.0003	0.0027	0.0009	0.0009	0	4091	552	10995	3290	1875	0
sample_15	NC_048180	NC_048180.22	90.043	40058	36262	0.0336	0.0015	0	0.0004	0.0002	0.0003	1094	5411	0	1615	339	716
sample_15	NC_048180	NC_048180.23	77.698	40058	61687	0.0136	0	0.0037	0	0	0	531	0	21629	0	0	0
sample_15	NC_048180	NC_048180.24	77.118	40058	56467	0.1414	0	0.0027	0.0007	0.0004	0.0002	4760	0	12567	3842	1559	315
sample_15	NC_048180	NC_048180.25	80.481	40058	30898	0.0871	0.0026	0	0	0.0006	0.0004	2345	9160	0	0	1830	1717
sample_15	NC_048180	NC_048180.26	82.327	40058	42554	0.0586	0.0012	0.0011	0	0	0.0006	1978	4074	6570	0	0	1530
sample_15	NC_048180	NC_048180.27	82.816	40058	31045	0.0235	0.0034	0	0.0005	0	0	647	10924	0	1911	0	0
sample_15	NC_048180	NC_048180.28	85.031	40058	34061	0.0824	0.0015	0	0	0.0008	0	2549	5997	0	0	2837	0
sample_15	NC_048180	NC_048180.29	74.278	40058	27631	0.0945	0.0036	0	0	0	0.0004	2492	12427	0	0	0	985
sample_15	NC_048180	NC_048180.30	77.253	40058	31986	0.0099	0.0033	0.0014	0	0.0004	0.0002	278	11952	3880	0	899	0
sample_15	NC_048180	NC_048180.31	98.169	40058	41760	0.021	0	0	0.0004	0	0.0008	749	0	0	1702	0	2201
sample_15	NC_048180	NC_048180.32	88.609	40058	45317	0.063	0	0.0012	0	0.0002	0.0009	2233	0	5259	0	1716	2759
sample_15	NC_048180	NC_048180.33	90.421	40058	40058	0.1072	0	0	0	0.0006	0.0006	3837	0	0	0	2764	1481
sample_15	NC_048180	NC_048180.34	85.407	40058	47539	0.0711	0	0.0016	0	0.0003	0.0005	2651	0	7481	0	1177	1644
sample_15	NC_048180	NC_048180.35	71.68	40058	50679	0.0745	0.001	0.0046	0.0001	0.0005	0.0005	2256	5476	15709	388	1874	1700
sample_15	NC_048180	NC_048180.36	83.588	40058	58429	0.0058	0	0.0034	0.0006	0	0	224	0	15716	2655	0	0
sample_15	NC_048180	NC_048180.37	92.663	40058	40058	0.0765	0	0	0	0.0006	0	2939	0	0	0	1797	0
sample_15	NC_048180	NC_048180.38	79.616	40058	27217	0.0168	0.0035	0	0	0	0.0009	436	12841	0	0	0	1029
sample_15	NC_048180	NC_048180.39	94.722	40058	43527	0.0685	0	0	0.0007	0.001	0.0007	2206	0	0	3469	3600	893
sample_15	NC_048180	NC_048180.40	89.796	40058	49605	0.0354	0	0.0015	0.0007	0	0.0006	1214	0	6721	2826	0	2242
sample_15	NC_048180	NC_048180.41	71.802	40058	29568	0.1496	0.0039	0	0.0002	0	0.0003	4027	11579	0	1089	0	774
sample_15	NC_048180	NC_048180.42	87.641	40058	42440	0.1352	0	0	0.0004	0	0	5098	0	0	2382	0	0
sample_15	NC_048180	NC_048180.43	90.582	40058	45201	0.1196	0	0	0.0008	0	0.0005	4015	0	0	5143	0	1102
sample_15	NC_048180	NC_048180.44	82.185	40058	54096	0.102	0	0.0026	0.0009	0	0.0009	3500	0	9774	4264	0	1774
sample_15	NC_048180	NC_048180.45	91.335	40058	40058	0.0867	0	0	0	0	0	3471	0	0	0	0	0
sample_15	NC_048180	NC_048180.46	89.175	40058	37946	0.0833	0.0003	0	0	0	0	3166	2112	0	0	0	0
sample_15	NC_048180	NC_048180.47	98.447	40058	40925	0.0184	0	0	0.0002	0.0005	0.001	629	0	0	867	1847	1364
sample_15	NC_048180	NC_048180.48	90.145	40058	39292	0.0726	0.0006	0	0.0003	0	0.0008	2236	3348	0	2582	0	2302
sample_15	NC_048180	NC_048180.49	72.746	40058	41244	0.0266	0.0028	0.0035	0	0.0006	0.001	720	9766	10952	0	1292	2365
sample_15	NC_048180	NC_048180.50	91.221	40058	46953	0.0376	0	0.001	0.0003	0.0004	0	1368	0	4903	1992	1612	0
sample_15	NC_048180	NC_048180.51	85.148	40058	31241	0.0301	0.0021	0	0	0	0.0005	886	8817	0	0	0	1289
sample_15	NC_048180	NC_048180.52	99.885	40058	40058	0.0016	0	0	0	0.0009	0.0007	46	0	0	0	3163	1949
sample_15	NC_048180	NC_048180.53	85.618	40058	37360	0.097	0.0012	0.0002	0	0.0006	0	3355	3561	863	0	2126	0
sample_15	NC_048180	NC_048180.54	74.199	40058	44475	0.0608	0.0023	0.0027	0.0007	0.0007	0	1652	8117	10389	2145	2686	0
sample_15	NC_048180	NC_048180.55	83.026	40058	55125	0.0101	0.0004	0.0038	0.0007	0	0.0003	373	1635	13775	2927	0	1186
sample_15	NC_048180	NC_048180.56	72.262	40058	34255	0.1356	0.0026	0.001	0	0	0.0005	3948	9260	3457	0	0	2055
sample_15	NC_048180	NC_048180.57	91.602	40058	40058	0.084	0	0	0	0	0	3364	0	0	0	0	0
sample_15	NC_048180	NC_048180.58	88.14	40058	40058	0.1325	0	0	0	0.0009	0.0006	4751	0	0	0	3300	796
sample_15	NC_048180	NC_048180.59	92.548	40058	40058	0.0745	0	0	0	0	0	2985	0	0	0	0	0
sample_15	NC_048180	NC_048180.60	91.281	40058	44129	0.1141	0	0	0.0009	0.0005	0.0008	3670	0	0	4071	1485	2129
sample_15	NC_048180	NC_048180.61	87.338	40058	34196	0.0572	0.0012	0	0	0.0009	0	1770	5862	0	0	3386	0
sample_15	NC_048180	NC_048180.62	86.689	40058	42025	0.1436	0	0	0.0004	0	0	5463	0	0	1967	0	0
sample_15	NC_048180	NC_048180.63	72.436	40058	42362	0.0432	0.0028	0.003	0	0	0.0009	1231	8976	11280	0	0	2086
sample_15	NC_048180	NC_048180.64	78.011	40058	38232	0.1047	0.0028	0.0013	0.0006	0.0003	0	3093	7531	3498	2207	1192	0
sample_15	NC_048180	NC_048180.65	74.915	40058	30191	0.1151	0.0041	0	0.0009	0.0006	0.0009	2539	12544	0	2677	966	1463
sample_15	NC_048180	NC_048180.66	74.264	40058	39967	0.0799	0.0014	0.0023	0	0	0	2592	7751	7660	0	0	0
sample_15	NC_048180	NC_048180.67	91.14	40058	43986	0.1185	0	0	0.0007	0.0007	0.0009	3723	0	0	3928	1772	2930
sample_15	NC_048180	NC_048180.68	77.599	40058	49162	0.1415	0	0.0024	0	0	0.0004	5441	0	9104	0	0	1663
sample_15	NC_048180	NC_048180.69	95.46	40058	43727	0.0609	0	0	0.0006	0.0007	0.0007	1902	0	0	3669	2458	1775
sample_15	NC_048180	NC_048180.70	94.428	40058	40058	0.057	0	0	0	0	0.0007	2232	0	0	0	0	1075
sample_15	NC_048180	NC_048180.71	94.938	40058	43865	0.0679	0	0	0.0005	0.0009	0.0006	2124	0	0	3807	2747	1787
sample_15	NC_048180	NC_048180.72	74.61	40058	25518	0.0406	0.0049	0	0	0	0	1055	14540	0	0	0	0
sample_15	NC_048180	NC_048180.73	85.556	40058	34081	0.0146	0.0032	0	0.0009	0	0	374	9961	0	3984	0	0
sample_15	NC_048180	NC_048180.74	74.215	40058	27292	0.0868	0.0034	0	0	0	0.0004	2300	12766	0	0	0	692
sample_15	NC_048180	NC_048180.75	93.061	40058	43691	0.0327	0.0005	0.0004	0.0005	0	0	1184	1201	2242	2592	0	0
sample_15	NC_048180	NC_048180.76	88.297	40058	33288	0.0179	0.002	0.0002	0	0.0002	0.0003	558	7119	349	0	475	665
sample_15	NC_048180	NC_048180.77	75.509	40058	34137	0.1235	0.0019	0.0005	0	0	0.0009	3645	8401	2480	0	0	2004
sample_15	NC_048180	NC_048180.78	72.92	40058	26818	0.0696	0.0038	0	0.0006	0	0.0003	1606	14898	0	1658	0	581
sample_15	NC_048180	NC_048180.79	74.317	40058	29435	0.0956	0.0048	0	0.0009	0.0007	0	2104	13640	0	3017	1891	0
sample_15	NC_048180	NC_048180.80	90.168	40058	41717	0.1049	0	0	0.0003	0	0	4020	0	0	1659	0	0
sample_15	NC_048180	NC_048180.81	81.435	40058	60373	0.034	0	0.0038	0.0008	0	0.0005	1194	0	16257	4058	0	1407
sample_15	NC_048180	NC_048180.82	73.546	40058	59969	0.0925	0	0.0047	0	0	0.0009	3275	0	19911	0	0	4028
sample_15	NC_048180	NC_048180.83	86.907	40058	48020	0.0729	0	0.0012	0.0004	0	0.0003	2682	0	6168	1794	0	1166
sample_15	NC_048180	NC_048180.84	79.615	40058	28489	0.0519	0.0044	0	0	0.0008	0.0008	1202	11569	0	0	2749	1529
sample_15	NC_048180	NC_048180.85	84.368	40058	59499	0.0033	0	0.0044	0.0006	0.0008	0.0003	97	0	15369	4072	3582	1025
sample_15	NC_048180	NC_048180.86	95.577	40058	44413	0.0546	0	0	0.0009	0.0003	0.0003	1868	0	0	4355	1279	369
sample_15	NC_048180	NC_048180.87	83.289	40058	47705	0.0081	0.001	0.0028	0.0002	0.0006	0	262	3656	10486	817	2307	0
sample_15	NC_048180	NC_048180.88	79.258	40058	44058	0.1133	0.0008	0.0016	0.0003	0	0.0002	3972	3182	6321	861	0	856
sample_15	NC_048180	NC_048180.89	82.501	40058	48313	0.1451	0	0.0014	0.0007	0	0.0007	4944	0	5576	2679	0	2913
sample_15	NC_048180	NC_048180.90	72.416	40058	35882	0.0035	0.0036	0.0026	0.0004	0	0.0006	74	12982	7817	989	0	1649
sample_15	NC_048180	NC_048180.91	90.395	40058	42361	0.1164	0	0	0.0005	0.0003	0.0004	3958	0	0	2303	1269	946
sample_15	NC_048180	NC_048180.92	95.011	40058	38736	0.0017	0.0009	0	0.0007	0	0	61	3809	0	2487	0	0
sample_15	NC_048180	NC_048180.93	79.024	40058	58767	0.0593	0	0.0033	0.0003	0	0.0004	2107	0	16516	2193	0	568
sample_15	NC_048180	NC_048180.94	92.276	40058	34967	0.0107	0.0012	0	0	0.0004	0	352	5091	0	0	1498	0
sample_15	NC_048180	NC_048180.95	77.41	40058	29397	0.0755	0.0036	0	0.0005	0.0009	0	1809	12072	0	1411	2724	0
sample_15	NC_048180	NC_048180.96	83.144	40058	45360	0.119	0	0.0012	0	0.0005	0	4548	0	5302	0	1983	0
sample_15	NC_048180	NC_048180.97	78.436	40058	31251	0.0943	0.0028	0	0.0005	0.0003	0.0003	2613	10151	0	1344	589	524
sample_15	NC_048180	NC_048180.98	75.055	40058	57564	0.1151	0	0.0037	0.0002	0.0007	0.0009	3958	0	16436	1070	1948	2139
sample_15	NC_048180	NC_048180.99	79.363	40058	45637	0.0115	0.0016	0.0026	0	0	0	403	5650	11229	0	0	0
sample_15	NC_048180	NC_048180.100	75.788	40058	27281	0.0467	0.0045	0	0.0002	0	0	1153	13998	0	1221	0	0
sample_16	NC_005091	NC_005091.1	77.022	57455	45154	0.1034	0.0032	0.0001	0.0006	0	0	4068	15297	144	2852	0	0
sample_16	NC_005091	NC_005091.2	72.536	57455	38721	0.1058	0.0042	0	0	0.0006	0	3840	18734	0	0	2796	0
sample_16	NC_005091	NC_005091.3	81.117	57455	79774	0.0757	0	0.0038	0.0006	0.001	0	3692	0	18529	3790	5793	0
sample_16	NC_005091	NC_005091.4	85.984	57455	48623	0.0452	0.0021	0	0.0002	0.0002	0	1962	10944	0	2112	682	0
sample_16	NC_005091	NC_005091.5	91.985	57455	57455	0.0901	0	0	0	0.0007	0.0003	4605	0	0	0	4845	1164
sample_16	NC_005091	NC_005091.6	77.41	57455	41899	0.0831	0.0034	0	0	0	0	3444	15556	0	0	0	0
sample_16	NC_005091	NC_005091.7	79.606	57455	79510	0.0573	0	0.0035	0	0.0008	0.0007	2939	0	22055	0	3330	2460
sample_16	NC_005091	NC_005091.8	87.207	57455	53254	0.0813	0.0012	0	0.0005	0.0002	0.0007	3628	6907	0	2706	1581	1929
sample_16	NC_005091	NC_005091.9	79.74	57455	82375	0.0343	0	0.0043	0	0.0009	0.0002	1705	0	24920	0	6712	428
sample_16	NC_005091	NC_005091.10	84.188	57455	76548	0.0593	0	0.0028	0.0008	0.0007	0	2925	0	15338	3755	4641	0
sample_16	NC_005091	NC_005091.11	93.541	57455	57455	0.0717	0	0	0	0.0006	0.0008	3711	0	0	0	3430	2660
sample_16	NC_005091	NC_005091.12	98.03	57455	61021	0.0232	0	0	0.0005	0.0004	0	1167	0	0	3566	3438	0
sample_16	NC_005091	NC_005091.13	83.267	57455	82350	0.0257	0	0.0031	0.0004	0	0.0002	1333	0	20727	4168	0	1096
sample_16	NC_005091	NC_005091.14	95.083	57455	59236	0.0569	0	0	0.0003	0.0009	0	2869	0	0	1781	5203	0
sample_16	NC_005091	NC_005091.15	81.171	57455	86807	0.0018	0	0.0039	0.0004	0	0	101	0	26961	2391	0	0
sample_16	NC_005091	NC_005091.16	81.236	57455	42318	0.0479	0.0031	0	0	0.0004	0.0005	1792	15137	0	0	1691	2220
sample_16	NC_005091	NC_005091.17	85.527	57455	62743	0.1105	0	0.0008	0	0.0004	0	6054	0	5288	0	2560	0
sample_16	NC_005091	NC_005091.18	87.936	57455	70144	0.0636	0	0.0011	0.0006	0	0	3413	0	8568	4121	0	0
sample_16	NC_005091	NC_005091.19	92.558	57455	59080	0.0803	0	0	0.0002	0.0003	0	4336	0	0	1625	1754	0
sample_16	NC_005091	NC_005091.20	83.95	57455	57401	0.1494	0.0011	0.0002	0.0006	0.0006	0	6946	4099	443	3602	3210	0
sample_16	NC_005091	NC_005091.21	90.734	57455	57455	0.1136	0	0	0	0.0008	0.0009	5324	0	0	0	5484	3450
sample_16	NC_005091	NC_005091.22	76.624	57455	52276	0.1477	0.0016	0.0005	0	0	0.0007	6963	8452	3273	0	0	2234
sample_16	NC_005091	NC_005091.23	83.37	57455	59134	0.11	0.0009	0.0012	0	0.0009	0.0001	5358	3497	5176	0	4560	385
sample_16	NC_005091	NC_005091.24	80.139	57455	77783	0.0571	0	0.0027	0	0	0	3266	0	20328	0	0	0
sample_16	NC_005091	NC_005091.25	84.799	57455	58907	0.1494	0	0.0002	0	0.0006	0	8118	0	1452	0	3141	0
sample_16	NC_005091	NC_005091.26	79.641	57455	78477	0.0646	0	0.0036	0	0.0007	0.0004	3326	0	21022	0	3617	2380
sample_16	NC_005091	NC_005091.27	77.713	57455	42199	0.0839	0.003	0	0	0.0002	0.0004	3477	15256	0	0	727	665
sample_16	NC_005091	NC_005091.28	91.725	57455	61066	0.091	0	0	0.0005	0	0	4904	0	0	3611	0	0
sample_16	NC_005091	NC_005091.29	96.707	57455	63696	0.04	0	0	0.001	0	0.0005	1995	0	0	6241	0	1767
sample_16	NC_005091	NC_005091.30	78.155	57455	49989	0.1406	0.0027	0	0.0009	0.0002	0	5460	12551	0	5085	860	0
sample_16	NC_005091	NC_005091.31	97.161	57455	57455	0.0305	0	0	0	0.0008	0.0001	1631	0	0	0	3500	480
sample_16	NC_005091	NC_005091.32	72.473	57455	44013	0.1463	0.0039	0	0.0009	0	0	5090	17751	0	4309	0	0
sample_16	NC_005091	NC_005091.33	91.119	57455	62485	0.1086	0	0	0.0008	0.0004	0.0003	5326	0	0	5030	2075	1111
sample_16	NC_005091	NC_005091.34	85.099	57455	69010	0.1336	0	0.0008	0.0009	0	0.001	6426	0	5992	5563	0	3611
sample_16	NC_005091	NC_005091.35	83.657	57455	51446	0.1183	0.0011	0	0.0001	0	0.0007	5531	6736	0	727	0	3151
sample_16	NC_005091	NC_005091.36	90.729	57455	72742	0.0272	0	0.0018	0.0008	0.0008	0.0009	1151	0	9768	5519	5406	2486
sample_16	NC_005091	NC_005091.37	73.961	57455	68777	0.1338	0.0007	0.0022	0	0.0001	0.0006	6662	4112	15434	0	590	2891
sample_16	NC_005091	NC_005091.38	78.082	57455	78528	0.0857	0	0.0044	0	0.0006	0.0008	4366	0	21073	0	3176	3216
sample_16	NC_005091	NC_005091.39	83.938	57455	75389	0.0595	0	0.0024	0.0006	0	0	3249	0	14839	3095	0	0
sample_16	NC_005091	NC_005091.40	88.409	57455	64838	0.0593	0	0.0009	0	0	0	3396	0	7383	0	0	0
sample_16	NC_005091	NC_005091.41	72.02	57455	38210	0.1151	0.0044	0	0	0.0008	0.0006	3761	19245	0	0	3216	1139
sample_16	NC_005091	NC_005091.42	74.235	57455	61604	0.1062	0.0019	0.0022	0.0003	0.0002	0	4702	9648	11624	2173	1443	0
sample_16	NC_005091	NC_005091.43	73.902	57455	62428	0.0267	0.0024	0.0031	0	0.0006	0.0004	1085	12072	17045	0	2901	2010
sample_16	NC_005091	NC_005091.44	80.999	57455	50791	0.1067	0.0025	0	0.0009	0.0002	0	4281	12006	0	5342	186	0
sample_16	NC_005091	NC_005091.45	78.543	57455	41270	0.0646	0.0031	0	0	0.0009	0	2499	16185	0	0	3671	0
sample_16	NC_005091	NC_005091.46	80.37	57455	43628	0.0713	0.0024	0	0	0.0002	0.0004	3008	13827	0	0	1019	422
sample_16	NC_005091	NC_005091.47	77.691	57455	70758	0.0808	0.0007	0.0028	0	0	0	4407	3243	16546	0	0	0
sample_16	NC_005091	NC_005091.48	76.102	57455	77914	0.1231	0	0.0037	0	0.0005	0.0009	5946	0	20459	0	3920	4784
sample_16	NC_005091	NC_005091.49	79.728	57455	49583	0.048	0.003	0.0006	0.001	0.0005	0	1701	15451	2846	4733	1808	0
sample_16	NC_005091	NC_005091.50	91.787	57455	67815	0.0516	0	0.001	0.0008	0.0001	0	2678	0	4933	5427	937	0
sample_16	NC_005091	NC_005091.51	99.843	57455	60017	0.0019	0	0	0.0004	0.0005	0.0009	92	0	0	2562	2054	4004
sample_16	NC_005091	NC_005091.52	98.127	57455	62377	0.0228	0	0	0.0006	0	0.0006	1122	0	0	4922	0	2678
sample_16	NC_005091	NC_005091.53	70.178	57455	49580	0.1123	0.0034	0.0015	0.0005	0	0.0004	4164	16986	6606	2505	0	614
sample_16	NC_005091	NC_005091.54	73.26	57455	86357	0.1016	0.0004	0.0046	0.0007	0.001	0	4640	2045	27131	3816	5792	0
sample_16	NC_005091	NC_005091.55	79.908	57455	76588	0.1199	0	0.0027	0.0009	0	0.0006	6001	0	14930	4203	0	1080
sample_16	NC_005091	NC_005091.56	95.565	57455	57455	0.0444	0	0	0	0	0	2548	0	0	0	0	0
sample_16	NC_005091	NC_005091.57	75.633	57455	45357	0.0126	0.004	0.0011	0	0.0001	0.0005	477	18098	6000	0	897	1864
sample_16	NC_005091	NC_005091.58	85.749	57455	46578	0.0282	0.0029	0	0.0004	0.0006	0.0002	1119	12588	0	1711	2206	1228
sample_16	NC_005091	NC_005091.59	84.475	57455	60880	0.1459	0	0.0006	0	0.0005	0.0005	7473	0	3425	0	3331	2019
sample_16	NC_005091	NC_005091.60	92.911	57455	57455	0.0735	0	0	0	0.0005	0	4073	0	0	0	2060	0
sample_16	NC_005091	NC_005091.61	85.456	57455	48641	0.0298	0.0027	0	0.0007	0	0.0007	1090	13251	0	4437	0	1359
sample_16	NC_005091	NC_005091.62	89.486	57455	51659	0.0358	0.0016	0	0.0003	0	0	1722	8028	0	2232	0	0
sample_16	NC_005091	NC_005091.63	80.157	57455	69848	0.1254	0	0.0017	0.0002	0	0	7053	0	11155	1238	0	0
sample_16	NC_005091	NC_005091.64	93.279	57455	60799	0.0861	0	0	0.0006	0.0006	0.0009	3974	0	0	3344	3532	4048
sample_16	NC_005091	NC_005091.65	74.314	57455	96385	0.0682	0	0.0049	0.0009	0.0003	0.0006	3154	0	33208	5722	1695	2089
sample_16	NC_005091	NC_005091.66	75.092	57455	75858	0.0816	0.0006	0.0036	0	0	0	4448	2953	21356	0	0	0
sample_16	NC_005091	NC_005091.67	77.793	57455	69153	0.0293	0.0011	0.0025	0	0	0.0003	1484	6725	18423	0	0	720
sample_16	NC_005091	NC_005091.68	79.197	57455	43807	0.0888	0.0022	0	0	0	0.0002	3709	13648	0	0	0	0
sample_16	NC_005091	NC_005091.69	80.697	57455	87243	0.0114	0	0.0037	0.0004	0	0.0007	549	0	26833	2955	0	2175
sample_16	NC_005091	NC_005091.70	74.848	57455	39385	0.0666	0.0048	0	0.0004	0.0005	0.0002	2174	20009	0	1939	1695	659
sample_16	NC_005091	NC_005091.71	89.216	57455	57455	0.1156	0	0	0	0.0003	0.0005	6196	0	0	0	1359	2414
sample_16	NC_005091	NC_005091.72	91.546	57455	57455	0.0875	0	0	0	0	0.0005	4857	0	0	0	0	2158
sample_16	NC_005091	NC_005091.73	89.152	57455	70901	0.0042	0	0.0021	0	0	0	239	0	13446	0	0	0
sample_16	NC_005091	NC_005091.74	74.306	57455	43379	0.1117	0.0038	0.0003	0	0	0.0003	4464	15528	1452	0	0	1305
sample_16	NC_005091	NC_005091.75	81.269	57455	54823	0.1408	0.002	0	0.0009	0	0	5830	9371	0	6739	0	0
sample_16	NC_005091	NC_005091.76	78.329	57455	77046	0.1126	0	0.0025	0.0004	0	0	6156	0	16836	2755	0	0
sample_16	NC_005091	NC_005091.77	81.89	57455	73560	0.1182	0	0.0016	0.0009	0.0006	0	5925	0	11877	4228	3187	0
sample_16	NC_005091	NC_005091.78	88.501	57455	57455	0.1305	0	0	0	0.0004	0.0009	6607	0	0	0	1985	5015
sample_16	NC_005091	NC_005091.79	80.749	57455	80942	0.0276	0	0.0033	0	0.0001	0	1578	0	23487	0	548	0
sample_16	NC_005091	NC_005091.80	98.424	57455	61566	0.0183	0	0	0.0007	0.0008	0	938	0	0	4111	3629	0
sample_16	NC_005091	NC_005091.81	87.528	57455	72835	0.0773	0	0.0012	0.0009	0.0004	0	3813	0	8624	6756	1726	0
sample_16	NC_005091	NC_005091.82	93.672	57455	62011	0.0268	0	0.0006	0	0.0001	0	1502	0	4556	0	1031	0
sample_16	NC_005091	NC_005091.83	70.411	57455	79586	0.0274	0.0018	0.0046	0.0004	0	0	1252	9455	28590	2996	0	0
sample_16	NC_005091	NC_005091.84	76.793	57455	72671	0.147	0	0.0023	0	0.0009	0	7491	0	15216	0	6180	0
sample_16	NC_005091	NC_005091.85	86.413	57455	49483	0.0692	0.0013	0	0	0	0.0004	3279	7972	0	0	0	2001
sample_16	NC_005091	NC_005091.86	76.275	57455	57115	0.1192	0.0019	0.002	0	0.0009	0.0008	4689	9072	8732	0	4553	3147
sample_16	NC_005091	NC_005091.87	80.207	57455	62824	0.1126	0.0009	0.0013	0	0.0004	0	5715	3504	8873	0	3256	0
sample_16	NC_005091	NC_005091.88	83.73	57455	75333	0.101	0	0.0018	0.0007	0	0	5155	0	11295	6583	0	0
sample_16	NC_005091	NC_005091.89	77.757	57455	40867	0.052	0.0041	0	0.0004	0	0.0003	1899	18072	0	1484	0	1502
sample_16	NC_005091	NC_005091.90	74.38	57455	38979	0.0829	0.0039	0	0	0.0004	0	3115	18476	0	0	1720	0
sample_16	NC_005091	NC_005091.91	99.236	57455	57455	0.0077	0	0	0	0	0	439	0	0	0	0	0
sample_16	NC_005091	NC_005091.92	92.605	57455	62550	0.0925	0	0	0.0009	0.0001	0.0008	4437	0	0	5095	950	3275
sample_16	NC_005091	NC_005091.93	70.237	57455	39727	0.1403	0.0041	0	0.0001	0.0005	0	5001	18922	0	1194	1915	0
sample_16	NC_005091	NC_005091.94	77.133	57455	91648	0.0625	0	0.0044	0.0008	0	0	3180	0	27735	6458	0	0
sample_16	NC_005091	NC_005091.95	78.734	57455	91939	0.0513	0	0.0047	0.001	0.0005	0	2363	0	27044	7440	3229	0
sample_16	NC_005091	NC_005091.96	72.23	57455	56735	0.0675	0.0031	0.0025	0.0004	0	0	2808	14255	11839	1696	0	0
sample_16	NC_005091	NC_005091.97	88.801	57455	57929	0.1167	0	0	0.0001	0.0003	0	6461	0	0	474	1481	0
sample_16	NC_005091	NC_005091.98	87.741	57455	63196	0.1204	0	0.0003	0.0006	0	0.0003	6297	0	2197	3544	0	1724
sample_16	NC_005091	NC_005091.99	86.492	57455	69109	0.0472	0	0.0018	0	0	0	2721	0	11654	0	0	0
sample_16	NC_005091	NC_005091.100	88.268	57455	61608	0.0307	0.0014	0.0008	0.0003	0.0004	0.0005	1403	4999	6163	2989	1384	1865
sample_17	NC_049379	NC_049379.1	87.029	78145	87580	0.0832	0	0.0012	0	0.0006	0.0002	6031	0	9435	0	5235	473
sample_17	NC_049379	NC_049379.2	80.21	78145	98226	0.1299	0	0.002	0.0003	0.0008	0	8821	0	17261	2820	7287	0
sample_17	NC_049379	NC_049379.3	94.364	78145	84870	0.0738	0	0	0.001	0.0006	0.0008	4594	0	0	6725	4195	4901
sample_17	NC_049379	NC_049379.4	78.518	78145	99679	0.1176	0	0.0025	0	0.0002	0.0008	8333	0	21534	0	1257	3998
sample_17	NC_049379	NC_049379.5	71.288	78145	74274	0.0285	0.0045	0.0026	0.001	0.0001	0	1283	26149	15047	7231	460	0
sample_17	NC_049379	NC_049379.6	82.998	78145	91973	0.1354	0	0.0011	0.0004	0	0.0005	9484	0	9956	3872	0	4141
sample_17	NC_049379	NC_049379.7	78.396	78145	57403	0.0735	0.0031	0	0	0	0	4271	20742	0	0	0	0
sample_17	NC_049379	NC_049379.8	82.449	78145	64910	0.0747	0.0025	0	0.0003	0	0	4437	16233	0	2998	0	0
sample_17	NC_049379	NC_049379.9	89.189	78145	78145	0.1177	0	0	0	0.0003	0.0005	8448	0	0	0	3362	2832
sample_17	NC_049379	NC_049379.10	70.953	78145	53887	0.1217	0.005	0	0.0005	0.0003	0.0004	5365	27621	0	3363	1483	1595
sample_17	NC_049379	NC_049379.11	89.639	78145	83691	0.1244	0	0	0.0005	0	0.0009	8384	0	0	5546	0	5184
sample_17	NC_049379	NC_049379.12	93.955	78145	81116	0.0669	0	0	0.0003	0.0004	0	4814	0	0	2971	3071	0
sample_17	NC_049379	NC_049379.13	86.419	78145	94357	0.0496	0	0.0018	0	0.0003	0.0006	3608	0	16212	0	2639	2930
sample_17	NC_049379	NC_049379.14	75.875	78145	106905	0.1317	0.0002	0.0025	0.0008	0	0	8931	2687	24094	7353	0	0
sample_17	NC_049379	NC_049379.15	88.716	78145	80131	0.1324	0	0	0.0002	0.0008	0.0004	8930	0	0	1986	5735	2958
sample_17	NC_049379	NC_049379.16	89.158	78145	75630	0.0556	0.0014	0	0.0008	0	0	3372	9928	0	7413	0	0
sample_17	NC_049379	NC_049379.17	73.157	78145	76700	0.1183	0.0016	0.0012	0	0	0	7604	13901	12456	0	0	0
sample_17	NC_049379	NC_049379.18	73.883	78145	55071	0.1052	0.0037	0	0	0	0	5859	23074	0	0	0	0
sample_17	NC_049379	NC_049379.19	78.371	78145	57568	0.0478	0.0049	0	0.0006	0.0003	0	2404	24545	0	3968	742	0
sample_17	NC_049379	NC_049379.20	72.096	78145	55019	0.14	0.0041	0	0	0	0.001	7016	23126	0	0	0	4170
sample_17	NC_049379	NC_049379.21	87.948	78145	78145	0.129	0	0	0	0	0.0009	9418	0	0	0	0	4815
sample_17	NC_049379	NC_049379.22	95.383	78145	80255	0.0434	0.0002	0	0.0005	0	0.0009	2937	1440	0	3550	0	4515
sample_17	NC_049379	NC_049379.23	71.973	78145	125420	0.0711	0	0.0049	0	0.0004	0.0007	4889	0	47275	0	3001	5291
sample_17	NC_049379	NC_049379.24	99.8	78145	82806	0.0022	0	0	0.0005	0	0	161	0	0	4661	0	0
sample_17	NC_049379	NC_049379.25	89.653	78145	65676	0.019	0.0014	0	0	0	0.0006	1206	12469	0	0	0	2946
sample_17	NC_049379	NC_049379.26	84.964	78145	70037	0.1176	0.0013	0	0	0.0008	0.0004	7086	8108	0	0	6824	3054
sample_17	NC_049379	NC_049379.27	92.583	78145	90295	0.0022	0	0.0012	0	0.0001	0	172	0	12150	0	753	0
sample_17	NC_049379	NC_049379.28	88.108	78145	78654	0.1224	0	0	0.0001	0	0.0001	9323	0	0	509	0	800
sample_17	NC_049379	NC_049379.29	77.72	78145	97343	0.1496	0	0.0023	0	0.0009	0.0008	9950	0	19198	0	7263	4168
sample_17	NC_049379	NC_049379.30	90.245	78145	78145	0.0975	0	0	0	0	0	7623	0	0	0	0	0
sample_17	NC_049379	NC_049379.31	72.067	78145	91101	0.0815	0.0023	0.0039	0.0004	0.001	0	4447	13970	24411	2515	7828	0
sample_17	NC_049379	NC_049379.32	95.354	78145	78145	0.0465	0	0	0	0	0	3631	0	0	0	0	0
sample_17	NC_049379	NC_049379.33	81.667	78145	60401	0.0045	0.0036	0.0003	0.0002	0	0.0003	225	22230	2719	1767	0	1127
sample_17	NC_049379	NC_049379.34	90.297	78145	86110	0.0511	0	0.0009	0	0	0	3986	0	7965	0	0	0
sample_17	NC_049379	NC_049379.35	90.323	78145	78145	0.1033	0	0	0	0.0007	0	7562	0	0	0	5114	0
sample_17	NC_049379	NC_049379.36	89.288	78145	75665	0.0654	0.0015	0	0.0009	0.0007	0.0005	3679	9118	0	6638	3881	3022
sample_17	NC_049379	NC_049379.37	94.915	78145	72481	0.0153	0.001	0	0	0.0007	0.0002	998	5664	0	0	5922	1188
sample_17	NC_049379	NC_049379.38	82.061	78145	111500	0.0487	0	0.0029	0.0006	0	0	3479	0	27062	6293	0	0
sample_17	NC_049379	NC_049379.39	76.223	78145	102182	0.1183	0.0006	0.003	0.0009	0	0.0002	7652	5239	22334	6942	0	788
sample_17	NC_049379	NC_049379.40	71.038	78145	92871	0.0966	0.0022	0.0031	0.0006	0	0	5625	14559	23721	5564	0	0
sample_17	NC_049379	NC_049379.41	91.939	78145	78145	0.0806	0	0	0	0	0	6299	0	0	0	0	0
sample_17	NC_049379	NC_049379.42	77.316	78145	64196	0.1145	0.0025	0.0003	0	0.0004	0	6735	16384	2435	0	2688	0
sample_17	NC_049379	NC_049379.43	90.012	78145	69498	0.0437	0.0009	0	0	0	0	3050	8647	0	0	0	0
sample_17	NC_049379	NC_049379.44	89.706	78145	78145	0.1029	0	0	0	0	0	8044	0	0	0	0	0
sample_17	NC_049379	NC_049379.45	70.185	78145	54887	0.1426	0.0041	0	0.0005	0.0002	0	6908	25847	0	2589	1399	0
sample_17	NC_049379	NC_049379.46	81.158	78145	66992	0.0241	0.0035	0.0007	0.0008	0	0.0007	1186	20463	4512	4798	0	3436
sample_17	NC_049379	NC_049379.47	90.762	78145	78145	0.0969	0	0	0	0.0005	0	7219	0	0	0	3445	0
sample_17	NC_049379	NC_049379.48	81.755	78145	105007	0.0912	0	0.0023	0.0007	0.0004	0.0008	6054	0	21308	5554	1915	4452
sample_17	NC_049379	NC_049379.49	99.146	78145	78145	0.0093	0	0	0	0.0008	0	667	0	0	0	6151	0
sample_17	NC_049379	NC_049379.50	73.45	78145	57084	0.1288	0.0033	0	0	0	0	7421	21061	0	0	0	0
sample_17	NC_049379	NC_049379.51	71.347	78145	117847	0.1171	0	0.0045	0	0.0007	0.0008	8228	0	39702	0	4446	3530
sample_17	NC_049379	NC_049379.52	95.515	78145	85718	0.0585	0	0	0.0008	0.0009	0.0003	3675	0	0	7573	6848	1655
sample_17	NC_049379	NC_049379.53	82.756	78145	88050	0.122	0	0.0009	0	0.0002	0	9377	0	9905	0	1301	0
sample_17	NC_049379	NC_049379.54	72.254	78145	90341	0.1037	0.0014	0.0027	0	0	0	7070	10206	22402	0	0	0
sample_17	NC_049379	NC_049379.55	77.333	78145	69388	0.0672	0.0032	0.0011	0.0006	0.0003	0.0004	3408	19778	6848	4173	1603	2264
sample_17	NC_049379	NC_049379.56	75.433	78145	122612	0.0944	0	0.0045	0.0009	0	0	6588	0	36143	8324	0	0
sample_17	NC_049379	NC_049379.57	77.444	78145	54506	0.0594	0.0036	0	0	0	0.0002	3141	23639	0	0	0	1048
sample_17	NC_049379	NC_049379.58	96.313	78145	82192	0.0421	0	0	0.0004	0.0004	0	2956	0	0	4047	4203	0
sample_17	NC_049379	NC_049379.59	91.324	78145	78145	0.0956	0	0	0	0.0009	0	6780	0	0	0	7503	0
sample_17	NC_049379	NC_049379.60	98.393	78145	78145	0.0175	0	0	0	0.001	0.0003	1256	0	0	0	6859	491
sample_17	NC_049379	NC_049379.61	71.236	78145	63686	0.1045	0.0048	0.0012	0.0007	0.0003	0	5038	24654	6066	4129	1471	0
sample_17	NC_049379	NC_049379.62	75.031	78145	113770	0.1105	0	0.0035	0.0003	0	0.0004	7953	0	32013	3612	0	2527
sample_17	NC_049379	NC_049379.63	97.743	78145	76496	0.013	0.0002	0	0	0.0003	0.0007	921	1649	0	0	2781	3560
sample_17	NC_049379	NC_049379.64	85.15	78145	68351	0.0878	0.0013	0	0	0	0	5980	9794	0	0	0	0
sample_17	NC_049379	NC_049379.65	75.608	78145	111698	0.0911	0.0007	0.0046	0.0009	0.0009	0.0004	5052	5261	30941	7873	6679	1562
sample_17	NC_049379	NC_049379.66	70.759	78145	95947	0.0772	0.0023	0.0043	0.001	0.0004	0.001	4032	15051	27791	5062	2122	4071
sample_17	NC_049379	NC_049379.67	76	78145	108698	0.1079	0	0.0031	0.0001	0.0004	0	7978	0	28886	1667	2709	0
sample_17	NC_049379	NC_049379.68	77.173	78145	81422	0.0756	0.0019	0.0022	0.0006	0.0004	0	4398	14343	13286	4334	2269	0
sample_17	NC_049379	NC_049379.69	74.443	78145	115577	0.1413	0	0.0036	0.0007	0	0.0008	9484	0	30541	6891	0	4058
sample_17	NC_049379	NC_049379.70	89.017	78145	87148	0.1339	0	0	0.001	0.0003	0	9077	0	0	9003	1779	0
sample_17	NC_049379	NC_049379.71	81.005	78145	69312	0.0119	0.0029	0.0013	0	0.0008	0.0008	616	17805	8972	0	5073	3969
sample_17	NC_049379	NC_049379.72	90.611	78145	83367	0.125	0	0	0.0006	0.0008	0.0007	7582	0	0	5222	5661	5552
sample_17	NC_049379	NC_049379.73	76.558	78145	92875	0.1052	0.0009	0.002	0	0	0	7736	4944	19674	0	0	0
sample_17	NC_049379	NC_049379.74	78.514	78145	120196	0.004	0	0.0047	0	0.0009	0	282	0	42051	0	5998	0
sample_17	NC_049379	NC_049379.75	76.106	78145	50279	0.0289	0.0045	0	0	0	0.0003	1410	27866	0	0	0	924
sample_17	NC_049379	NC_049379.76	82.533	78145	105306	0.0316	0	0.0025	0	0	0	2441	0	27161	0	0	0
sample_17	NC_049379	NC_049379.77	72.215	78145	123245	0.1458	0	0.0042	0.001	0.0002	0	9783	0	36391	8709	2127	0
sample_17	NC_049379	NC_049379.78	74.304	78145	112215	0.1326	0	0.0036	0.0005	0	0.0003	9609	0	29697	4373	0	1609
sample_17	NC_049379	NC_049379.79	90.317	78145	82274	0.1172	0	0	0.0004	0.0004	0.0009	7767	0	0	4129	3665	3797
sample_17	NC_049379	NC_049379.80	83.234	78145	63980	0.0799	0.0019	0	0	0.0004	0	4832	14165	0	0	3227	0
sample_17	NC_049379	NC_049379.81	76.194	78145	101118	0.1394	0	0.0028	0	0.0009	0	9851	0	22973	0	7520	0
sample_17	NC_049379	NC_049379.82	91.7	78145	88611	0.0475	0	0.0009	0.0004	0.0005	0	3399	0	7042	3424	3404	0
sample_17	NC_049379	NC_049379.83	76.613	78145	120240	0.0272	0	0.0046	0	0	0	2151	0	42095	0	0	0
sample_17	NC_049379	NC_049379.84	91.081	78145	78145	0.0981	0	0	0	0.0003	0.0004	6970	0	0	0	3620	3210
sample_17	NC_049379	NC_049379.85	73.676	78145	119450	0.0888	0	0.0039	0.0004	0	0	6689	0	38636	2669	0	0
sample_17	NC_049379	NC_049379.86	92.24	78145	78145	0.0835	0	0	0	0	0.0007	6064	0	0	0	0	3958
sample_17	NC_049379	NC_049379.87	86.713	78145	60109	0.0028	0.0027	0	0	0.0001	0	167	18036	0	0	642	0
sample_17	NC_049379	NC_049379.88	89.461	78145	78145	0.1054	0	0	0	0	0	8236	0	0	0	0	0
sample_17	NC_049379	NC_049379.89	87.556	78145	78145	0.1244	0	0	0	0	0	9724	0	0	0	0	0
sample_17	NC_049379	NC_049379.90	89.221	78145	90895	0.0351	0	0.0011	0	0	0	2735	0	12750	0	0	0
sample_17	NC_049379	NC_049379.91	82.284	78145	58734	0.0346	0.0029	0	0.0001	0	0.0002	1938	20373	0	962	0	1042
sample_17	NC_049379	NC_049379.92	82.736	78145	101671	0.0663	0	0.0021	0.0003	0	0	5009	0	21026	2500	0	0
sample_17	NC_049379	NC_049379.93	96.355	78145	86642	0.0162	0	0.0006	0.0005	0.001	0	1035	0	3936	4561	9274	0
sample_17	NC_049379	NC_049379.94	77.726	78145	119289	0.0406	0	0.0042	0.0003	0	0.0006	2924	0	38128	3016	0	2696
sample_17	NC_049379	NC_049379.95	96.621	78145	82598	0.0386	0	0	0.0005	0	0.0004	2716	0	0	4453	0	2238
sample_17	NC_049379	NC_049379.96	99.006	78145	78145	0.0101	0	0	0	0	0.0001	777	0	0	0	0	1071
sample_17	NC_049379	NC_049379.97	76.463	78145	99787	0.1294	0	0.0023	0	0	0	10119	0	21642	0	0	0
sample_17	NC_049379	NC_049379.98	77.778	78145	110288	0.0692	0	0.0034	0.0001	0.0001	0	5309	0	31255	888	872	0
sample_17	NC_049379	NC_049379.99	94.533	78145	76745	0.0354	0.0005	0	0.0002	0.0003	0	2482	3504	0	2104	2115	0
sample_17	NC_049379	NC_049379.100	80.601	78145	107032	0.1082	0	0.0022	0.0008	0	0	7566	0	20790	8097	0	0
sample_18	NC_025457	NC_025457.1	76.591	42654	31500	0.0168	0.0044	0.0007	0.0003	0	0.0005	451	14428	2029	1245	0	804
sample_18	NC_025457	NC_025457.2	73.8	42654	32522	0.1296	0.0036	0	0.0005	0	0.0005	3542	12612	0	2480	0	224
sample_18	NC_025457	NC_025457.3	80.6	42654	37604	0.126	0.0024	0	0.0004	0	0.0003	4025	7520	0	2470	0	685
sample_18	NC_025457	NC_025457.4	91.146	42654	47360	0.1059	0	0	0.0006	0	0	3985	0	0	4706	0	0
sample_18	NC_025457	NC_025457.5	73.868	42654	57406	0.1368	0	0.0027	0	0.0003	0	5698	0	14752	0	832	0
sample_18	NC_025457	NC_025457.6	92.914	42654	44367	0.0776	0	0	0.0003	0.0003	0	3083	0	0	1713	1375	0
sample_18	NC_025457	NC_025457.7	91.493	42654	38208	0.0191	0.0013	0	0.0002	0	0.0003	666	5547	0	1101	0	971
sample_18	NC_025457	NC_025457.8	70.67	42654	28932	0.1257	0.0044	0	0	0.0001	0	3637	13722	0	0	451	0
sample_18	NC_025457	NC_025457.9	88.437	42654	52693	0.0186	0	0.0019	0.0001	0	0	792	0	9441	598	0	0
sample_18	NC_025457	NC_025457.10	73.829	42654	52997	0.1023	0.0009	0.0026	0.0004	0	0.0005	3590	4280	13573	1050	0	1777
sample_18	NC_025457	NC_025457.11	91.109	42654	47235	0.113	0	0	0.0008	0.0006	0	3996	0	0	4581	2694	0
sample_18	NC_025457	NC_025457.12	88.357	42654	40815	0.0696	0.0008	0	0.0009	0	0.0001	2434	4850	0	3011	0	94
sample_18	NC_025457	NC_025457.13	91.925	42654	46449	0.0399	0	0.0006	0	0	0	1700	0	3795	0	0	0
sample_18	NC_025457	NC_025457.14	74.276	42654	66714	0.0478	0	0.0046	0	0	0	2037	0	24060	0	0	0
sample_18	NC_025457	NC_025457.15	75.637	42654	32190	0.067	0.0042	0.0007	0	0.0005	0.0008	1725	12624	2160	0	971	1873
sample_18	NC_025457	NC_025457.16	98.387	42654	42654	0.0174	0	0	0	0.0002	0.0007	688	0	0	0	503	2450
sample_18	NC_025457	NC_025457.17	89.828	42654	40615	0.0631	0.0009	0	0.0005	0	0.0007	2129	4212	0	2173	0	2284
sample_18	NC_025457	NC_025457.18	75.654	42654	31585	0.0783	0.0043	0	0.001	0	0.0003	1858	14358	0	3289	0	513
sample_18	NC_025457	NC_025457.19	85.199	42654	40516	0.0489	0.0018	0.0006	0.0004	0.001	0	1466	6604	2774	1692	4059	0
sample_18	NC_025457	NC_025457.20	80.026	42654	52323	0.0129	0.001	0.003	0	0.0002	0	478	4173	13842	0	1604	0
sample_18	NC_025457	NC_025457.21	90.136	42654	45669	0.1094	0	0	0.0006	0	0	4356	0	0	3015	0	0
sample_18	NC_025457	NC_025457.22	87.654	42654	42654	0.1443	0	0	0	0.0007	0.001	5266	0	0	0	2875	3134
sample_18	NC_025457	NC_025457.23	90.875	42654	45857	0.0584	0	0.0005	0	0	0.0003	2437	0	3203	0	0	842
sample_18	NC_025457	NC_025457.24	80.495	42654	50425	0.1216	0	0.0015	0	0	0	5192	0	7771	0	0	0
sample_18	NC_025457	NC_025457.25	85.879	42654	55662	0.1079	0	0.0018	0.0009	0.0008	0	3580	0	6723	6285	3288	0
sample_18	NC_025457	NC_025457.26	92.383	42654	42654	0.0762	0	0	0	0	0	3249	0	0	0	0	0
sample_18	NC_025457	NC_025457.27	87.642	42654	45991	0.1148	0.0002	0.0004	0.0004	0	0	4375	1083	1122	3298	0	0
sample_18	NC_025457	NC_025457.28	89.333	42654	42654	0.1107	0	0	0	0	0.0006	4550	0	0	0	0	1226
sample_18	NC_025457	NC_025457.29	84.987	42654	31786	0.0064	0.0034	0	0	0.0003	0.0008	154	10868	0	0	1750	1528
sample_18	NC_025457	NC_025457.30	99.393	42654	45676	0.0067	0	0	0.0006	0	0	268	0	0	3022	0	0
sample_18	NC_025457	NC_025457.31	70.897	42654	40560	0.1447	0.0034	0.0019	0.0004	0.0001	0	4226	10241	5525	2622	471	0
sample_18	NC_025457	NC_025457.32	78.871	42654	53576	0.1215	0	0.0025	0	0.0005	0.0005	4705	0	10922	0	2533	1528
sample_18	NC_025457	NC_025457.33	76.313	42654	32542	0.1269	0.003	0.0002	0.0001	0.001	0	3608	10592	4	476	3186	0
sample_18	NC_025457	NC_025457.34	83.331	42654	37727	0.0221	0.0025	0.0011	0	0	0.0009	669	8494	3567	0	0	3137
sample_18	NC_025457	NC_025457.35	99.196	42654	46680	0.0095	0	0	0.0005	0	0	359	0	0	4026	0	0
sample_18	NC_025457	NC_025457.36	72.767	42654	67420	0.0848	0	0.0043	0.0002	0	0	3469	0	23039	1727	0	0
sample_18	NC_025457	NC_025457.37	71.223	42654	65423	0.1012	0	0.0041	0	0.0004	0	4166	0	22769	0	1420	0
sample_18	NC_025457	NC_025457.38	84.206	42654	55515	0.0435	0	0.0026	0.0002	0	0.0009	1677	0	12151	710	0	2564
sample_18	NC_025457	NC_025457.39	94.019	42654	42654	0.0661	0	0	0	0	0.001	2551	0	0	0	0	3335
sample_18	NC_025457	NC_025457.40	91.467	42654	44798	0.1018	0	0	0.0004	0.0007	0	3731	0	0	2144	3872	0
sample_18	NC_025457	NC_025457.41	96.112	42654	45687	0.0376	0.0002	0	0.0006	0	0	1429	577	0	3610	0	0
sample_18	NC_025457	NC_025457.42	75.921	42654	64164	0.1031	0.0002	0.0044	0.0007	0.0003	0.0008	3528	294	18371	3433	831	1828
sample_18	NC_025457	NC_025457.43	82.112	42654	57833	0.0329	0	0.0027	0	0	0	1398	0	15179	0	0	0
sample_18	NC_025457	NC_025457.44	98.277	42654	46477	0.0218	0	0	0.0008	0.0007	0	768	0	0	3823	3214	0
sample_18	NC_025457	NC_025457.45	84.715	42654	34293	0.0526	0.0021	0	0	0.0005	0	1700	8361	0	0	2172	0
sample_18	NC_025457	NC_025457.46	71.412	42654	33678	0.0057	0.0044	0.0019	0	0	0.0003	138	15261	6285	0	0	420
sample_18	NC_025457	NC_025457.47	91.391	42654	36846	0.0149	0.0016	0	0	0	0.0005	518	5808	0	0	0	1368
sample_18	NC_025457	NC_025457.48	86.648	42654	42654	0.1335	0	0	0	0	0	5695	0	0	0	0	0
sample_18	NC_025457	NC_025457.49	78.889	42654	64651	0.0255	0	0.0038	0.0002	0.0003	0	1010	0	20633	1364	1158	0
sample_18	NC_025457	NC_025457.50	86.554	42654	38658	0.0816	0.002	0	0.0004	0.001	0	2504	5925	0	1929	3946	0
sample_18	NC_025457	NC_025457.51	80.607	42654	41066	0.0056	0.0025	0.0018	0.0004	0.0002	0	182	9643	6229	1826	736	0
sample_18	NC_025457	NC_025457.52	88.523	42654	43611	0.116	0.0006	0	0.0008	0.0002	0.0007	4011	1879	0	2836	1049	2111
sample_18	NC_025457	NC_025457.53	99.484	42654	48518	0.0072	0	0	0.0009	0.0009	0	235	0	0	5864	3428	0
sample_18	NC_025457	NC_025457.54	97.752	42654	42654	0.0249	0	0	0	0.0002	0.001	959	0	0	0	1124	2996
sample_18	NC_025457	NC_025457.55	82.45	42654	41126	0.1431	0.0011	0	0.0007	0	0	4983	4737	0	3209	0	0
sample_18	NC_025457	NC_025457.56	78.458	42654	27921	0.0094	0.0044	0	0	0.0007	0	235	14733	0	0	2732	0
sample_18	NC_025457	NC_025457.57	85.717	42654	52494	0.0468	0	0.0017	0	0.0005	0	1875	0	9840	0	2412	0
sample_18	NC_025457	NC_025457.58	90.762	42654	35557	0.0017	0.0018	0	0	0.0001	0.0007	64	7097	0	0	127	1494
sample_18	NC_025457	NC_025457.59	97.262	42654	42654	0.0304	0	0	0	0.0008	0.0005	1168	0	0	0	3444	1030
sample_18	NC_025457	NC_025457.60	70.947	42654	64869	0.1077	0	0.0045	0	0	0.0002	4512	0	22215	0	0	818
sample_18	NC_025457	NC_025457.61	87.527	42654	42399	0.0992	0.0007	0	0.0005	0	0	3561	3487	0	3232	0	0
sample_18	NC_025457	NC_025457.62	79.96	42654	64593	0.0304	0	0.0042	0.0005	0	0	1223	0	19046	2893	0	0
sample_18	NC_025457	NC_025457.63	95.953	42654	42654	0.0451	0	0	0	0.0009	0	1726	0	0	0	4222	0
sample_18	NC_025457	NC_025457.64	75.924	42654	32108	0.1297	0.0032	0	0	0.0007	0.0002	3727	10546	0	0	2865	634
sample_18	NC_025457	NC_025457.65	91.315	42654	45566	0.0967	0	0	0.0005	0	0	3831	0	0	2912	0	0
sample_18	NC_025457	NC_025457.66	84.449	42654	56308	0.021	0	0.0029	0	0	0.0004	868	0	13654	0	0	2226
sample_18	NC_025457	NC_025457.67	70.122	42654	37135	0.0928	0.0029	0.0029	0	0.0008	0.0008	2425	12254	6735	0	2389	846
sample_18	NC_025457	NC_025457.68	80.141	42654	32238	0.0621	0.003	0	0.0003	0.0002	0.0002	1843	11187	0	771	341	471
sample_18	NC_025457	NC_025457.69	76.183	42654	69214	0.0563	0	0.0047	0.001	0	0	2184	0	22276	4284	0	0
sample_18	NC_025457	NC_025457.70	83.185	42654	49486	0.0959	0.0009	0.0011	0.001	0	0	3284	3462	5463	4831	0	0
sample_18	NC_025457	NC_025457.71	98.841	42654	44161	0.0121	0	0	0.0003	0	0.0007	503	0	0	1507	0	649
sample_18	NC_025457	NC_025457.72	94.345	42654	42654	0.0696	0	0	0	0.001	0.0008	2412	0	0	0	4477	2426
sample_18	NC_025457	NC_025457.73	81.437	42654	56208	0.1217	0	0.0015	0.0009	0	0	4634	0	9084	4470	0	0
sample_18	NC_025457	NC_025457.74	77.416	42654	46067	0.0141	0.0015	0.003	0	0	0.0002	492	7820	11233	0	0	687
sample_18	NC_025457	NC_025457.75	73.457	42654	51400	0.0292	0.002	0.0035	0.0003	0	0	963	7963	15076	1633	0	0
sample_18	NC_025457	NC_025457.76	80.659	42654	51161	0.1356	0	0.0018	0	0.001	0.0008	4819	0	8507	0	3814	1080
sample_18	NC_025457	NC_025457.77	84.217	42654	56730	0.0616	0	0.0025	0.0008	0	0	2445	0	10796	3280	0	0
sample_18	NC_025457	NC_025457.78	83.845	42654	48502	0.006	0.0014	0.0023	0.0008	0	0	207	5756	8556	3048	0	0
sample_18	NC_025457	NC_025457.79	96.031	42654	44929	0.0463	0	0	0.0006	0.0007	0	1738	0	0	2275	3015	0
sample_18	NC_025457	NC_025457.80	92.447	42654	49901	0.0478	0	0.0008	0.0009	0	0	1859	0	3273	3974	0	0
sample_18	NC_025457	NC_025457.81	93.986	42654	46274	0.0789	0	0	0.0006	0.001	0.0006	2674	0	0	3620	3675	1531
sample_18	NC_025457	NC_025457.82	87.283	42654	38567	0.0787	0.0009	0	0.0005	0	0.0008	2612	5105	0	1018	0	2323
sample_18	NC_025457	NC_025457.83	79.733	42654	60627	0.1117	0	0.0034	0.0009	0.0003	0	4034	0	12864	5109	1392	0
sample_18	NC_025457	NC_025457.84	81.212	42654	45660	0.0592	0.0019	0.0016	0.001	0	0	1809	7393	5581	4818	0	0
sample_18	NC_025457	NC_025457.85	98.873	42654	48353	0.0151	0	0	0.0006	0.0009	0	513	0	0	5699	2645	0
sample_18	NC_025457	NC_025457.86	96.582	42654	42654	0.0342	0	0	0	0	0	1458	0	0	0	0	0
sample_18	NC_025457	NC_025457.87	89.157	42654	44701	0.1229	0	0	0.0006	0	0.0007	4736	0	0	2047	0	2157
sample_18	NC_025457	NC_025457.88	84.47	42654	41259	0.1167	0.0011	0	0.0009	0	0	3957	5118	0	3723	0	0
sample_18	NC_025457	NC_025457.89	88.264	42654	42654	0.122	0	0	0	0	0.0004	5006	0	0	0	0	1330
sample_18	NC_025457	NC_025457.90	71.113	42654	56611	0.0478	0.0011	0.0042	0.0002	0	0	1721	6068	19165	860	0	0
sample_18	NC_025457	NC_025457.91	91.74	42654	43598	0.0892	0	0	0.0002	0.0002	0	3562	0	0	944	1537	0
sample_18	NC_025457	NC_025457.92	98.436	42654	41443	0.0011	0.0004	0	0	0.0006	0	52	1211	0	0	1683	0
sample_18	NC_025457	NC_025457.93	77.925	42654	67115	0.0272	0	0.0045	0.0006	0.0002	0	1071	0	22090	2371	971	0
sample_18	NC_025457	NC_025457.94	73.906	42654	33591	0.0419	0.0042	0.0011	0	0.0008	0	1134	13345	4282	0	2705	0
sample_18	NC_025457	NC_025457.95	86.512	42654	39221	0.1056	0.0008	0	0	0.0006	0.0002	3805	3433	0	0	2323	802
sample_18	NC_025457	NC_025457.96	94.927	42654	42654	0.0508	0	0	0	0	0	2164	0	0	0	0	0
sample_18	NC_025457	NC_025457.97	90.517	42654	42654	0.0958	0	0	0	0	0.0002	4045	0	0	0	0	408
sample_18	NC_025457	NC_025457.98	91.232	42654	41777	0.0419	0.0009	0	0.0008	0.0009	0	1248	4907	0	4030	3564	0
sample_18	NC_025457	NC_025457.99	94.008	42654	42654	0.0672	0	0	0	0.0009	0.0004	2556	0	0	0	3924	773
sample_18	NC_025457	NC_025457.100	85.244	42654	49768	0.106	0	0.001	0.0004	0	0.0005	4097	0	5444	1670	0	1413
sample_19	NC_055850	NC_055850.1	81.394	127684	160002	0.1248	0	0.0018	0.0004	0.0006	0	14140	0	25246	7072	7245	0
sample_19	NC_055850	NC_055850.2	76.122	127684	167880	0.0932	0.0002	0.0027	0	0.0005	0	10872	4317	44513	0	6276	0
sample_19	NC_055850	NC_055850.3	87.83	127684	120854	0.0594	0.0017	0	0.0009	0.0006	0	5298	19652	0	12822	6242	0
sample_19	NC_055850	NC_055850.4	76.096	127684	196245	0.0361	0	0.0047	0	0	0.0004	4435	0	68561	0	0	4148
sample_19	NC_055850	NC_055850.5	77.175	127684	94781	0.071	0.0045	0	0.0009	0.0006	0.0008	4837	41103	0	8200	3923	4389
sample_19	NC_055850	NC_055850.6	75.799	127684	161123	0.1429	0	0.0019	0	0	0	18228	0	33439	0	0	0
sample_19	NC_055850	NC_055850.7	93.51	127684	150659	0.0194	0	0.001	0.0006	0.0006	0	2149	0	13766	9209	8126	0
sample_19	NC_055850	NC_055850.8	87.883	127684	112087	0.0597	0.001	0	0	0	0	6728	15597	0	0	0	0
sample_19	NC_055850	NC_055850.9	81.766	127684	91826	0.0245	0.0034	0	0	0.0003	0.0005	2084	35858	0	0	2321	4125
sample_19	NC_055850	NC_055850.10	78.031	127684	133608	0.0422	0.0016	0.0021	0	0	0	4514	21226	27150	0	0	0
sample_19	NC_055850	NC_055850.11	74.029	127684	169633	0.1406	0	0.0027	0	0.0002	0	17634	0	41949	0	2285	0
sample_19	NC_055850	NC_055850.12	88.207	127684	132567	0.1249	0	0	0.0003	0	0	15346	0	0	4883	0	0
sample_19	NC_055850	NC_055850.13	96.901	127684	140245	0.0363	0	0	0.0008	0	0	4151	0	0	12561	0	0
sample_19	NC_055850	NC_055850.14	76.439	127684	190898	0.0471	0	0.0045	0	0	0.0003	5923	0	63214	0	0	2897
sample_19	NC_055850	NC_055850.15	72.876	127684	116553	0.1228	0.0026	0.0014	0	0.0005	0.001	10694	27995	16864	0	3260	9226
sample_19	NC_055850	NC_055850.16	78.994	127684	195116	0.0016	0	0.0044	0	0.0008	0	187	0	67432	0	10034	0
sample_19	NC_055850	NC_055850.17	82.347	127684	159312	0.1381	0	0.0013	0.001	0	0	15896	0	18872	12756	0	0
sample_19	NC_055850	NC_055850.18	79.281	127684	194531	0.0264	0	0.0045	0.0005	0.0007	0.0004	2906	0	60949	5898	9132	2184
sample_19	NC_055850	NC_055850.19	79.123	127684	168136	0.0473	0.0006	0.0026	0.0002	0.0001	0.0003	5164	7709	43721	4440	2153	2072
sample_19	NC_055850	NC_055850.20	72.074	127684	184038	0.0725	0.0012	0.005	0.0007	0.0009	0.0002	6989	12860	60213	9001	9891	736
sample_19	NC_055850	NC_055850.21	90.563	127684	127684	0.1038	0	0	0	0.0003	0.0009	12050	0	0	0	4120	7283
sample_19	NC_055850	NC_055850.22	81.657	127684	150102	0.1341	0	0.0012	0.0002	0	0.0005	15932	0	19090	3328	0	5509
sample_19	NC_055850	NC_055850.23	97.024	127684	138986	0.0341	0	0	0.0007	0	0	3968	0	0	11302	0	0
sample_19	NC_055850	NC_055850.24	80.959	127684	110918	0.0905	0.0023	0.0002	0.0005	0.0001	0.0005	8201	25936	3094	6076	1148	3650
sample_19	NC_055850	NC_055850.25	97.126	127684	133104	0.0306	0	0	0.0003	0	0	3748	0	0	5420	0	0
sample_19	NC_055850	NC_055850.26	85.579	127684	135143	0.0899	0.0002	0.0008	0	0	0.0004	10685	4536	11995	0	0	4220
sample_19	NC_055850	NC_055850.27	77.307	127684	104330	0.1399	0.0018	0	0	0	0	14648	23354	0	0	0	0
sample_19	NC_055850	NC_055850.28	82.823	127684	196401	0.004	0	0.0042	0.001	0.0009	0.0007	375	0	54917	13800	9683	4796
sample_19	NC_055850	NC_055850.29	77.717	127684	83444	0.0177	0.0047	0	0	0.0008	0	1403	44240	0	0	5050	0
sample_19	NC_055850	NC_055850.30	74.429	127684	83337	0.014	0.0041	0.0004	0	0	0	1093	48061	3714	0	0	0
sample_19	NC_055850	NC_055850.31	88.598	127684	139394	0.1457	0	0.0001	0.0008	0.0009	0.0004	14773	0	906	10804	9664	2789
sample_19	NC_055850	NC_055850.32	87.821	127684	123430	0.0871	0.001	0	0.0008	0.0006	0.0006	7976	14631	0	10377	6252	4943
sample_19	NC_055850	NC_055850.33	71.307	127684	173653	0.1352	0.0006	0.0033	0.0004	0.0007	0	14641	7352	49828	3493	8546	0
sample_19	NC_055850	NC_055850.34	96.265	127684	152583	0.0021	0	0.0007	0.0009	0	0	230	0	10007	14892	0	0
sample_19	NC_055850	NC_055850.35	85.263	127684	168703	0.0614	0	0.0021	0.0007	0	0.0002	6965	0	29750	11269	0	1357
sample_19	NC_055850	NC_055850.36	72.548	127684	203169	0.1314	0	0.0049	0.0008	0.0006	0.0001	14033	0	62761	12724	7138	1166
sample_19	NC_055850	NC_055850.37	82.363	127684	106483	0.1033	0.0016	0	0	0.0007	0.0002	10050	21201	0	0	7096	2118
sample_19	NC_055850	NC_055850.38	81.026	127684	166664	0.1476	0	0.0023	0.0009	0.0008	0.0005	15044	0	25763	13217	8112	3588
sample_19	NC_055850	NC_055850.39	90.319	127684	152504	0.0106	0	0.0016	0	0.0005	0.0007	1152	0	24820	0	6512	7999
sample_19	NC_055850	NC_055850.40	90.73	127684	125420	0.0365	0.0008	0.0003	0.0001	0	0	4294	9306	5570	1472	0	0
sample_19	NC_055850	NC_055850.41	87.448	127684	136144	0.1433	0	0	0.0005	0	0.0004	16558	0	0	8460	0	3776
sample_19	NC_055850	NC_055850.42	74.638	127684	82189	0.0481	0.0046	0	0	0.0001	0	3867	45495	0	0	1222	0
sample_19	NC_055850	NC_055850.43	89.965	127684	127684	0.1044	0	0	0	0.0004	0	12813	0	0	0	5148	0
sample_19	NC_055850	NC_055850.44	83.623	127684	93742	0.0131	0.0029	0	0	0.0003	0	1161	33942	0	0	2885	0
sample_19	NC_055850	NC_055850.45	77.687	127684	128945	0.0689	0.0019	0.0016	0.0002	0	0	7202	21924	20933	2252	0	0
sample_19	NC_055850	NC_055850.46	96.296	127684	127684	0.0397	0	0	0	0	0.0009	4729	0	0	0	0	8521
sample_19	NC_055850	NC_055850.47	90.249	127684	167110	0.0026	0	0.0019	0.0007	0	0	326	0	28094	11332	0	0
sample_19	NC_055850	NC_055850.48	96.082	127684	127684	0.0428	0	0	0	0.0002	0.0008	5003	0	0	0	1871	8493
sample_19	NC_055850	NC_055850.49	97.019	127684	127684	0.0312	0	0	0	0	0.0007	3806	0	0	0	0	6133
sample_19	NC_055850	NC_055850.50	77.768	127684	184588	0.1004	0	0.0031	0.0008	0	0.0002	11550	0	46325	10579	0	1843
sample_19	NC_055850	NC_055850.51	86.649	127684	135609	0.1195	0	0.0005	0	0.0008	0.0003	13613	0	7925	0	9748	3831
sample_19	NC_055850	NC_055850.52	77.178	127684	104390	0.1363	0.0022	0	0.0004	0	0.0004	12473	28017	0	4723	0	3649
sample_19	NC_055850	NC_055850.53	89.211	127684	122135	0.095	0.0003	0	0	0	0.0009	10702	5549	0	0	0	8083
sample_19	NC_055850	NC_055850.54	88.918	127684	127684	0.1108	0	0	0	0	0	14150	0	0	0	0	0
sample_19	NC_055850	NC_055850.55	82.243	127684	113353	0.1337	0.0011	0	0	0.0006	0	14235	14331	0	0	7301	0
sample_19	NC_055850	NC_055850.56	87.014	127684	127684	0.1346	0	0	0	0.0003	0	16581	0	0	0	4389	0
sample_19	NC_055850	NC_055850.57	96.671	127684	127684	0.035	0	0	0	0	0.0005	4251	0	0	0	0	6199
sample_19	NC_055850	NC_055850.58	86.699	127684	115286	0.0864	0.0007	0	0	0	0	9960	12398	0	0	0	0
sample_19	NC_055850	NC_055850.59	84.947	127684	144786	0.1078	0.0007	0.001	0.0007	0.0009	0	10785	7312	12134	12280	8728	0
sample_19	NC_055850	NC_055850.60	79.728	127684	116135	0.141	0.002	0	0.0009	0	0.0002	12968	23492	0	11943	0	1039
sample_19	NC_055850	NC_055850.61	97.603	127684	129752	0.0259	0	0	0.0002	0.0001	0.0004	3085	0	0	2068	1397	3799
sample_19	NC_055850	NC_055850.62	91.205	127684	138042	0.0996	0	0	0.0007	0	0	11685	0	0	10358	0	0
sample_19	NC_055850	NC_055850.63	79.315	127684	182923	0.0353	0	0.0034	0	0	0	4505	0	55239	0	0	0
sample_19	NC_055850	NC_055850.64	88.831	127684	133707	0.1202	0	0	0.0003	0	0	14598	0	0	6023	0	0
sample_19	NC_055850	NC_055850.65	92.914	127684	137333	0.0826	0	0	0.0006	0	0.0005	9389	0	0	9649	0	5024
sample_19	NC_055850	NC_055850.66	99.092	127684	127684	0.01	0	0	0	0.0008	0.0003	1159	0	0	0	9380	4009
sample_19	NC_055850	NC_055850.67	80.424	127684	105228	0.1096	0.0023	0	0.0001	0.0007	0	10246	25104	0	2648	6820	0
sample_19	NC_055850	NC_055850.68	88.435	127684	139379	0.1331	0	0	0.0008	0	0	15443	0	0	11695	0	0
sample_19	NC_055850	NC_055850.69	83.058	127684	104390	0.0766	0.0021	0	0.0001	0	0.0008	7358	24603	0	1309	0	5416
sample_19	NC_055850	NC_055850.70	79.119	127684	90155	0.0168	0.0047	0	0.0005	0	0.001	1270	42946	0	5417	0	5709
sample_19	NC_055850	NC_055850.71	82.167	127684	106211	0.0505	0.002	0.0004	0	0	0	5115	26477	5004	0	0	0
sample_19	NC_055850	NC_055850.72	91.456	127684	137212	0.1075	0	0	0.0005	0.001	0	11317	0	0	9528	12049	0
sample_19	NC_055850	NC_055850.73	79.044	127684	101822	0.0822	0.0032	0	0.0009	0	0.0002	6919	34258	0	8396	0	1559
sample_19	NC_055850	NC_055850.74	79.565	127684	128366	0.0521	0.0017	0.0016	0	0	0.0007	5085	20736	21418	0	0	8042
sample_19	NC_055850	NC_055850.75	72.358	127684	84164	0.0958	0.0045	0	0	0.0007	0	7520	43520	0	0	6733	0
sample_19	NC_055850	NC_055850.76	74.644	127684	119406	0.0905	0.0026	0.0014	0	0.0007	0	8471	26994	18716	0	7820	0
sample_19	NC_055850	NC_055850.77	82.748	127684	166561	0.0943	0	0.002	0.0006	0	0.0003	10951	0	28861	10016	0	1949
sample_19	NC_055850	NC_055850.78	98.274	127684	127684	0.0185	0	0	0	0.0004	0	2204	0	0	0	7756	0
sample_19	NC_055850	NC_055850.79	94.794	127684	134416	0.0566	0	0	0.0003	0	0	6822	0	0	6732	0	0
sample_19	NC_055850	NC_055850.80	84.66	127684	178679	0.0309	0	0.0029	0.0008	0.0004	0	3430	0	40136	10859	6130	0
sample_19	NC_055850	NC_055850.81	75.139	127684	176836	0.115	0	0.0037	0	0.001	0	13277	0	49152	0	12240	0
sample_19	NC_055850	NC_055850.82	88.263	127684	127684	0.1335	0	0	0	0.0009	0	14986	0	0	0	15262	0
sample_19	NC_055850	NC_055850.83	79.103	127684	89447	0.0165	0.0042	0	0.0003	0	0	1349	42676	0	4439	0	0
sample_19	NC_055850	NC_055850.84	71.096	127684	119576	0.0082	0.0039	0.003	0.0001	0.0007	0	672	39764	30359	1297	5649	0
sample_19	NC_055850	NC_055850.85	79.7	127684	105280	0.1007	0.0032	0	0.0007	0.0006	0.0002	8303	30685	0	8281	4970	1399
sample_19	NC_055850	NC_055850.86	78.445	127684	93907	0.0283	0.0049	0	0.001	0	0	2065	43635	0	9858	0	0
sample_19	NC_055850	NC_055850.87	93.365	127684	117955	0.0288	0.0007	0	0	0	0.0003	3285	9729	0	0	0	2136
sample_19	NC_055850	NC_055850.88	88.455	127684	154618	0.0223	0	0.0019	0	0	0.0002	2829	0	26934	0	0	1470
sample_19	NC_055850	NC_055850.89	86.428	127684	127684	0.1484	0	0	0	0	0.0009	17329	0	0	0	0	10613
sample_19	NC_055850	NC_055850.90	97.99	127684	127684	0.0211	0	0	0	0.0006	0	2566	0	0	0	6734	0
sample_19	NC_055850	NC_055850.91	84.042	127684	103787	0.0464	0.0028	0	0.0003	0	0.0005	4205	28529	0	4632	0	4189
sample_19	NC_055850	NC_055850.92	71.846	127684	108734	0.0602	0.0038	0.0017	0	0.0005	0.0003	5041	37714	18764	0	4259	2254
sample_19	NC_055850	NC_055850.93	93.998	127684	141347	0.0746	0	0	0.0009	0.0005	0	8074	0	0	13663	6508	0
sample_19	NC_055850	NC_055850.94	88.746	127684	154248	0.0801	0	0.0011	0.0008	0	0.0008	8671	0	14388	12176	0	7314
sample_19	NC_055850	NC_055850.95	82.157	127684	178944	0.0429	0	0.0035	0.0005	0.0007	0.0009	4497	0	45719	5541	8973	8453
sample_19	NC_055850	NC_055850.96	78.455	127684	169484	0.0943	0	0.0027	0	0.0003	0.0005	11112	0	41800	0	4056	6223
sample_19	NC_055850	NC_055850.97	87.302	127684	129137	0.1147	0.0004	0	0.0007	0	0.0002	12628	7355	0	8808	0	1792
sample_19	NC_055850	NC_055850.98	70.114	127684	133103	0.0543	0.0043	0.0038	0.0007	0.0009	0.0007	3731	36606	33872	8153	7549	5096
sample_19	NC_055850	NC_055850.99	70.675	127684	107510	0.076	0.0047	0.0016	0.0006	0.0001	0.0007	5395	42999	15181	7644	1215	5815
sample_19	NC_055850	NC_055850.100	99.068	127684	127684	0.0104	0	0	0	0.0009	0	1190	0	0	0	12965	0
sample_20	NC_047863	NC_047863.1	79.437	50552	73693	0.0394	0	0.0036	0.0002	0	0.0003	1869	0	21810	1331	0	1007
sample_20	NC_047863	NC_047863.2	80.855	50552	68909	0.0516	0	0.0039	0	0.0009	0	2257	0	18357	0	6705	0
sample_20	NC_047863	NC_047863.3	91.937	50552	55316	0.0948	0	0	0.0007	0.0002	0	4268	0	0	4764	715	0
sample_20	NC_047863	NC_047863.4	75.613	50552	49036	0.0099	0.0032	0.0022	0.0005	0.0003	0	334	13706	9913	2277	1112	0
sample_20	NC_047863	NC_047863.5	88.689	50552	53032	0.1399	0	0	0.0006	0.0009	0.0005	5858	0	0	2480	4646	772
sample_20	NC_047863	NC_047863.6	74.576	50552	66161	0.0437	0.0012	0.0035	0	0.0009	0.0003	1683	5349	20958	0	4884	1457
sample_20	NC_047863	NC_047863.7	80.032	50552	50763	0.0186	0.0018	0.0024	0	0	0	745	9265	9476	0	0	0
sample_20	NC_047863	NC_047863.8	75.314	50552	71755	0.0963	0	0.0042	0	0.0003	0.0006	4495	0	21203	0	1519	2357
sample_20	NC_047863	NC_047863.9	90.39	50552	60831	0.0633	0	0.0008	0.0006	0	0	2835	0	5034	5245	0	0
sample_20	NC_047863	NC_047863.10	71.355	50552	61064	0.0554	0.002	0.0033	0.0007	0	0	2059	10167	17687	2992	0	0
sample_20	NC_047863	NC_047863.11	72.896	50552	35250	0.1223	0.0039	0	0	0	0.0007	3977	15302	0	0	0	2029
sample_20	NC_047863	NC_047863.12	87.71	50552	44926	0.0743	0.0012	0	0	0.0005	0.0005	3054	5626	0	0	2114	1260
sample_20	NC_047863	NC_047863.13	70.06	50552	47309	0.0607	0.0036	0.0025	0.0003	0	0	2019	15174	10088	1843	0	0
sample_20	NC_047863	NC_047863.14	75.431	50552	72549	0.0841	0	0.0033	0	0	0.0003	4124	0	21997	0	0	1347
sample_20	NC_047863	NC_047863.15	95.304	50552	51335	0.0412	0	0.0002	0	0	0.0002	2001	0	783	0	0	787
sample_20	NC_047863	NC_047863.16	70.31	50552	79509	0.1307	0	0.0047	0.0004	0.0007	0.0003	5788	0	27039	1918	3280	1035
sample_20	NC_047863	NC_047863.17	76.838	50552	50632	0.0838	0.0022	0.0019	0.0007	0.0008	0.0002	2763	10578	7332	3326	2467	766
sample_20	NC_047863	NC_047863.18	77.51	50552	78368	0.0364	0	0.0049	0.0004	0	0.0009	1604	0	25786	2030	0	2937
sample_20	NC_047863	NC_047863.19	88.748	50552	48502	0.0635	0.0017	0	0.0008	0.0009	0	2324	6498	0	4448	3582	0
sample_20	NC_047863	NC_047863.20	86.204	50552	50552	0.138	0	0	0	0	0	6974	0	0	0	0	0
sample_20	NC_047863	NC_047863.21	96.544	50552	50552	0.0353	0	0	0	0.0002	0	1747	0	0	0	1104	0
sample_20	NC_047863	NC_047863.22	93.982	50552	50552	0.0602	0	0	0	0	0	3042	0	0	0	0	0
sample_20	NC_047863	NC_047863.23	86.692	50552	54752	0.1008	0	0.0004	0	0.0002	0.0003	4907	0	4200	0	786	949
sample_20	NC_047863	NC_047863.24	98.75	50552	50552	0.0133	0	0	0	0.0003	0.0002	632	0	0	0	1600	1092
sample_20	NC_047863	NC_047863.25	97.747	50552	52495	0.0247	0	0	0.0003	0.0004	0	1161	0	0	1943	1813	0
sample_20	NC_047863	NC_047863.26	70.641	50552	85521	0.1093	0	0.0045	0.0006	0.0004	0	4795	0	30360	4609	1871	0
sample_20	NC_047863	NC_047863.27	76.438	50552	80487	0.0322	0	0.005	0.0003	0.0002	0	1530	0	27815	2120	885	0
sample_20	NC_047863	NC_047863.28	97.153	50552	58228	0.002	0	0.0004	0.0007	0	0	88	0	2921	4755	0	0
sample_20	NC_047863	NC_047863.29	76.699	50552	35428	0.0765	0.0038	0	0	0	0.0009	2455	15124	0	0	0	2871
sample_20	NC_047863	NC_047863.30	74.953	50552	42224	0.1388	0.002	0.0005	0	0.0008	0	5012	10771	2443	0	3696	0
sample_20	NC_047863	NC_047863.31	71.09	50552	47099	0.0427	0.0038	0.0019	0.0005	0	0.0006	1368	15250	10245	1552	0	1180
sample_20	NC_047863	NC_047863.32	91.947	50552	61672	0.0396	0	0.0009	0.001	0.0003	0.0005	1624	0	5789	5331	1864	1302
sample_20	NC_047863	NC_047863.33	72.264	50552	34032	0.1065	0.0041	0	0	0	0.0008	3470	16520	0	0	0	1493
sample_20	NC_047863	NC_047863.34	89.169	50552	48237	0.0423	0.0017	0	0.0009	0	0	1611	7478	0	5163	0	0
sample_20	NC_047863	NC_047863.35	75.433	50552	71755	0.057	0.0005	0.004	0.0002	0	0	2644	2665	22094	1774	0	0
sample_20	NC_047863	NC_047863.36	71.429	50552	43774	0.0054	0.0046	0.003	0.0004	0	0	194	17507	9055	1674	0	0
sample_20	NC_047863	NC_047863.37	80.078	50552	42302	0.117	0.0017	0.0001	0	0	0	4923	8451	201	0	0	0
sample_20	NC_047863	NC_047863.38	81.239	50552	71892	0.045	0	0.0032	0.0005	0	0	2150	0	18672	2668	0	0
sample_20	NC_047863	NC_047863.39	93.709	50552	52542	0.0748	0	0	0.0003	0.001	0.0001	3243	0	0	1990	4311	490
sample_20	NC_047863	NC_047863.40	83.914	50552	67653	0.0204	0	0.0027	0	0.0002	0.0009	957	0	17101	0	300	3211
sample_20	NC_047863	NC_047863.41	71.942	50552	52108	0.122	0.0026	0.0016	0.0007	0.0009	0	3952	11377	9523	3410	3713	0
sample_20	NC_047863	NC_047863.42	74.167	50552	37700	0.1404	0.0037	0	0	0.0002	0.0008	4973	12852	0	0	660	1880
sample_20	NC_047863	NC_047863.43	94.105	50552	50552	0.0649	0	0	0	0.001	0	2980	0	0	0	4853	0
sample_20	NC_047863	NC_047863.44	84.046	50552	64093	0.0998	0	0.0016	0.0007	0.0007	0	4228	0	9835	3706	4276	0
sample_20	NC_047863	NC_047863.45	78.036	50552	39121	0.0895	0.0031	0	0.0004	0	0	3150	13396	0	1965	0	0
sample_20	NC_047863	NC_047863.46	96.798	50552	52335	0.034	0	0	0.0003	0	0	1647	0	0	1783	0	0
sample_20	NC_047863	NC_047863.47	98.176	50552	50552	0.019	0	0	0	0.0002	0	922	0	0	0	1902	0
sample_20	NC_047863	NC_047863.48	92.152	50552	55763	0.0962	0	0	0.001	0.0003	0	4172	0	0	5211	1909	0
sample_20	NC_047863	NC_047863.49	85.779	50552	50346	0.0614	0.0011	0.0006	0.0007	0.001	0	2319	6415	3296	2913	3134	0
sample_20	NC_047863	NC_047863.50	79.516	50552	37214	0.0156	0.0046	0	0.001	0.0009	0	449	17080	0	3742	2635	0
sample_20	NC_047863	NC_047863.51	87.312	50552	64044	0.0274	0	0.0019	0.0003	0	0.0005	1271	0	11998	1494	0	2788
sample_20	NC_047863	NC_047863.52	77.73	50552	32528	0.0082	0.0047	0	0	0	0.0007	239	18024	0	0	0	2041
sample_20	NC_047863	NC_047863.53	70.429	50552	33410	0.0872	0.0049	0.0005	0	0	0	2923	18062	920	0	0	0
sample_20	NC_047863	NC_047863.54	86.721	50552	39537	0.0126	0.0023	0	0	0.0004	0	474	11015	0	0	2293	0
sample_20	NC_047863	NC_047863.55	76.416	50552	72824	0.1262	0	0.003	0.0009	0.0003	0	5549	0	17999	4273	2199	0
sample_20	NC_047863	NC_047863.56	97.027	50552	50552	0.0307	0	0	0	0	0.0005	1503	0	0	0	0	1807
sample_20	NC_047863	NC_047863.57	84.084	50552	51179	0.0127	0.002	0.0016	0.0005	0	0.0005	484	8664	6560	2731	0	1511
sample_20	NC_047863	NC_047863.58	92.481	50552	51080	0.0763	0	0	0.0002	0	0	3821	0	0	528	0	0
sample_20	NC_047863	NC_047863.59	95.058	50552	54744	0.0574	0	0	0.0006	0	0.0001	2602	0	0	4192	0	590
sample_20	NC_047863	NC_047863.60	72.734	50552	78928	0.1275	0	0.0048	0.0008	0.0008	0	5520	0	24264	4112	3448	0
sample_20	NC_047863	NC_047863.61	97.972	50552	54302	0.023	0	0	0.0005	0	0	1063	0	0	3750	0	0
sample_20	NC_047863	NC_047863.62	73.435	50552	53410	0.1291	0.0012	0.0017	0	0	0	5676	6704	9562	0	0	0
sample_20	NC_047863	NC_047863.63	89.029	50552	49496	0.0882	0.0006	0	0.0003	0	0	4029	2918	0	1862	0	0
sample_20	NC_047863	NC_047863.64	94.393	50552	56748	0.016	0	0.0009	0.0002	0	0.0008	734	0	4548	1648	0	3534
sample_20	NC_047863	NC_047863.65	89.713	50552	54084	0.0824	0	0.0008	0	0.0005	0.0009	3616	0	3532	0	3042	3675
sample_20	NC_047863	NC_047863.66	73.697	50552	33158	0.0255	0.0042	0.0005	0	0	0	797	18909	1515	0	0	0
sample_20	NC_047863	NC_047863.67	86.625	50552	63528	0.023	0	0.0022	0	0	0.0001	1141	0	12976	0	0	910
sample_20	NC_047863	NC_047863.68	93.542	50552	51212	0.0771	0	0	0.0001	0.0006	0.0009	3286	0	0	660	3069	3666
sample_20	NC_047863	NC_047863.69	77.521	50552	38069	0.0947	0.0029	0	0.0001	0.0002	0.0003	3295	13331	0	848	833	760
sample_20	NC_047863	NC_047863.70	91.921	50552	47001	0.0011	0.0021	0	0.0008	0	0.0002	45	7791	0	4240	0	440
sample_20	NC_047863	NC_047863.71	89.007	50552	50552	0.1099	0	0	0	0	0	5557	0	0	0	0	0
sample_20	NC_047863	NC_047863.72	76.447	50552	39513	0.0112	0.0035	0.0013	0	0	0	363	15763	4724	0	0	0
sample_20	NC_047863	NC_047863.73	72.853	50552	74985	0.1004	0	0.0045	0	0	0.0004	4823	0	24433	0	0	1946
sample_20	NC_047863	NC_047863.74	89.018	50552	57698	0.137	0	0	0.001	0	0	5944	0	0	7146	0	0
sample_20	NC_047863	NC_047863.75	74.487	50552	66035	0.0342	0.0011	0.0046	0.0004	0.0004	0.0005	1380	6447	20538	1392	1994	1030
sample_20	NC_047863	NC_047863.76	89.831	50552	54527	0.1233	0	0	0.0008	0	0.0009	5343	0	0	3975	0	3548
sample_20	NC_047863	NC_047863.77	85.328	50552	57827	0.0854	0	0.001	0	0	0	4313	0	7275	0	0	0
sample_20	NC_047863	NC_047863.78	94.859	50552	50552	0.0526	0	0	0	0	0.0003	2599	0	0	0	0	1147
sample_20	NC_047863	NC_047863.79	80.223	50552	63463	0.1258	0	0.0019	0.0002	0	0.0003	5807	0	10935	1976	0	1465
sample_20	NC_047863	NC_047863.80	74.598	50552	32292	0.0425	0.0041	0	0	0	0	1392	18260	0	0	0	0
sample_20	NC_047863	NC_047863.81	74.462	50552	70183	0.113	0	0.003	0	0.0001	0	5601	0	19631	0	871	0
sample_20	NC_047863	NC_047863.82	85.519	50552	61753	0.0583	0.0002	0.0015	0.0004	0.0008	0.0003	2473	1385	9932	2654	3200	694
sample_20	NC_047863	NC_047863.83	73.862	50552	32205	0.0505	0.0043	0	0	0.0002	0	1642	18347	0	0	337	0
sample_20	NC_047863	NC_047863.84	88.849	50552	50552	0.1115	0	0	0	0	0	5637	0	0	0	0	0
sample_20	NC_047863	NC_047863.85	73.105	50552	79242	0.0704	0	0.005	0	0.0008	0.0004	3109	0	28690	0	4698	1187
sample_20	NC_047863	NC_047863.86	74.136	50552	72829	0.0971	0	0.0031	0	0.0002	0	4817	0	22277	0	806	0
sample_20	NC_047863	NC_047863.87	71.539	50552	50694	0.0533	0.0032	0.0022	0	0.0008	0	1869	12468	12610	0	3245	0
sample_20	NC_047863	NC_047863.88	88.433	50552	47584	0.0642	0.0013	0	0.0006	0.0002	0	2526	6299	0	3331	1297	0
sample_20	NC_047863	NC_047863.89	70.562	50552	53857	0.1476	0.003	0.0027	0.0009	0	0.0007	5058	10590	10030	3865	0	1729
sample_20	NC_047863	NC_047863.90	91.404	50552	62678	0.0332	0	0.0014	0.0009	0	0.0002	1500	0	6733	5393	0	593
sample_20	NC_047863	NC_047863.91	89.431	50552	49084	0.0583	0.0016	0	0.001	0	0.0006	2203	6125	0	4657	0	2198
sample_20	NC_047863	NC_047863.92	73.982	50552	73084	0.0948	0	0.0042	0	0	0	4818	0	22532	0	0	0
sample_20	NC_047863	NC_047863.93	89.876	50552	51046	0.1115	0	0	0.0002	0.0009	0	5143	0	0	494	3929	0
sample_20	NC_047863	NC_047863.94	76.826	50552	76397	0.038	0	0.004	0	0.0007	0	1787	0	25845	0	3611	0
sample_20	NC_047863	NC_047863.95	78.774	50552	64739	0.0954	0.0006	0.0025	0.0006	0.0008	0	3868	2727	14009	2905	4105	0
sample_20	NC_047863	NC_047863.96	93.209	50552	55679	0.0908	0	0	0.0008	0.0009	0.0002	3607	0	0	5127	5150	506
sample_20	NC_047863	NC_047863.97	90.405	50552	56068	0.1169	0	0	0.001	0	0.0002	5115	0	0	5516	0	784
sample_20	NC_047863	NC_047863.98	81.126	50552	76005	0.0467	0	0.0033	0.0008	0	0.0007	1930	0	20027	5426	0	2317
sample_20	NC_047863	NC_047863.99	74.029	50552	53455	0.0573	0.0033	0.0028	0.0009	0.0004	0	1843	12722	10604	5021	916	0
[truncated: 8,001 more rows]

## Sheet: Supplementary Table 2
Sample ID	Reference ID	Altered reference ID	True tANI [%]	Vclust tANI [%]	VIRIDIC tANI [%]	Vclust tANI error [%]	VIRIDIC tANI error [%]	Vclust tANI ≥ 95%	VIRIDIC tANI ≥ 95%
sample_1	NC_010807	NC_010807.14	99.753	99.746	99.244	-0.007	-0.509	yes	yes
sample_1	NC_010807	NC_010807.19	98.011	97.979	97.861	-0.032	-0.15	yes	yes
sample_1	NC_010807	NC_010807.21	95.214	95.103	95.07	-0.111	-0.144	yes	yes
sample_1	NC_010807	NC_010807.31	96.684	96.518	95.865	-0.166	-0.819	yes	yes
sample_1	NC_010807	NC_010807.40	95.471	95.451	95.461	-0.02	-0.01	yes	yes
sample_1	NC_010807	NC_010807.41	96.934	96.878	96.561	-0.056	-0.373	yes	yes
sample_1	NC_010807	NC_010807.46	97.923	97.763	97.001	-0.16	-0.922	yes	yes
sample_1	NC_010807	NC_010807.49	97.643	97.581	97.628	-0.062	-0.015	yes	yes
sample_1	NC_010807	NC_010807.57	98.414	98.384	98.404	-0.03	-0.01	yes	yes
sample_1	NC_010807	NC_010807.60	98.985	98.981	98.985	-0.004	0	yes	yes
sample_1	NC_010807	NC_010807.83	96.836	96.803	96.821	-0.033	-0.015	yes	yes
sample_2	NC_019422	NC_019422.32	99.728	99.716	98.718	-0.012	-1.01	yes	yes
sample_2	NC_019422	NC_019422.38	97.53	97.443	97.507	-0.087	-0.023	yes	yes
sample_2	NC_019422	NC_019422.54	95.748	95.656	93.771	-0.092	-1.977	yes	no
sample_2	NC_019422	NC_019422.56	98.421	98.339	96.707	-0.082	-1.714	yes	yes
sample_2	NC_019422	NC_019422.61	96.935	96.861	95.655	-0.074	-1.28	yes	yes
sample_2	NC_019422	NC_019422.71	95.498	95.238	93.135	-0.26	-2.363	yes	no
sample_2	NC_019422	NC_019422.75	96.489	96.352	93.684	-0.137	-2.805	yes	no
sample_2	NC_019422	NC_019422.83	96.233	96.269	94.968	0.036	-1.265	yes	no
sample_2	NC_019422	NC_019422.85	98.883	98.84	98.765	-0.043	-0.118	yes	yes
sample_2	NC_019422	NC_019422.97	98.103	97.998	98.101	-0.105	-0.002	yes	yes
sample_3	NC_005284	NC_005284.6	95.905	95.861	95.899	-0.044	-0.006	yes	yes
sample_3	NC_005284	NC_005284.22	96.431	96.322	95.053	-0.109	-1.378	yes	yes
sample_3	NC_005284	NC_005284.33	96.46	96.461	96.103	0.001	-0.357	yes	yes
sample_3	NC_005284	NC_005284.35	98.42	98.356	98.407	-0.064	-0.013	yes	yes
sample_3	NC_005284	NC_005284.36	96.691	96.625	96.686	-0.066	-0.005	yes	yes
sample_3	NC_005284	NC_005284.51	96.198	96.198	96.198	0	0	yes	yes
sample_3	NC_005284	NC_005284.55	96.143	96.012	94.538	-0.131	-1.605	yes	no
sample_3	NC_005284	NC_005284.60	96.391	96.349	95.454	-0.042	-0.937	yes	yes
sample_3	NC_005284	NC_005284.66	98.181	98.181	98.181	0	0	yes	yes
sample_3	NC_005284	NC_005284.69	96.503	96.371	94.702	-0.132	-1.801	yes	no
sample_3	NC_005284	NC_005284.72	96.852	96.852	96.85	0	-0.002	yes	yes
sample_3	NC_005284	NC_005284.77	95.959	95.82	94.272	-0.139	-1.687	yes	no
sample_3	NC_005284	NC_005284.82	95.394	95.235	95.351	-0.159	-0.043	yes	yes
sample_3	NC_005284	NC_005284.87	95.401	95.502	95.409	0.101	0.008	yes	yes
sample_3	NC_005284	NC_005284.88	99.229	99.068	96.338	-0.161	-2.891	yes	yes
sample_3	NC_005284	NC_005284.90	95.522	95.407	92.489	-0.115	-3.033	yes	no
sample_3	NC_005284	NC_005284.96	98.628	98.56	98.599	-0.068	-0.029	yes	yes
sample_4	NC_048165	NC_048165.7	98.661	98.606	98.636	-0.055	-0.025	yes	yes
sample_4	NC_048165	NC_048165.11	99.318	99.318	99.318	0	0	yes	yes
sample_4	NC_048165	NC_048165.17	96.244	96.345	96.256	0.101	0.012	yes	yes
sample_4	NC_048165	NC_048165.29	97.254	97.089	94.59	-0.165	-2.664	yes	no
sample_4	NC_048165	NC_048165.35	98.333	98.305	98.321	-0.028	-0.012	yes	yes
sample_4	NC_048165	NC_048165.41	96.353	96.317	96.339	-0.036	-0.014	yes	yes
sample_4	NC_048165	NC_048165.43	97.873	97.67	97.641	-0.203	-0.232	yes	yes
sample_4	NC_048165	NC_048165.51	96.593	96.544	96.02	-0.049	-0.573	yes	yes
sample_4	NC_048165	NC_048165.60	95.156	95.097	94.958	-0.059	-0.198	yes	no
sample_4	NC_048165	NC_048165.63	98.41	98.317	97.042	-0.093	-1.368	yes	yes
sample_4	NC_048165	NC_048165.64	96.654	96.6	96.616	-0.054	-0.038	yes	yes
sample_4	NC_048165	NC_048165.68	96.64	96.478	94.24	-0.162	-2.4	yes	no
sample_4	NC_048165	NC_048165.75	98.341	98.282	98.303	-0.059	-0.038	yes	yes
sample_4	NC_048165	NC_048165.88	99.839	99.839	99.839	0	0	yes	yes
sample_4	NC_048165	NC_048165.89	99.691	99.618	99.672	-0.073	-0.019	yes	yes
sample_5	NC_021868	NC_021868.2	99.846	99.8	99.833	-0.046	-0.013	yes	yes
sample_5	NC_021868	NC_021868.6	99.249	99.233	97.889	-0.016	-1.36	yes	yes
sample_5	NC_021868	NC_021868.10	96.872	96.872	96.872	0	0	yes	yes
sample_5	NC_021868	NC_021868.31	97.988	97.951	96.204	-0.037	-1.784	yes	yes
sample_5	NC_021868	NC_021868.33	99.583	99.583	99.583	0	0	yes	yes
sample_5	NC_021868	NC_021868.34	95.08	94.888	95.034	-0.192	-0.046	no	yes
sample_5	NC_021868	NC_021868.35	95.559	95.509	95.54	-0.05	-0.019	yes	yes
sample_5	NC_021868	NC_021868.37	95.435	95.347	93.73	-0.088	-1.705	yes	no
sample_5	NC_021868	NC_021868.39	95.41	95.33	92.826	-0.08	-2.584	yes	no
sample_5	NC_021868	NC_021868.58	98.3	98.3	98.3	0	0	yes	yes
sample_5	NC_021868	NC_021868.66	96.447	96.306	95.41	-0.141	-1.037	yes	yes
sample_5	NC_021868	NC_021868.69	99.602	99.549	98.735	-0.053	-0.867	yes	yes
sample_5	NC_021868	NC_021868.70	95.395	95.378	95.392	-0.017	-0.003	yes	yes
sample_5	NC_021868	NC_021868.90	98.729	98.691	98.699	-0.038	-0.03	yes	yes
sample_5	NC_021868	NC_021868.94	95.46	95.542	93.25	0.082	-2.21	yes	no
sample_5	NC_021868	NC_021868.95	95.145	95.125	95.144	-0.02	-0.001	yes	yes
sample_5	NC_021868	NC_021868.98	95.078	94.974	93.454	-0.104	-1.624	no	no
sample_6	NC_042042	NC_042042.31	97.782	97.624	97.706	-0.158	-0.076	yes	yes
sample_6	NC_042042	NC_042042.35	98.911	98.768	97.72	-0.143	-1.191	yes	yes
sample_6	NC_042042	NC_042042.37	97.712	97.452	95.164	-0.26	-2.548	yes	yes
sample_6	NC_042042	NC_042042.47	96.353	96.259	96.145	-0.094	-0.208	yes	yes
sample_6	NC_042042	NC_042042.55	97.199	97.161	97.177	-0.038	-0.022	yes	yes
sample_6	NC_042042	NC_042042.76	95.293	95.133	93.771	-0.16	-1.522	yes	no
sample_6	NC_042042	NC_042042.84	95.766	95.697	95.531	-0.069	-0.235	yes	yes
sample_6	NC_042042	NC_042042.87	95.191	95.133	95.181	-0.058	-0.01	yes	yes
sample_6	NC_042042	NC_042042.89	99.512	99.501	98.514	-0.011	-0.998	yes	yes
sample_7	NC_027292	NC_027292.19	99.3	99.3	99.3	0	0	yes	yes
sample_7	NC_027292	NC_027292.23	99.745	99.648	97.1	-0.097	-2.645	yes	yes
sample_7	NC_027292	NC_027292.38	97.917	97.917	97.917	0	0	yes	yes
sample_7	NC_027292	NC_027292.48	98.861	98.849	98.81	-0.012	-0.051	yes	yes
sample_7	NC_027292	NC_027292.53	98.654	98.621	98.646	-0.033	-0.008	yes	yes
sample_7	NC_027292	NC_027292.64	97.526	97.505	95.729	-0.021	-1.797	yes	yes
sample_7	NC_027292	NC_027292.97	95.399	95.39	95.398	-0.009	-0.001	yes	yes
sample_7	NC_027292	NC_027292.98	95.988	95.942	95.978	-0.046	-0.01	yes	yes
sample_8	MH892352	MH892352.2	99.124	99.124	99.124	0	0	yes	yes
sample_8	MH892352	MH892352.9	97.551	97.221	95.314	-0.33	-2.237	yes	yes
sample_8	MH892352	MH892352.21	96.622	96.623	96.61	0.001	-0.012	yes	yes
sample_8	MH892352	MH892352.26	95.744	95.724	95.732	-0.02	-0.012	yes	yes
sample_8	MH892352	MH892352.39	97.748	97.693	96.864	-0.055	-0.884	yes	yes
sample_8	MH892352	MH892352.42	96.56	96.459	94.444	-0.101	-2.116	yes	no
sample_8	MH892352	MH892352.50	95.302	95.247	94.054	-0.055	-1.248	yes	no
sample_8	MH892352	MH892352.52	97.22	97.208	97.232	-0.012	0.012	yes	yes
sample_8	MH892352	MH892352.56	97.429	97.502	97.435	0.073	0.006	yes	yes
sample_8	MH892352	MH892352.59	97.875	97.787	97.869	-0.088	-0.006	yes	yes
sample_8	MH892352	MH892352.65	96.23	95.956	94.082	-0.274	-2.148	yes	no
sample_8	MH892352	MH892352.70	97.37	97.452	97.339	0.082	-0.031	yes	yes
sample_8	MH892352	MH892352.71	95.746	95.868	95.752	0.122	0.006	yes	yes
sample_8	MH892352	MH892352.87	97.767	97.796	96.619	0.029	-1.148	yes	yes
sample_8	MH892352	MH892352.92	96.924	96.921	96.924	-0.003	0	yes	yes
sample_9	NC_018283	NC_018283.16	96.981	96.876	94.847	-0.105	-2.134	yes	no
sample_9	NC_018283	NC_018283.80	96.766	96.487	95.469	-0.279	-1.297	yes	yes
sample_9	NC_018283	NC_018283.83	95.382	95.364	95.382	-0.018	0	yes	yes
sample_9	NC_018283	NC_018283.90	97.267	97.213	95.173	-0.054	-2.094	yes	yes
sample_9	NC_018283	NC_018283.95	98.336	98.316	97.698	-0.02	-0.638	yes	yes
sample_10	NC_021799	NC_021799.25	98.589	98.445	98.544	-0.144	-0.045	yes	yes
sample_10	NC_021799	NC_021799.26	97.914	97.904	97.904	-0.01	-0.01	yes	yes
sample_10	NC_021799	NC_021799.28	97.774	97.739	97.761	-0.035	-0.013	yes	yes
sample_10	NC_021799	NC_021799.48	97.892	97.666	96.065	-0.226	-1.827	yes	yes
sample_10	NC_021799	NC_021799.54	97.314	97.266	97.304	-0.048	-0.01	yes	yes
sample_10	NC_021799	NC_021799.62	97.214	97.088	94.794	-0.126	-2.42	yes	no
sample_10	NC_021799	NC_021799.66	95.508	95.462	95.492	-0.046	-0.016	yes	yes
sample_10	NC_021799	NC_021799.79	96.653	96.653	96.653	0	0	yes	yes
sample_10	NC_021799	NC_021799.85	97.418	97.367	97.394	-0.051	-0.024	yes	yes
sample_10	NC_021799	NC_021799.88	95.185	95.171	95.183	-0.014	-0.002	yes	yes
sample_11	NC_018835	NC_018835.1	99.719	99.613	98.101	-0.106	-1.618	yes	yes
sample_11	NC_018835	NC_018835.13	95.115	95.134	95.104	0.019	-0.011	yes	yes
sample_11	NC_018835	NC_018835.16	96.367	96.367	96.367	0	0	yes	yes
sample_11	NC_018835	NC_018835.19	98.809	98.794	98.797	-0.015	-0.012	yes	yes
sample_11	NC_018835	NC_018835.21	95.224	95.165	93.102	-0.059	-2.122	yes	no
sample_11	NC_018835	NC_018835.24	98.113	98.061	98.103	-0.052	-0.01	yes	yes
sample_11	NC_018835	NC_018835.40	99.321	99.145	98.034	-0.176	-1.287	yes	yes
sample_11	NC_018835	NC_018835.78	96.083	95.89	94.067	-0.193	-2.016	yes	no
sample_11	NC_018835	NC_018835.79	96.252	96.181	94.92	-0.071	-1.332	yes	no
sample_11	NC_018835	NC_018835.81	98.012	98.003	98.009	-0.009	-0.003	yes	yes
sample_11	NC_018835	NC_018835.96	95.543	95.504	95.53	-0.039	-0.013	yes	yes
sample_12	NC_055810	NC_055810.2	97.749	97.749	97.749	0	0	yes	yes
sample_12	NC_055810	NC_055810.20	98.239	98.18	97.036	-0.059	-1.203	yes	yes
sample_12	NC_055810	NC_055810.35	97.9	97.756	97.855	-0.144	-0.045	yes	yes
sample_12	NC_055810	NC_055810.58	96.41	96.382	96.409	-0.028	-0.001	yes	yes
sample_12	NC_055810	NC_055810.73	99.438	99.413	99.427	-0.025	-0.011	yes	yes
sample_12	NC_055810	NC_055810.92	96.634	96.57	96.614	-0.064	-0.02	yes	yes
sample_12	NC_055810	NC_055810.94	97.139	96.971	94.972	-0.168	-2.167	yes	no
sample_12	NC_055810	NC_055810.97	97.066	97.066	97.066	0	0	yes	yes
sample_13	NC_029021	NC_029021.10	96.269	96.077	94.489	-0.192	-1.78	yes	no
sample_13	NC_029021	NC_029021.11	99.647	99.564	97.874	-0.083	-1.773	yes	yes
sample_13	NC_029021	NC_029021.14	96.025	95.995	95.245	-0.03	-0.78	yes	yes
sample_13	NC_029021	NC_029021.16	98.563	98.528	96.946	-0.035	-1.617	yes	yes
sample_13	NC_029021	NC_029021.21	95.452	95.591	95.464	0.139	0.012	yes	yes
sample_13	NC_029021	NC_029021.22	98.274	98.238	98.263	-0.036	-0.011	yes	yes
sample_13	NC_029021	NC_029021.23	96.303	96.292	96.31	-0.011	0.007	yes	yes
sample_13	NC_029021	NC_029021.34	98.189	98.148	98.186	-0.041	-0.003	yes	yes
sample_13	NC_029021	NC_029021.37	96.891	96.706	95.095	-0.185	-1.796	yes	yes
sample_13	NC_029021	NC_029021.44	98.431	98.421	98.43	-0.01	-0.001	yes	yes
sample_13	NC_029021	NC_029021.48	99.643	99.616	99.639	-0.027	-0.004	yes	yes
sample_13	NC_029021	NC_029021.52	98.247	98.133	95.663	-0.114	-2.584	yes	yes
sample_13	NC_029021	NC_029021.58	96.964	96.949	96.615	-0.015	-0.349	yes	yes
sample_13	NC_029021	NC_029021.68	95.621	95.445	94.627	-0.176	-0.994	yes	no
sample_13	NC_029021	NC_029021.80	98.065	98.061	97.617	-0.004	-0.448	yes	yes
sample_13	NC_029021	NC_029021.82	99.399	99.342	98.123	-0.057	-1.276	yes	yes
sample_14	NC_023572	NC_023572.21	95.4	95.484	95.412	0.084	0.012	yes	yes
sample_14	NC_023572	NC_023572.25	96.167	96.167	96.167	0	0	yes	yes
sample_14	NC_023572	NC_023572.69	95.715	95.657	94.064	-0.058	-1.651	yes	no
sample_14	NC_023572	NC_023572.72	97.114	96.953	96.993	-0.161	-0.121	yes	yes
sample_14	NC_023572	NC_023572.84	96.903	96.746	93.601	-0.157	-3.302	yes	no
sample_14	NC_023572	NC_023572.95	97.294	97.323	97.298	0.029	0.004	yes	yes
sample_15	NC_048180	NC_048180.12	99.884	99.578	97.626	-0.306	-2.258	yes	yes
sample_15	NC_048180	NC_048180.19	98.914	98.88	96.078	-0.034	-2.836	yes	yes
sample_15	NC_048180	NC_048180.31	98.169	98.113	98.161	-0.056	-0.008	yes	yes
sample_15	NC_048180	NC_048180.47	98.447	98.242	97.033	-0.205	-1.414	yes	yes
sample_15	NC_048180	NC_048180.52	99.885	99.723	98.82	-0.162	-1.065	yes	yes
sample_15	NC_048180	NC_048180.69	95.46	95.293	93.68	-0.167	-1.78	yes	no
sample_15	NC_048180	NC_048180.86	95.577	95.479	95.255	-0.098	-0.322	yes	yes
sample_15	NC_048180	NC_048180.92	95.011	95.188	95.031	0.177	0.02	yes	yes
sample_16	NC_005091	NC_005091.12	98.03	97.949	96.347	-0.081	-1.683	yes	yes
sample_16	NC_005091	NC_005091.14	95.083	94.912	92.141	-0.171	-2.942	no	no
sample_16	NC_005091	NC_005091.29	96.707	96.63	96.592	-0.077	-0.115	yes	yes
sample_16	NC_005091	NC_005091.31	97.161	97.007	95.118	-0.154	-2.043	yes	yes
sample_16	NC_005091	NC_005091.51	99.843	99.597	98.63	-0.246	-1.213	yes	yes
sample_16	NC_005091	NC_005091.52	98.127	98.043	98.028	-0.084	-0.099	yes	yes
sample_16	NC_005091	NC_005091.56	95.565	95.565	95.565	0	0	yes	yes
sample_16	NC_005091	NC_005091.80	98.424	98.31	96.32	-0.114	-2.104	yes	yes
sample_16	NC_005091	NC_005091.91	99.236	99.236	99.236	0	0	yes	yes
sample_17	NC_049379	NC_049379.22	95.383	95.268	95.363	-0.115	-0.02	yes	yes
sample_17	NC_049379	NC_049379.24	99.8	99.772	99.796	-0.028	-0.004	yes	yes
sample_17	NC_049379	NC_049379.32	95.354	95.353	95.354	-0.001	0	yes	yes
sample_17	NC_049379	NC_049379.49	99.146	99.064	96.45	-0.082	-2.696	yes	yes
sample_17	NC_049379	NC_049379.52	95.515	95.197	93.375	-0.318	-2.14	yes	no
sample_17	NC_049379	NC_049379.58	96.313	96.193	94.765	-0.12	-1.548	yes	no
sample_17	NC_049379	NC_049379.60	98.393	98.281	95.718	-0.112	-2.675	yes	yes
sample_17	NC_049379	NC_049379.63	97.743	97.648	96.606	-0.095	-1.137	yes	yes
sample_17	NC_049379	NC_049379.93	96.355	96.236	93.304	-0.119	-3.051	yes	no
sample_17	NC_049379	NC_049379.95	96.621	96.531	96.616	-0.09	-0.005	yes	yes
sample_17	NC_049379	NC_049379.96	99.006	98.989	99.006	-0.017	0	yes	yes
sample_18	NC_025457	NC_025457.16	98.387	98.364	98.013	-0.023	-0.374	yes	yes
sample_18	NC_025457	NC_025457.30	99.393	99.37	99.391	-0.023	-0.002	yes	yes
sample_18	NC_025457	NC_025457.35	99.196	99.195	99.146	-0.001	-0.05	yes	yes
sample_18	NC_025457	NC_025457.41	96.112	96.107	96.116	-0.005	0.004	yes	yes
sample_18	NC_025457	NC_025457.44	98.277	98.174	95.893	-0.103	-2.384	yes	yes
sample_18	NC_025457	NC_025457.53	99.484	99.352	97.488	-0.132	-1.996	yes	yes
sample_18	NC_025457	NC_025457.54	97.752	97.679	96.869	-0.073	-0.883	yes	yes
sample_18	NC_025457	NC_025457.59	97.262	97.171	95.084	-0.091	-2.178	yes	yes
sample_18	NC_025457	NC_025457.63	95.953	95.779	93.042	-0.174	-2.911	yes	no
sample_18	NC_025457	NC_025457.71	98.841	98.827	98.845	-0.014	0.004	yes	yes
sample_18	NC_025457	NC_025457.79	96.031	95.986	93.769	-0.045	-2.262	yes	no
sample_18	NC_025457	NC_025457.85	98.873	98.747	97.194	-0.126	-1.679	yes	yes
sample_18	NC_025457	NC_025457.86	96.582	96.582	96.582	0	0	yes	yes
sample_18	NC_025457	NC_025457.92	98.436	98.499	96.715	0.063	-1.721	yes	yes
sample_19	NC_055850	NC_055850.13	96.901	96.831	96.873	-0.07	-0.028	yes	yes
sample_19	NC_055850	NC_055850.23	97.024	96.991	97.017	-0.033	-0.007	yes	yes
sample_19	NC_055850	NC_055850.25	97.126	97.107	97.108	-0.019	-0.018	yes	yes
sample_19	NC_055850	NC_055850.34	96.265	96.345	96.266	0.08	0.001	yes	yes
sample_19	NC_055850	NC_055850.46	96.296	96.188	96.217	-0.108	-0.079	yes	yes
sample_19	NC_055850	NC_055850.48	96.082	95.984	95.655	-0.098	-0.427	yes	yes
sample_19	NC_055850	NC_055850.49	97.019	96.953	96.993	-0.066	-0.026	yes	yes
sample_19	NC_055850	NC_055850.57	96.671	96.618	96.641	-0.053	-0.03	yes	yes
sample_19	NC_055850	NC_055850.61	97.603	97.572	97.365	-0.031	-0.238	yes	yes
sample_19	NC_055850	NC_055850.66	99.092	98.988	96.784	-0.104	-2.308	yes	yes
sample_19	NC_055850	NC_055850.78	98.274	98.235	96.625	-0.039	-1.649	yes	yes
sample_19	NC_055850	NC_055850.90	97.99	97.932	96.507	-0.058	-1.483	yes	yes
sample_19	NC_055850	NC_055850.100	99.068	98.967	96.421	-0.101	-2.647	yes	yes
sample_20	NC_047863	NC_047863.15	95.304	95.295	95.313	-0.009	0.009	yes	yes
sample_20	NC_047863	NC_047863.21	96.544	96.534	96.093	-0.01	-0.451	yes	yes
sample_20	NC_047863	NC_047863.24	98.75	98.694	97.759	-0.056	-0.991	yes	yes
sample_20	NC_047863	NC_047863.25	97.747	97.699	96.899	-0.048	-0.848	yes	yes
sample_20	NC_047863	NC_047863.28	97.153	97.234	97.119	0.081	-0.034	yes	yes
sample_20	NC_047863	NC_047863.46	96.798	96.78	96.793	-0.018	-0.005	yes	yes
sample_20	NC_047863	NC_047863.47	98.176	98.066	97.299	-0.11	-0.877	yes	yes
sample_20	NC_047863	NC_047863.56	97.027	96.991	97.019	-0.036	-0.008	yes	yes
sample_20	NC_047863	NC_047863.59	95.058	95.012	95.053	-0.046	-0.005	yes	yes
sample_20	NC_047863	NC_047863.61	97.972	97.952	97.961	-0.02	-0.011	yes	yes
sample_21	NC_027401	NC_027401.4	97.766	97.754	97.405	-0.012	-0.361	yes	yes
sample_21	NC_027401	NC_027401.13	95.568	95.537	95.555	-0.031	-0.013	yes	yes
sample_21	NC_027401	NC_027401.20	99.173	99.173	99.165	0	-0.008	yes	yes
sample_21	NC_027401	NC_027401.28	98.059	98.101	98.101	0.042	0.042	yes	yes
sample_21	NC_027401	NC_027401.40	95.405	95.372	95.395	-0.033	-0.01	yes	yes
sample_21	NC_027401	NC_027401.44	97.013	97.039	97.057	0.026	0.044	yes	yes
sample_21	NC_027401	NC_027401.61	96.217	96.194	96.213	-0.023	-0.004	yes	yes
sample_21	NC_027401	NC_027401.63	97.919	97.846	97.096	-0.073	-0.823	yes	yes
sample_21	NC_027401	NC_027401.76	98.171	98.171	98.171	0	0	yes	yes
sample_21	NC_027401	NC_027401.93	95.392	95.371	95.286	-0.021	-0.106	yes	yes
sample_21	NC_027401	NC_027401.95	96.101	96.007	96.059	-0.094	-0.042	yes	yes
sample_21	NC_027401	NC_027401.99	99.368	99.136	98.41	-0.232	-0.958	yes	yes
sample_22	NC_050148	NC_050148.11	98.323	98.24	98.284	-0.083	-0.039	yes	yes
sample_22	NC_050148	NC_050148.15	96.153	96.065	96.106	-0.088	-0.047	yes	yes
sample_22	NC_050148	NC_050148.21	95.114	95.046	95.103	-0.068	-0.011	yes	yes
sample_22	NC_050148	NC_050148.27	99.499	99.452	98.063	-0.047	-1.436	yes	yes
sample_22	NC_050148	NC_050148.36	99.547	99.453	98.999	-0.094	-0.548	yes	yes
sample_22	NC_050148	NC_050148.49	98.364	98.264	96.82	-0.1	-1.544	yes	yes
sample_22	NC_050148	NC_050148.66	97.098	96.986	94.891	-0.112	-2.207	yes	no
sample_22	NC_050148	NC_050148.76	99.46	99.387	96.997	-0.073	-2.463	yes	yes
sample_22	NC_050148	NC_050148.79	99.014	98.974	98.992	-0.04	-0.022	yes	yes
sample_22	NC_050148	NC_050148.91	97.933	97.937	95.891	0.004	-2.042	yes	yes
sample_22	NC_050148	NC_050148.94	97.637	97.636	97.636	-0.001	-0.001	yes	yes
sample_22	NC_050148	NC_050148.96	97.257	97.16	96.288	-0.097	-0.969	yes	yes
sample_22	NC_050148	NC_050148.98	97.177	97.012	95.07	-0.165	-2.107	yes	yes
sample_23	NC_051717	NC_051717.4	95.053	94.97	93.167	-0.083	-1.886	no	no
sample_23	NC_051717	NC_051717.6	99.609	99.609	99.609	0	0	yes	yes
sample_23	NC_051717	NC_051717.18	97.906	97.827	96.626	-0.079	-1.28	yes	yes
sample_23	NC_051717	NC_051717.24	95.543	95.581	95.122	0.038	-0.421	yes	yes
sample_23	NC_051717	NC_051717.28	99.606	99.472	98.008	-0.134	-1.598	yes	yes
sample_23	NC_051717	NC_051717.32	95.707	95.622	94.047	-0.085	-1.66	yes	no
sample_23	NC_051717	NC_051717.35	96.781	96.543	93.211	-0.238	-3.57	yes	no
sample_23	NC_051717	NC_051717.40	99.354	99.3	99.334	-0.054	-0.02	yes	yes
sample_23	NC_051717	NC_051717.47	96.164	96.023	96.092	-0.141	-0.072	yes	yes
sample_23	NC_051717	NC_051717.50	95.738	95.566	93.709	-0.172	-2.029	yes	no
sample_23	NC_051717	NC_051717.59	98.633	98.633	98.633	0	0	yes	yes
sample_23	NC_051717	NC_051717.62	96.223	96.148	96.21	-0.075	-0.013	yes	yes
sample_23	NC_051717	NC_051717.71	95.159	95.302	95.18	0.143	0.021	yes	yes
sample_23	NC_051717	NC_051717.81	98.202	98.149	96.034	-0.053	-2.168	yes	yes
sample_23	NC_051717	NC_051717.89	95.251	95.251	95.251	0	0	yes	yes
sample_24	NC_047850	NC_047850.23	97.852	97.782	97.716	-0.07	-0.136	yes	yes
sample_24	NC_047850	NC_047850.26	95.165	95.164	95.163	-0.001	-0.002	yes	yes
sample_24	NC_047850	NC_047850.27	98.456	98.264	95.853	-0.192	-2.603	yes	yes
sample_24	NC_047850	NC_047850.44	96.519	96.495	96.512	-0.024	-0.007	yes	yes
sample_24	NC_047850	NC_047850.52	95.225	94.963	93.98	-0.262	-1.245	no	no
sample_24	NC_047850	NC_047850.59	96.567	96.502	95.496	-0.065	-1.071	yes	yes
sample_24	NC_047850	NC_047850.60	98.422	98.293	98.228	-0.129	-0.194	yes	yes
sample_24	NC_047850	NC_047850.63	97.655	97.611	97.343	-0.044	-0.312	yes	yes
sample_24	NC_047850	NC_047850.64	96.425	96.296	94.172	-0.129	-2.253	yes	no
sample_24	NC_047850	NC_047850.76	96.984	96.867	96.933	-0.117	-0.051	yes	yes
sample_24	NC_047850	NC_047850.77	99.177	99.177	99.177	0	0	yes	yes
sample_24	NC_047850	NC_047850.87	96.908	96.88	96.883	-0.028	-0.025	yes	yes
sample_24	NC_047850	NC_047850.94	95.689	95.487	94.361	-0.202	-1.328	yes	no
sample_25	NC_054456	NC_054456.1	96.837	96.732	95.76	-0.105	-1.077	yes	yes
sample_25	NC_054456	NC_054456.4	98.218	98.069	95.369	-0.149	-2.849	yes	yes
sample_25	NC_054456	NC_054456.5	99.743	99.594	96.352	-0.149	-3.391	yes	yes
sample_25	NC_054456	NC_054456.11	95.518	95.368	92.875	-0.15	-2.643	yes	no
sample_25	NC_054456	NC_054456.15	97.445	97.277	97.369	-0.168	-0.076	yes	yes
sample_25	NC_054456	NC_054456.16	95.61	95.61	95.61	0	0	yes	yes
sample_25	NC_054456	NC_054456.20	96.222	96.196	96.197	-0.026	-0.025	yes	yes
sample_25	NC_054456	NC_054456.44	97.924	97.751	94.356	-0.173	-3.568	yes	no
sample_25	NC_054456	NC_054456.67	97.032	96.972	96.998	-0.06	-0.034	yes	yes
sample_25	NC_054456	NC_054456.70	97.336	96.987	94.749	-0.349	-2.587	yes	no
sample_25	NC_054456	NC_054456.73	98.045	98.018	98.005	-0.027	-0.04	yes	yes
sample_25	NC_054456	NC_054456.81	98.958	98.958	98.956	0	-0.002	yes	yes
sample_25	NC_054456	NC_054456.83	96.169	96.166	96.163	-0.003	-0.006	yes	yes
sample_25	NC_054456	NC_054456.86	99.525	99.488	99.511	-0.037	-0.014	yes	yes
sample_25	NC_054456	NC_054456.100	96.635	96.609	96.63	-0.026	-0.005	yes	yes
sample_26	NC_009986	NC_009986.17	97.973	97.914	97.021	-0.059	-0.952	yes	yes
sample_26	NC_009986	NC_009986.20	98.764	98.702	97.364	-0.062	-1.4	yes	yes
sample_26	NC_009986	NC_009986.23	95.949	95.87	95.955	-0.079	0.006	yes	yes
sample_26	NC_009986	NC_009986.37	97.047	97.033	97.04	-0.014	-0.007	yes	yes
sample_26	NC_009986	NC_009986.45	96.41	96.561	96.397	0.151	-0.013	yes	yes
sample_26	NC_009986	NC_009986.50	97.694	97.694	97.694	0	0	yes	yes
sample_26	NC_009986	NC_009986.53	98.315	98.233	98.269	-0.082	-0.046	yes	yes
sample_26	NC_009986	NC_009986.57	97.427	97.446	97.418	0.019	-0.009	yes	yes
sample_26	NC_009986	NC_009986.64	95.197	95.121	95.166	-0.076	-0.031	yes	yes
sample_26	NC_009986	NC_009986.67	98.483	98.45	98.483	-0.033	0	yes	yes
sample_26	NC_009986	NC_009986.70	95.256	95.121	93.469	-0.135	-1.787	yes	no
sample_26	NC_009986	NC_009986.73	97.294	97.275	97.294	-0.019	0	yes	yes
sample_26	NC_009986	NC_009986.85	95.87	95.919	95.863	0.049	-0.007	yes	yes
sample_26	NC_009986	NC_009986.98	96.274	96.214	94.827	-0.06	-1.447	yes	no
sample_27	NC_042110	NC_042110.1	95.791	95.728	95.776	-0.063	-0.015	yes	yes
sample_27	NC_042110	NC_042110.4	96.272	96.23	96.221	-0.042	-0.051	yes	yes
sample_27	NC_042110	NC_042110.16	96.981	96.953	96.213	-0.028	-0.768	yes	yes
sample_27	NC_042110	NC_042110.17	99.618	99.61	99.614	-0.008	-0.004	yes	yes
sample_27	NC_042110	NC_042110.24	96.296	96.207	93.548	-0.089	-2.748	yes	no
sample_27	NC_042110	NC_042110.32	96.408	96.267	94.636	-0.141	-1.772	yes	no
sample_27	NC_042110	NC_042110.36	96.342	96.337	96.342	-0.005	0	yes	yes
sample_27	NC_042110	NC_042110.37	96.394	96.394	96.394	0	0	yes	yes
sample_27	NC_042110	NC_042110.57	99.225	99.201	98.371	-0.024	-0.854	yes	yes
sample_27	NC_042110	NC_042110.63	97.873	97.873	97.873	0	0	yes	yes
sample_27	NC_042110	NC_042110.73	98.643	98.495	98.017	-0.148	-0.626	yes	yes
sample_27	NC_042110	NC_042110.83	95.936	95.871	95.915	-0.065	-0.021	yes	yes
sample_27	NC_042110	NC_042110.84	95.166	95.057	92.735	-0.109	-2.431	yes	no
sample_27	NC_042110	NC_042110.96	97.782	97.782	97.782	0	0	yes	yes
sample_27	NC_042110	NC_042110.100	95.591	95.542	95.587	-0.049	-0.004	yes	yes
sample_28	NC_028912	NC_028912.16	96.414	96.299	96.399	-0.115	-0.015	yes	yes
sample_28	NC_028912	NC_028912.32	97.56	97.409	97.528	-0.151	-0.032	yes	yes
sample_28	NC_028912	NC_028912.35	97.106	97.106	97.106	0	0	yes	yes
sample_28	NC_028912	NC_028912.42	95.528	95.572	95.552	0.044	0.024	yes	yes
sample_28	NC_028912	NC_028912.44	97.884	97.88	97.771	-0.004	-0.113	yes	yes
sample_28	NC_028912	NC_028912.47	99.105	99.047	96.804	-0.058	-2.301	yes	yes
sample_28	NC_028912	NC_028912.51	95.537	95.435	92.474	-0.102	-3.063	yes	no
sample_28	NC_028912	NC_028912.63	95.678	95.648	95.09	-0.03	-0.588	yes	yes
sample_28	NC_028912	NC_028912.70	95.178	95.143	95.192	-0.035	0.014	yes	yes
sample_28	NC_028912	NC_028912.85	96.267	96.261	96.267	-0.006	0	yes	yes
sample_28	NC_028912	NC_028912.87	97.456	97.438	96.882	-0.018	-0.574	yes	yes
sample_28	NC_028912	NC_028912.100	96.583	96.581	96.581	-0.002	-0.002	yes	yes
sample_29	NC_048689	NC_048689.7	95.214	95.032	93.3	-0.182	-1.914	yes	no
sample_29	NC_048689	NC_048689.10	97.088	97.025	95.852	-0.063	-1.236	yes	yes
sample_29	NC_048689	NC_048689.14	96.036	96.036	96.036	0	0	yes	yes
sample_29	NC_048689	NC_048689.21	96.565	96.576	96.565	0.011	0	yes	yes
sample_29	NC_048689	NC_048689.24	99.667	99.656	99.649	-0.011	-0.018	yes	yes
sample_29	NC_048689	NC_048689.31	99.366	99.334	99.24	-0.032	-0.126	yes	yes
sample_29	NC_048689	NC_048689.33	99.837	99.838	99.837	0.001	0	yes	yes
sample_29	NC_048689	NC_048689.45	99.53	99.372	98.25	-0.158	-1.28	yes	yes
sample_29	NC_048689	NC_048689.52	95.752	95.685	95.729	-0.067	-0.023	yes	yes
sample_29	NC_048689	NC_048689.54	96.56	96.476	95.177	-0.084	-1.383	yes	yes
sample_29	NC_048689	NC_048689.59	96.558	96.392	96.52	-0.166	-0.038	yes	yes
sample_29	NC_048689	NC_048689.61	96.897	96.859	95.927	-0.038	-0.97	yes	yes
sample_29	NC_048689	NC_048689.63	98.257	98.257	98.257	0	0	yes	yes
sample_29	NC_048689	NC_048689.69	98.739	98.739	98.739	0	0	yes	yes
sample_29	NC_048689	NC_048689.85	95.562	95.425	93.829	-0.137	-1.733	yes	no
sample_29	NC_048689	NC_048689.86	95.318	95.107	94.284	-0.211	-1.034	yes	no
sample_30	NC_047990	NC_047990.5	96.624	96.6	96.593	-0.024	-0.031	yes	yes
sample_30	NC_047990	NC_047990.20	98.652	98.515	97.769	-0.137	-0.883	yes	yes
sample_30	NC_047990	NC_047990.24	99.055	98.945	96.461	-0.11	-2.594	yes	yes
sample_30	NC_047990	NC_047990.27	99.9	99.785	98.725	-0.115	-1.175	yes	yes
sample_30	NC_047990	NC_047990.35	95.634	95.549	93.829	-0.085	-1.805	yes	no
sample_30	NC_047990	NC_047990.38	99.151	99.151	99.151	0	0	yes	yes
sample_30	NC_047990	NC_047990.42	95.305	95.016	93.021	-0.289	-2.284	yes	no
sample_30	NC_047990	NC_047990.46	97.226	97.163	96.402	-0.063	-0.824	yes	yes
sample_30	NC_047990	NC_047990.49	99.2	99.157	99.19	-0.043	-0.01	yes	yes
sample_30	NC_047990	NC_047990.56	98.313	98.259	96.881	-0.054	-1.432	yes	yes
sample_30	NC_047990	NC_047990.63	95.894	95.86	94.308	-0.034	-1.586	yes	no
sample_30	NC_047990	NC_047990.74	95.619	95.573	95.603	-0.046	-0.016	yes	yes
sample_30	NC_047990	NC_047990.82	99.482	99.26	98.114	-0.222	-1.368	yes	yes
sample_30	NC_047990	NC_047990.85	97.34	97.324	97.33	-0.016	-0.01	yes	yes
sample_31	KY705276	KY705276.3	97.731	97.731	97.731	0	0	yes	yes
sample_31	KY705276	KY705276.7	95.685	95.55	93.667	-0.135	-2.018	yes	no
sample_31	KY705276	KY705276.23	95.095	95.011	94.954	-0.084	-0.141	yes	no
sample_31	KY705276	KY705276.30	97.022	96.886	96.794	-0.136	-0.228	yes	yes
sample_31	KY705276	KY705276.33	97.37	97.362	97.346	-0.008	-0.024	yes	yes
sample_31	KY705276	KY705276.45	97.938	97.892	97.937	-0.046	-0.001	yes	yes
sample_31	KY705276	KY705276.50	99.111	99.03	97.869	-0.081	-1.242	yes	yes
sample_31	KY705276	KY705276.63	98.095	98.008	96.314	-0.087	-1.781	yes	yes
sample_31	KY705276	KY705276.69	99.524	99.435	99.486	-0.089	-0.038	yes	yes
sample_31	KY705276	KY705276.72	99.223	99.16	99.217	-0.063	-0.006	yes	yes
sample_31	KY705276	KY705276.79	96.691	96.63	96.424	-0.061	-0.267	yes	yes
sample_31	KY705276	KY705276.84	95.412	95.334	94.146	-0.078	-1.266	yes	no
sample_31	KY705276	KY705276.89	95.477	95.46	95.468	-0.017	-0.009	yes	yes
sample_31	KY705276	KY705276.91	95.403	95.294	95.387	-0.109	-0.016	yes	yes
sample_32	NC_049972	NC_049972.2	97.651	97.648	97.651	-0.003	0	yes	yes
sample_32	NC_049972	NC_049972.4	99.414	99.377	98.246	-0.037	-1.168	yes	yes
sample_32	NC_049972	NC_049972.22	95.401	95.214	93.59	-0.187	-1.811	yes	no
sample_32	NC_049972	NC_049972.36	99.498	99.44	97.343	-0.058	-2.155	yes	yes
sample_32	NC_049972	NC_049972.41	97.993	97.993	97.993	0	0	yes	yes
sample_32	NC_049972	NC_049972.51	95.173	95.13	94.388	-0.043	-0.785	yes	no
sample_32	NC_049972	NC_049972.59	98.812	98.743	97.702	-0.069	-1.11	yes	yes
sample_32	NC_049972	NC_049972.72	97.269	97.1	95.41	-0.169	-1.859	yes	yes
sample_32	NC_049972	NC_049972.75	96.286	96.21	96.279	-0.076	-0.007	yes	yes
sample_32	NC_049972	NC_049972.87	98.098	98.099	98.098	0.001	0	yes	yes
sample_33	NC_024135	NC_024135.3	95.049	95.012	95.039	-0.037	-0.01	yes	yes
sample_33	NC_024135	NC_024135.30	97.603	97.603	97.603	0	0	yes	yes
sample_33	NC_024135	NC_024135.45	97.209	96.944	95.157	-0.265	-2.052	yes	yes
sample_33	NC_024135	NC_024135.49	96.33	96.227	95.183	-0.103	-1.147	yes	yes
sample_33	NC_024135	NC_024135.50	97.76	97.584	97.586	-0.176	-0.174	yes	yes
sample_33	NC_024135	NC_024135.51	97.62	97.438	94.659	-0.182	-2.961	yes	no
sample_33	NC_024135	NC_024135.71	99.346	99.078	96.875	-0.268	-2.471	yes	yes
sample_33	NC_024135	NC_024135.82	99.784	99.711	98.19	-0.073	-1.594	yes	yes
sample_33	NC_024135	NC_024135.97	97.424	97.369	97.4	-0.055	-0.024	yes	yes
sample_34	NC_054974	NC_054974.1	95.338	95.32	95.334	-0.018	-0.004	yes	yes
sample_34	NC_054974	NC_054974.2	99.362	99.362	99.362	0	0	yes	yes
sample_34	NC_054974	NC_054974.9	96.557	96.471	95.24	-0.086	-1.317	yes	yes
sample_34	NC_054974	NC_054974.10	95.666	95.639	95.66	-0.027	-0.006	yes	yes
sample_34	NC_054974	NC_054974.11	99.449	99.449	99.449	0	0	yes	yes
sample_34	NC_054974	NC_054974.73	95.144	95.06	93.615	-0.084	-1.529	yes	no
sample_34	NC_054974	NC_054974.74	98.241	98.237	98.221	-0.004	-0.02	yes	yes
sample_34	NC_054974	NC_054974.75	96.645	96.542	94.3	-0.103	-2.345	yes	no
sample_34	NC_054974	NC_054974.88	99.841	99.776	99.78	-0.065	-0.061	yes	yes
sample_34	NC_054974	NC_054974.93	96.454	96.353	96.403	-0.101	-0.051	yes	yes
sample_34	NC_054974	NC_054974.96	97.041	97.049	95.854	0.008	-1.187	yes	yes
sample_34	NC_054974	NC_054974.100	98.348	98.268	98.078	-0.08	-0.27	yes	yes
sample_35	KY705276	KY705276.21	98.907	98.859	98.892	-0.048	-0.015	yes	yes
sample_35	KY705276	KY705276.24	99.438	99.349	99.396	-0.089	-0.042	yes	yes
sample_35	KY705276	KY705276.30	95.233	95.168	94.967	-0.065	-0.266	yes	no
sample_35	KY705276	KY705276.37	99.094	98.937	97.96	-0.157	-1.134	yes	yes
sample_35	KY705276	KY705276.51	99.224	99.084	96.12	-0.14	-3.104	yes	yes
sample_35	KY705276	KY705276.58	99.619	99.596	99.605	-0.023	-0.014	yes	yes
sample_35	KY705276	KY705276.60	99.053	99.037	97.837	-0.016	-1.216	yes	yes
sample_35	KY705276	KY705276.61	99.047	99.044	98.55	-0.003	-0.497	yes	yes
sample_35	KY705276	KY705276.62	97.378	97.498	96.64	0.12	-0.738	yes	yes
sample_35	KY705276	KY705276.65	99.176	99.119	99.169	-0.057	-0.007	yes	yes
sample_35	KY705276	KY705276.74	99.388	99.374	98.884	-0.014	-0.504	yes	yes
sample_35	KY705276	KY705276.84	96.432	96.411	96.111	-0.021	-0.321	yes	yes
sample_35	KY705276	KY705276.89	99.173	99.173	99.173	0	0	yes	yes
sample_36	NC_028774	NC_028774.1	97.596	97.568	97.594	-0.028	-0.002	yes	yes
sample_36	NC_028774	NC_028774.25	98.583	98.504	98.575	-0.079	-0.008	yes	yes
sample_36	NC_028774	NC_028774.26	95.614	95.591	95.43	-0.023	-0.184	yes	yes
sample_36	NC_028774	NC_028774.27	97.188	97.057	95.504	-0.131	-1.684	yes	yes
sample_36	NC_028774	NC_028774.33	95.024	94.814	94.315	-0.21	-0.709	no	no
sample_36	NC_028774	NC_028774.36	98.248	98.031	95.933	-0.217	-2.315	yes	yes
sample_36	NC_028774	NC_028774.38	96.896	96.865	96.825	-0.031	-0.071	yes	yes
sample_36	NC_028774	NC_028774.48	97.894	97.85	97.885	-0.044	-0.009	yes	yes
sample_36	NC_028774	NC_028774.56	95.354	95.303	93.168	-0.051	-2.186	yes	no
sample_36	NC_028774	NC_028774.60	98.868	98.76	97.485	-0.108	-1.383	yes	yes
sample_36	NC_028774	NC_028774.62	97.658	97.539	95.473	-0.119	-2.185	yes	yes
sample_36	NC_028774	NC_028774.66	98.744	98.59	98.5	-0.154	-0.244	yes	yes
sample_36	NC_028774	NC_028774.70	98.803	98.694	98.707	-0.109	-0.096	yes	yes
sample_36	NC_028774	NC_028774.74	97.526	97.406	97.408	-0.12	-0.118	yes	yes
sample_37	NC_047742	NC_047742.7	96.808	96.685	95.63	-0.123	-1.178	yes	yes
sample_37	NC_047742	NC_047742.26	95.66	95.486	95.136	-0.174	-0.524	yes	yes
sample_37	NC_047742	NC_047742.30	98.032	97.971	96.991	-0.061	-1.041	yes	yes
sample_37	NC_047742	NC_047742.42	96.372	96.363	94.366	-0.009	-2.006	yes	no
sample_37	NC_047742	NC_047742.44	98.336	98.219	98.327	-0.117	-0.009	yes	yes
sample_37	NC_047742	NC_047742.59	97.684	97.627	97.032	-0.057	-0.652	yes	yes
sample_37	NC_047742	NC_047742.70	99.342	99.33	97.781	-0.012	-1.561	yes	yes
sample_37	NC_047742	NC_047742.75	97.591	97.545	96.165	-0.046	-1.426	yes	yes
sample_37	NC_047742	NC_047742.81	97.037	97.017	97.031	-0.02	-0.006	yes	yes
sample_37	NC_047742	NC_047742.82	95.037	94.847	92.933	-0.19	-2.104	no	no
sample_37	NC_047742	NC_047742.89	97.415	97.403	97.413	-0.012	-0.002	yes	yes
sample_37	NC_047742	NC_047742.92	96.182	96.121	94.793	-0.061	-1.389	yes	no
sample_38	NC_055000	NC_055000.23	99.208	99.03	96.764	-0.178	-2.444	yes	yes
sample_38	NC_055000	NC_055000.37	96.791	96.505	95.095	-0.286	-1.696	yes	yes
sample_38	NC_055000	NC_055000.43	99.562	99.562	99.562	0	0	yes	yes
sample_38	NC_055000	NC_055000.47	95.091	94.973	93.531	-0.118	-1.56	no	no
sample_38	NC_055000	NC_055000.49	96.866	96.811	95.94	-0.055	-0.926	yes	yes
sample_38	NC_055000	NC_055000.72	97.407	97.222	94.449	-0.185	-2.958	yes	no
sample_38	NC_055000	NC_055000.79	96.869	96.579	94.562	-0.29	-2.307	yes	no
sample_38	NC_055000	NC_055000.84	95.052	95.203	93.737	0.151	-1.315	yes	no
sample_38	NC_055000	NC_055000.90	96.119	96.112	94.724	-0.007	-1.395	yes	no
sample_38	NC_055000	NC_055000.95	99.854	99.822	98.681	-0.032	-1.173	yes	yes
sample_39	MK660712	MK660712.2	97.666	97.643	97.054	-0.023	-0.612	yes	yes
sample_39	MK660712	MK660712.7	96.457	96.361	94.861	-0.096	-1.596	yes	no
sample_39	MK660712	MK660712.46	96.998	96.902	96.938	-0.096	-0.06	yes	yes
sample_39	MK660712	MK660712.48	96.787	96.922	96.802	0.135	0.015	yes	yes
sample_39	MK660712	MK660712.52	98.694	98.694	98.618	0	-0.076	yes	yes
sample_39	MK660712	MK660712.55	98.937	98.88	98.88	-0.057	-0.057	yes	yes
sample_39	MK660712	MK660712.68	96.871	96.729	96.782	-0.142	-0.089	yes	yes
sample_39	MK660712	MK660712.70	98.125	98.037	98.094	-0.088	-0.031	yes	yes
sample_39	MK660712	MK660712.93	98.151	97.818	94.795	-0.333	-3.356	yes	no
sample_39	MK660712	MK660712.94	97.465	97.014	93.408	-0.451	-4.057	yes	no
sample_40	NC_055717	NC_055717.6	99.097	99.097	99.097	0	0	yes	yes
sample_40	NC_055717	NC_055717.15	97.335	97.102	97.221	-0.233	-0.114	yes	yes
sample_40	NC_055717	NC_055717.36	99.342	99.205	97.905	-0.137	-1.437	yes	yes
sample_40	NC_055717	NC_055717.37	99.454	99.339	96.55	-0.115	-2.904	yes	yes
sample_40	NC_055717	NC_055717.44	95.082	95.145	95.105	0.063	0.023	yes	yes
sample_40	NC_055717	NC_055717.59	99.567	99.483	99.12	-0.084	-0.447	yes	yes
sample_40	NC_055717	NC_055717.71	98.61	98.61	98.61	0	0	yes	yes
sample_40	NC_055717	NC_055717.75	98.784	98.589	96.788	-0.195	-1.996	yes	yes
sample_40	NC_055717	NC_055717.81	95.179	95.107	93.496	-0.072	-1.683	yes	no
sample_40	NC_055717	NC_055717.89	97.265	97.263	97.263	-0.002	-0.002	yes	yes
sample_40	NC_055717	NC_055717.90	96.827	96.812	96.822	-0.015	-0.005	yes	yes
sample_40	NC_055717	NC_055717.91	98.229	98.227	98.229	-0.002	0	yes	yes
sample_40	NC_055717	NC_055717.94	99.43	99.386	98.987	-0.044	-0.443	yes	yes
sample_40	NC_055717	NC_055717.98	97.485	97.477	97.482	-0.008	-0.003	yes	yes
sample_41	NC_055881	NC_055881.7	95.639	95.704	95.671	0.065	0.032	yes	yes
sample_41	NC_055881	NC_055881.11	98.858	98.858	98.858	0	0	yes	yes
sample_41	NC_055881	NC_055881.19	95.678	95.662	95.641	-0.016	-0.037	yes	yes
sample_41	NC_055881	NC_055881.22	97.905	97.864	97.891	-0.041	-0.014	yes	yes
sample_41	NC_055881	NC_055881.32	95.564	95.508	95.549	-0.056	-0.015	yes	yes
sample_41	NC_055881	NC_055881.33	95.91	95.926	95.913	0.016	0.003	yes	yes
sample_41	NC_055881	NC_055881.40	99.023	98.819	97.079	-0.204	-1.944	yes	yes
sample_41	NC_055881	NC_055881.45	95.078	94.878	92.528	-0.2	-2.55	no	no
sample_41	NC_055881	NC_055881.53	96.68	96.678	96.68	-0.002	0	yes	yes
sample_41	NC_055881	NC_055881.55	96.761	96.753	96.56	-0.008	-0.201	yes	yes
sample_41	NC_055881	NC_055881.57	99.684	99.652	99.683	-0.032	-0.001	yes	yes
sample_41	NC_055881	NC_055881.81	96.882	96.846	96.879	-0.036	-0.003	yes	yes
sample_41	NC_055881	NC_055881.82	95.281	95.209	95.267	-0.072	-0.014	yes	yes
sample_41	NC_055881	NC_055881.83	98.001	97.975	97.992	-0.026	-0.009	yes	yes
sample_41	NC_055881	NC_055881.85	98.469	98.349	97.647	-0.12	-0.822	yes	yes
sample_41	NC_055881	NC_055881.94	97.449	97.419	97.419	-0.03	-0.03	yes	yes
sample_42	NC_047821	NC_047821.11	98.314	98.256	98.282	-0.058	-0.032	yes	yes
sample_42	NC_047821	NC_047821.13	95.211	95.099	94.275	-0.112	-0.936	yes	no
sample_42	NC_047821	NC_047821.16	96.646	96.34	94.995	-0.306	-1.651	yes	no
sample_42	NC_047821	NC_047821.22	95.695	95.487	93.904	-0.208	-1.791	yes	no
sample_42	NC_047821	NC_047821.23	95.979	95.878	94.233	-0.101	-1.746	yes	no
sample_42	NC_047821	NC_047821.26	95.814	95.607	93.955	-0.207	-1.859	yes	no
sample_42	NC_047821	NC_047821.56	99.09	99.059	96.59	-0.031	-2.5	yes	yes
sample_42	NC_047821	NC_047821.58	95.95	95.942	95.949	-0.008	-0.001	yes	yes
sample_42	NC_047821	NC_047821.64	97.704	97.674	96.217	-0.03	-1.487	yes	yes
sample_42	NC_047821	NC_047821.77	95.254	95.246	95.254	-0.008	0	yes	yes
sample_42	NC_047821	NC_047821.83	97.039	96.892	97.023	-0.147	-0.016	yes	yes
sample_42	NC_047821	NC_047821.95	97.516	97.501	97.123	-0.015	-0.393	yes	yes
sample_42	NC_047821	NC_047821.97	96.971	96.971	96.971	0	0	yes	yes
sample_43	NC_054438	NC_054438.18	96.535	96.456	96.445	-0.079	-0.09	yes	yes
sample_43	NC_054438	NC_054438.19	96.377	96.285	94.495	-0.092	-1.882	yes	no
sample_43	NC_054438	NC_054438.20	95.764	95.712	95.77	-0.052	0.006	yes	yes
sample_43	NC_054438	NC_054438.24	98.542	98.499	98.499	-0.043	-0.043	yes	yes
sample_43	NC_054438	NC_054438.25	99.456	99.377	98.071	-0.079	-1.385	yes	yes
sample_43	NC_054438	NC_054438.31	98.207	98.103	95.367	-0.104	-2.84	yes	yes
sample_43	NC_054438	NC_054438.33	98.375	98.365	98.36	-0.01	-0.015	yes	yes
sample_43	NC_054438	NC_054438.55	98.605	98.491	95.392	-0.114	-3.213	yes	yes
sample_43	NC_054438	NC_054438.66	98.203	98.018	94.58	-0.185	-3.623	yes	no
sample_43	NC_054438	NC_054438.70	98.054	97.927	97.977	-0.127	-0.077	yes	yes
sample_43	NC_054438	NC_054438.88	98.189	98.24	98.195	0.051	0.006	yes	yes
sample_43	NC_054438	NC_054438.89	99.29	99.283	98.207	-0.007	-1.083	yes	yes
sample_43	NC_054438	NC_054438.91	97.751	97.484	94.219	-0.267	-3.532	yes	no
sample_44	NC_054450	NC_054450.4	97.796	97.789	96.968	-0.007	-0.828	yes	yes
sample_44	NC_054450	NC_054450.6	96.711	96.707	96.674	-0.004	-0.037	yes	yes
sample_44	NC_054450	NC_054450.16	99.337	99.105	94.792	-0.232	-4.545	yes	no
sample_44	NC_054450	NC_054450.17	99.253	99.247	99.251	-0.006	-0.002	yes	yes
sample_44	NC_054450	NC_054450.21	98.252	98.08	95.97	-0.172	-2.282	yes	yes
sample_44	NC_054450	NC_054450.25	99.482	99.271	97.309	-0.211	-2.173	yes	yes
sample_44	NC_054450	NC_054450.28	97.325	97.169	94.478	-0.156	-2.847	yes	no
sample_44	NC_054450	NC_054450.57	96.266	95.971	93.448	-0.295	-2.818	yes	no
sample_44	NC_054450	NC_054450.59	99.779	99.704	97.726	-0.075	-2.053	yes	yes
sample_44	NC_054450	NC_054450.60	95.193	95.193	95.193	0	0	yes	yes
sample_44	NC_054450	NC_054450.65	99.362	99.308	97.814	-0.054	-1.548	yes	yes
sample_44	NC_054450	NC_054450.67	95.538	95.423	95.498	-0.115	-0.04	yes	yes
sample_44	NC_054450	NC_054450.72	98.726	98.648	98.676	-0.078	-0.05	yes	yes
sample_44	NC_054450	NC_054450.74	99.742	99.726	99.725	-0.016	-0.017	yes	yes
sample_44	NC_054450	NC_054450.81	95.263	95.263	95.263	0	0	yes	yes
sample_44	NC_054450	NC_054450.84	95.638	95.631	95.63	-0.007	-0.008	yes	yes
sample_44	NC_054450	NC_054450.91	98.416	98.332	97.165	-0.084	-1.251	yes	yes
sample_44	NC_054450	NC_054450.93	95.63	95.614	95.625	-0.016	-0.005	yes	yes
sample_45	NC_053173	NC_053173.6	95.88	95.8	93.342	-0.08	-2.538	yes	no
sample_45	NC_053173	NC_053173.17	96.94	96.873	96.924	-0.067	-0.016	yes	yes
sample_45	NC_053173	NC_053173.33	97.742	97.512	96.289	-0.23	-1.453	yes	yes
sample_45	NC_053173	NC_053173.43	96.698	96.637	95.609	-0.061	-1.089	yes	yes
sample_45	NC_053173	NC_053173.57	99.391	99.234	96.346	-0.157	-3.045	yes	yes
sample_45	NC_053173	NC_053173.63	97.333	97.081	97.26	-0.252	-0.073	yes	yes
sample_45	NC_053173	NC_053173.70	96.389	96.389	96.389	0	0	yes	yes
sample_45	NC_053173	NC_053173.80	96.206	96.202	96.198	-0.004	-0.008	yes	yes
sample_45	NC_053173	NC_053173.86	98.634	98.568	98.526	-0.066	-0.108	yes	yes
sample_46	NC_002486	NC_002486.1	99.563	99.25	97.968	-0.313	-1.595	yes	yes
sample_46	NC_002486	NC_002486.10	95.58	95.38	93.729	-0.2	-1.851	yes	no
sample_46	NC_002486	NC_002486.15	96.597	96.597	96.597	0	0	yes	yes
sample_46	NC_002486	NC_002486.17	96.035	96.172	96.049	0.137	0.014	yes	yes
sample_46	NC_002486	NC_002486.19	97.842	97.781	97.209	-0.061	-0.633	yes	yes
sample_46	NC_002486	NC_002486.32	98.751	98.747	98.751	-0.004	0	yes	yes
sample_46	NC_002486	NC_002486.54	98.387	98.369	98.373	-0.018	-0.014	yes	yes
sample_46	NC_002486	NC_002486.58	96.667	96.667	96.667	0	0	yes	yes
sample_46	NC_002486	NC_002486.59	98.151	98.121	98.151	-0.03	0	yes	yes
sample_46	NC_002486	NC_002486.61	99.729	99.715	99.72	-0.014	-0.009	yes	yes
sample_46	NC_002486	NC_002486.75	96.472	96.4	96.457	-0.072	-0.015	yes	yes
sample_46	NC_002486	NC_002486.88	96.071	96.059	96.071	-0.012	0	yes	yes
sample_46	NC_002486	NC_002486.92	96.722	96.488	95.723	-0.234	-0.999	yes	yes
sample_47	NC_029003	NC_029003.13	96.122	96.109	95.682	-0.013	-0.44	yes	yes
sample_47	NC_029003	NC_029003.17	96.318	96.305	96.316	-0.013	-0.002	yes	yes
sample_47	NC_029003	NC_029003.23	98.488	98.46	98.29	-0.028	-0.198	yes	yes
sample_47	NC_029003	NC_029003.28	96.635	96.553	95.745	-0.082	-0.89	yes	yes
sample_47	NC_029003	NC_029003.29	99.905	99.822	99.677	-0.083	-0.228	yes	yes
sample_47	NC_029003	NC_029003.39	98.947	98.888	97.979	-0.059	-0.968	yes	yes
sample_47	NC_029003	NC_029003.41	98.268	98.187	96.247	-0.081	-2.021	yes	yes
sample_47	NC_029003	NC_029003.46	95.116	95.09	94.514	-0.026	-0.602	yes	no
sample_47	NC_029003	NC_029003.47	95.164	94.874	92.922	-0.29	-2.242	no	no
sample_47	NC_029003	NC_029003.55	95.685	95.63	93.458	-0.055	-2.227	yes	no
sample_47	NC_029003	NC_029003.63	99.128	99.04	98.059	-0.088	-1.069	yes	yes
sample_47	NC_029003	NC_029003.86	97.297	97.27	95.028	-0.027	-2.269	yes	yes
sample_48	MT080102	MT080102.14	95.221	95.035	93.881	-0.186	-1.34	yes	no
sample_48	MT080102	MT080102.42	97.842	97.828	97.842	-0.014	0	yes	yes
sample_48	MT080102	MT080102.44	96.3	96.296	94.756	-0.004	-1.544	yes	no
sample_48	MT080102	MT080102.58	96.759	96.702	96.737	-0.057	-0.022	yes	yes
sample_48	MT080102	MT080102.67	95.048	94.802	93.136	-0.246	-1.912	no	no
sample_48	MT080102	MT080102.81	97.498	97.388	96.755	-0.11	-0.743	yes	yes
sample_48	MT080102	MT080102.85	99.54	99.422	98.231	-0.118	-1.309	yes	yes
sample_48	MT080102	MT080102.97	97.084	96.709	94.857	-0.375	-2.227	yes	no
sample_49	NC_047904	NC_047904.14	97.73	97.706	97.723	-0.024	-0.007	yes	yes
sample_49	NC_047904	NC_047904.16	95.757	95.654	94.487	-0.103	-1.27	yes	no
sample_49	NC_047904	NC_047904.17	98.97	98.85	98.923	-0.12	-0.047	yes	yes
sample_49	NC_047904	NC_047904.19	99.779	99.586	95.915	-0.193	-3.864	yes	yes
sample_49	NC_047904	NC_047904.29	98.859	98.683	97.335	-0.176	-1.524	yes	yes
sample_49	NC_047904	NC_047904.35	98.139	98.123	98.133	-0.016	-0.006	yes	yes
sample_49	NC_047904	NC_047904.38	99.073	98.986	97.61	-0.087	-1.463	yes	yes
sample_49	NC_047904	NC_047904.44	95.389	95.31	94.073	-0.079	-1.316	yes	no
sample_49	NC_047904	NC_047904.46	97.827	97.795	97.801	-0.032	-0.026	yes	yes
sample_49	NC_047904	NC_047904.47	95.739	95.585	93.231	-0.154	-2.508	yes	no
sample_49	NC_047904	NC_047904.48	95.752	95.683	93.715	-0.069	-2.037	yes	no
sample_49	NC_047904	NC_047904.49	96.888	96.834	96.851	-0.054	-0.037	yes	yes
sample_49	NC_047904	NC_047904.51	99.233	99.144	99.163	-0.089	-0.07	yes	yes
sample_49	NC_047904	NC_047904.65	97.275	97.215	97.258	-0.06	-0.017	yes	yes
sample_49	NC_047904	NC_047904.70	96.712	96.317	94.029	-0.395	-2.683	yes	no
sample_49	NC_047904	NC_047904.81	96.653	96.577	95.481	-0.076	-1.172	yes	yes
sample_49	NC_047904	NC_047904.96	98.278	98.219	98.269	-0.059	-0.009	yes	yes
sample_50	NC_041934	NC_041934.3	98.909	98.798	96.257	-0.111	-2.652	yes	yes
sample_50	NC_041934	NC_041934.4	98.594	98.517	94.962	-0.077	-3.632	yes	no
sample_50	NC_041934	NC_041934.14	98.761	98.761	98.303	0	-0.458	yes	yes
sample_50	NC_041934	NC_041934.16	96.318	96.108	95.821	-0.21	-0.497	yes	yes
sample_50	NC_041934	NC_041934.36	97.277	97.115	95.457	-0.162	-1.82	yes	yes
sample_50	NC_041934	NC_041934.40	97.349	97.325	97.342	-0.024	-0.007	yes	yes
sample_50	NC_041934	NC_041934.44	95.581	95.323	93	-0.258	-2.581	yes	no
sample_50	NC_041934	NC_041934.47	98.484	98.449	98.471	-0.035	-0.013	yes	yes
sample_50	NC_041934	NC_041934.49	95.286	95.318	95.325	0.032	0.039	yes	yes
sample_50	NC_041934	NC_041934.75	96.964	96.797	95.609	-0.167	-1.355	yes	yes
sample_50	NC_041934	NC_041934.76	98.274	98.281	98.279	0.007	0.005	yes	yes
sample_50	NC_041934	NC_041934.80	96.313	96.258	96.306	-0.055	-0.007	yes	yes
sample_50	NC_041934	NC_041934.91	97.454	97.453	97.452	-0.001	-0.002	yes	yes
sample_51	NC_049932	NC_049932.8	95.913	95.728	94.346	-0.185	-1.567	yes	no
sample_51	NC_049932	NC_049932.9	98.542	98.542	98.542	0	0	yes	yes
sample_51	NC_049932	NC_049932.37	95.635	95.538	94.036	-0.097	-1.599	yes	no
sample_51	NC_049932	NC_049932.47	96.078	95.869	93.499	-0.209	-2.579	yes	no
sample_51	NC_049932	NC_049932.54	96.708	96.49	96.372	-0.218	-0.336	yes	yes
sample_51	NC_049932	NC_049932.65	98.987	98.787	96.978	-0.2	-2.009	yes	yes
sample_51	NC_049932	NC_049932.67	95.533	95.668	95.075	0.135	-0.458	yes	yes
sample_51	NC_049932	NC_049932.74	96.261	96.225	96.255	-0.036	-0.006	yes	yes
sample_51	NC_049932	NC_049932.86	99.691	99.594	99.437	-0.097	-0.254	yes	yes
sample_51	NC_049932	NC_049932.89	95.76	95.643	95.682	-0.117	-0.078	yes	yes
sample_52	NC_047857	NC_047857.4	98.403	98.268	98.253	-0.135	-0.15	yes	yes
sample_52	NC_047857	NC_047857.5	99.559	99.535	97.824	-0.024	-1.735	yes	yes
sample_52	NC_047857	NC_047857.12	97.545	97.544	97.545	-0.001	0	yes	yes
sample_52	NC_047857	NC_047857.16	99.511	99.353	97.706	-0.158	-1.805	yes	yes
sample_52	NC_047857	NC_047857.19	97.782	97.667	96.469	-0.115	-1.313	yes	yes
sample_52	NC_047857	NC_047857.28	96.195	96.104	95.357	-0.091	-0.838	yes	yes
sample_52	NC_047857	NC_047857.33	95.337	95.331	95.325	-0.006	-0.012	yes	yes
sample_52	NC_047857	NC_047857.40	95.016	94.887	94.196	-0.129	-0.82	no	no
sample_52	NC_047857	NC_047857.42	99.75	99.647	98.246	-0.103	-1.504	yes	yes
sample_52	NC_047857	NC_047857.46	99.423	99.409	98.133	-0.014	-1.29	yes	yes
sample_52	NC_047857	NC_047857.47	95.225	95.071	93.358	-0.154	-1.867	yes	no
sample_52	NC_047857	NC_047857.67	97.806	97.738	97.791	-0.068	-0.015	yes	yes
sample_52	NC_047857	NC_047857.71	99.092	98.896	97.643	-0.196	-1.449	yes	yes
sample_52	NC_047857	NC_047857.73	97.427	97.308	94.888	-0.119	-2.539	yes	no
sample_52	NC_047857	NC_047857.80	99.377	99.313	98.577	-0.064	-0.8	yes	yes
sample_52	NC_047857	NC_047857.89	95.008	94.974	94.998	-0.034	-0.01	no	no
sample_52	NC_047857	NC_047857.91	97.027	97.035	95.14	0.008	-1.887	yes	yes
sample_53	NC_018831	NC_018831.33	99.15	99.15	99.15	0	0	yes	yes
sample_53	NC_018831	NC_018831.41	95.608	95.529	94.813	-0.079	-0.795	yes	no
sample_53	NC_018831	NC_018831.59	98.64	98.601	98.612	-0.039	-0.028	yes	yes
sample_53	NC_018831	NC_018831.62	97.889	97.711	97.073	-0.178	-0.816	yes	yes
sample_53	NC_018831	NC_018831.63	95.063	94.968	95.012	-0.095	-0.051	no	yes
sample_53	NC_018831	NC_018831.81	97	96.919	95.182	-0.081	-1.818	yes	yes
sample_53	NC_018831	NC_018831.83	97.582	97.528	97.559	-0.054	-0.023	yes	yes
sample_53	NC_018831	NC_018831.88	97.323	97.233	97.086	-0.09	-0.237	yes	yes
sample_53	NC_018831	NC_018831.98	97.77	97.572	97.655	-0.198	-0.115	yes	yes
sample_54	NC_047959	NC_047959.17	98.951	98.942	98.949	-0.009	-0.002	yes	yes
sample_54	NC_047959	NC_047959.20	98.275	98.268	98.262	-0.007	-0.013	yes	yes
sample_54	NC_047959	NC_047959.30	97.233	97.241	96.907	0.008	-0.326	yes	yes
sample_54	NC_047959	NC_047959.32	99.897	99.897	99.897	0	0	yes	yes
sample_54	NC_047959	NC_047959.47	98.121	98.027	98.109	-0.094	-0.012	yes	yes
sample_54	NC_047959	NC_047959.50	99.565	99.551	98.92	-0.014	-0.645	yes	yes
sample_54	NC_047959	NC_047959.55	96.791	96.747	94.872	-0.044	-1.919	yes	no
sample_54	NC_047959	NC_047959.57	97.311	97.305	97.302	-0.006	-0.009	yes	yes
sample_54	NC_047959	NC_047959.58	96.743	96.669	95.426	-0.074	-1.317	yes	yes
sample_54	NC_047959	NC_047959.74	95.708	95.701	95.706	-0.007	-0.002	yes	yes
sample_54	NC_047959	NC_047959.77	95.711	95.687	95.709	-0.024	-0.002	yes	yes
sample_54	NC_047959	NC_047959.84	98.653	98.324	96.517	-0.329	-2.136	yes	yes
sample_54	NC_047959	NC_047959.93	96.211	96.108	94.627	-0.103	-1.584	yes	no
sample_54	NC_047959	NC_047959.95	96.127	96.038	96.093	-0.089	-0.034	yes	yes
sample_54	NC_047959	NC_047959.96	97.217	97.145	96.414	-0.072	-0.803	yes	yes
sample_54	NC_047959	NC_047959.97	97.665	97.645	96.353	-0.02	-1.312	yes	yes
sample_55	MH937486	MH937486.2	97.256	97.256	97.256	0	0	yes	yes
sample_55	MH937486	MH937486.15	99.088	99.059	99.086	-0.029	-0.002	yes	yes
sample_55	MH937486	MH937486.16	98.403	98.378	98.4	-0.025	-0.003	yes	yes
sample_55	MH937486	MH937486.17	99.014	98.814	96.668	-0.2	-2.346	yes	yes
sample_55	MH937486	MH937486.21	96.073	95.954	93.703	-0.119	-2.37	yes	no
sample_55	MH937486	MH937486.23	97.228	97.228	97.225	0	-0.003	yes	yes
sample_55	MH937486	MH937486.42	95.352	95.443	95.364	0.091	0.012	yes	yes
sample_55	MH937486	MH937486.49	98.288	98.276	98.285	-0.012	-0.003	yes	yes
sample_55	MH937486	MH937486.55	96.738	96.647	95.144	-0.091	-1.594	yes	yes
sample_55	MH937486	MH937486.61	99.279	99.143	99.235	-0.136	-0.044	yes	yes
sample_55	MH937486	MH937486.77	96.229	96.229	96.229	0	0	yes	yes
sample_55	MH937486	MH937486.81	98.478	98.477	98.478	-0.001	0	yes	yes
sample_56	NC_048687	NC_048687.5	98.844	98.512	96.634	-0.332	-2.21	yes	yes
sample_56	NC_048687	NC_048687.10	98.48	98.211	95.896	-0.269	-2.584	yes	yes
sample_56	NC_048687	NC_048687.43	99.619	99.578	97.9	-0.041	-1.719	yes	yes
sample_56	NC_048687	NC_048687.45	95.238	95.091	95.216	-0.147	-0.022	yes	yes
sample_56	NC_048687	NC_048687.48	95.611	95.611	95.611	0	0	yes	yes
sample_56	NC_048687	NC_048687.53	98.254	98.209	98.238	-0.045	-0.016	yes	yes
sample_56	NC_048687	NC_048687.59	95.634	95.342	94.196	-0.292	-1.438	yes	no
sample_56	NC_048687	NC_048687.91	96.463	96.439	95.004	-0.024	-1.459	yes	yes
sample_56	NC_048687	NC_048687.93	97.459	97.433	96.448	-0.026	-1.011	yes	yes
sample_56	NC_048687	NC_048687.94	97.775	97.679	96.889	-0.096	-0.886	yes	yes
sample_56	NC_048687	NC_048687.97	95.436	95.405	95.436	-0.031	0	yes	yes
sample_57	NC_028851	NC_028851.9	98.567	98.484	98.557	-0.083	-0.01	yes	yes
sample_57	NC_028851	NC_028851.21	96.007	95.905	93.702	-0.102	-2.305	yes	no
sample_57	NC_028851	NC_028851.25	97.706	97.577	97.109	-0.129	-0.597	yes	yes
sample_57	NC_028851	NC_028851.27	98.986	98.941	98.977	-0.045	-0.009	yes	yes
sample_57	NC_028851	NC_028851.40	98.707	98.401	96.789	-0.306	-1.918	yes	yes
sample_57	NC_028851	NC_028851.42	96.407	96.109	94.162	-0.298	-2.245	yes	no
sample_57	NC_028851	NC_028851.43	98.858	98.639	96.702	-0.219	-2.156	yes	yes
sample_57	NC_028851	NC_028851.46	95.36	95.356	95.097	-0.004	-0.263	yes	yes
sample_57	NC_028851	NC_028851.50	97.802	97.791	97.794	-0.011	-0.008	yes	yes
sample_57	NC_028851	NC_028851.55	95.47	95.454	95.47	-0.016	0	yes	yes
sample_57	NC_028851	NC_028851.56	95.763	95.603	94.412	-0.16	-1.351	yes	no
sample_57	NC_028851	NC_028851.60	96.109	96.224	94.768	0.115	-1.341	yes	no
sample_57	NC_028851	NC_028851.67	98.74	98.683	98.699	-0.057	-0.041	yes	yes
sample_57	NC_028851	NC_028851.94	95.913	95.779	95.892	-0.134	-0.021	yes	yes
sample_58	NC_048025	NC_048025.32	95.792	95.941	95.014	0.149	-0.778	yes	yes
sample_58	NC_048025	NC_048025.36	97.106	96.831	94.726	-0.275	-2.38	yes	no
sample_58	NC_048025	NC_048025.37	98.901	98.85	97.824	-0.051	-1.077	yes	yes
sample_58	NC_048025	NC_048025.53	98.841	98.841	98.841	0	0	yes	yes
sample_58	NC_048025	NC_048025.62	98.054	97.929	96.384	-0.125	-1.67	yes	yes
sample_58	NC_048025	NC_048025.72	98.048	97.906	98.041	-0.142	-0.007	yes	yes
sample_58	NC_048025	NC_048025.85	95.904	95.863	95.899	-0.041	-0.005	yes	yes
sample_58	NC_048025	NC_048025.94	95.292	95.079	93.731	-0.213	-1.561	yes	no
sample_58	NC_048025	NC_048025.100	95.112	94.91	93.994	-0.202	-1.118	no	no
sample_59	NC_047790	NC_047790.15	98.032	97.952	98.029	-0.08	-0.003	yes	yes
sample_59	NC_047790	NC_047790.19	95.387	95.334	95.376	-0.053	-0.011	yes	yes
sample_59	NC_047790	NC_047790.38	97.654	97.654	97.654	0	0	yes	yes
sample_59	NC_047790	NC_047790.57	99.139	99.139	99.125	0	-0.014	yes	yes
sample_59	NC_047790	NC_047790.83	97.058	96.987	97.043	-0.071	-0.015	yes	yes
sample_59	NC_047790	NC_047790.86	96.807	96.433	94.156	-0.374	-2.651	yes	no
sample_59	NC_047790	NC_047790.93	98.843	98.73	98.198	-0.113	-0.645	yes	yes
sample_60	NC_055773	NC_055773.24	96.222	96.045	93.809	-0.177	-2.413	yes	no
sample_60	NC_055773	NC_055773.30	97.382	97.382	97.382	0	0	yes	yes
sample_60	NC_055773	NC_055773.38	98.778	98.716	98.742	-0.062	-0.036	yes	yes
sample_60	NC_055773	NC_055773.43	99.797	99.733	98.688	-0.064	-1.109	yes	yes
sample_60	NC_055773	NC_055773.49	97.915	97.751	95.628	-0.164	-2.287	yes	yes
sample_60	NC_055773	NC_055773.72	97.864	97.779	95.235	-0.085	-2.629	yes	yes
sample_60	NC_055773	NC_055773.95	95.829	95.742	94.196	-0.087	-1.633	yes	no
sample_61	KY705253	KY705253.5	96.072	96.029	96.07	-0.043	-0.002	yes	yes
sample_61	KY705253	KY705253.12	95.428	95.402	95.403	-0.026	-0.025	yes	yes
sample_61	KY705253	KY705253.36	99.175	98.841	98.141	-0.334	-1.034	yes	yes
sample_61	KY705253	KY705253.38	95.319	95.32	95.319	0.001	0	yes	yes
sample_61	KY705253	KY705253.42	96.068	95.879	96.019	-0.189	-0.049	yes	yes
sample_61	KY705253	KY705253.50	99.776	99.748	99.769	-0.028	-0.007	yes	yes
sample_61	KY705253	KY705253.57	95.569	95.569	95.569	0	0	yes	yes
sample_61	KY705253	KY705253.67	95.994	96.095	95.399	0.101	-0.595	yes	yes
sample_61	KY705253	KY705253.81	95.191	95.191	95.191	0	0	yes	yes
sample_61	KY705253	KY705253.91	97.857	97.795	97.821	-0.062	-0.036	yes	yes
sample_62	NC_041959	NC_041959.3	98.205	98.001	95.923	-0.204	-2.282	yes	yes
sample_62	NC_041959	NC_041959.18	99.022	99.022	99.022	0	0	yes	yes
sample_62	NC_041959	NC_041959.21	98.723	98.668	98.711	-0.055	-0.012	yes	yes
sample_62	NC_041959	NC_041959.24	97.397	97.369	97.368	-0.028	-0.029	yes	yes
sample_62	NC_041959	NC_041959.29	96.258	96.222	96.244	-0.036	-0.014	yes	yes
sample_62	NC_041959	NC_041959.38	99.766	99.766	99.768	0	0.002	yes	yes
sample_62	NC_041959	NC_041959.49	97.875	97.758	96.38	-0.117	-1.495	yes	yes
sample_62	NC_041959	NC_041959.54	95.992	95.776	94.945	-0.216	-1.047	yes	no
sample_62	NC_041959	NC_041959.63	98.63	98.409	96.918	-0.221	-1.712	yes	yes
sample_62	NC_041959	NC_041959.72	96.607	96.445	94.431	-0.162	-2.176	yes	no
sample_62	NC_041959	NC_041959.84	95.06	95.06	95.06	0	0	yes	yes
sample_62	NC_041959	NC_041959.93	98.293	98.231	98.282	-0.062	-0.011	yes	yes
sample_62	NC_041959	NC_041959.94	96.367	96.291	94.572	-0.076	-1.795	yes	no
sample_62	NC_041959	NC_041959.98	95.617	95.393	95.557	-0.224	-0.06	yes	yes
sample_63	NC_028922	NC_028922.1	99.641	99.641	99.641	0	0	yes	yes
sample_63	NC_028922	NC_028922.5	96.272	96.102	93.814	-0.17	-2.458	yes	no
sample_63	NC_028922	NC_028922.7	98.561	98.431	95.763	-0.13	-2.798	yes	yes
sample_63	NC_028922	NC_028922.9	95.326	95.252	95.311	-0.074	-0.015	yes	yes
sample_63	NC_028922	NC_028922.13	95.813	95.811	95.811	-0.002	-0.002	yes	yes
sample_63	NC_028922	NC_028922.26	95.346	95.37	92.631	0.024	-2.715	yes	no
sample_63	NC_028922	NC_028922.29	98.283	98.252	98.283	-0.031	0	yes	yes
sample_63	NC_028922	NC_028922.40	96.125	95.866	94.468	-0.259	-1.657	yes	no
sample_63	NC_028922	NC_028922.43	97.533	97.533	97.529	0	-0.004	yes	yes
sample_63	NC_028922	NC_028922.48	97.889	97.86	97.871	-0.029	-0.018	yes	yes
sample_63	NC_028922	NC_028922.53	98.333	98.287	98.305	-0.046	-0.028	yes	yes
sample_63	NC_028922	NC_028922.65	98.367	98.179	95.297	-0.188	-3.07	yes	yes
sample_63	NC_028922	NC_028922.67	97.316	97.252	97.316	-0.064	0	yes	yes
sample_63	NC_028922	NC_028922.71	96.484	96.45	94.617	-0.034	-1.867	yes	no
sample_63	NC_028922	NC_028922.73	96.98	96.954	96.972	-0.026	-0.008	yes	yes
sample_63	NC_028922	NC_028922.75	95.891	95.895	95.052	0.004	-0.839	yes	yes
sample_63	NC_028922	NC_028922.85	97.06	96.97	96.982	-0.09	-0.078	yes	yes
sample_63	NC_028922	NC_028922.98	97.917	97.813	97.908	-0.104	-0.009	yes	yes
sample_64	NC_054681	NC_054681.14	96.726	96.701	95.081	-0.025	-1.645	yes	yes
sample_64	NC_054681	NC_054681.22	98.65	98.386	97.24	-0.264	-1.41	yes	yes
sample_64	NC_054681	NC_054681.28	97.019	96.894	94.922	-0.125	-2.097	yes	no
sample_64	NC_054681	NC_054681.36	98.509	98.419	98.47	-0.09	-0.039	yes	yes
sample_64	NC_054681	NC_054681.46	99.314	99.25	97.264	-0.064	-2.05	yes	yes
sample_64	NC_054681	NC_054681.51	98.79	98.706	98.765	-0.084	-0.025	yes	yes
sample_64	NC_054681	NC_054681.52	95.985	95.959	96.005	-0.026	0.02	yes	yes
sample_64	NC_054681	NC_054681.57	98.912	98.912	98.912	0	0	yes	yes
sample_64	NC_054681	NC_054681.62	98.686	98.533	96.002	-0.153	-2.684	yes	yes
sample_64	NC_054681	NC_054681.69	98.41	98.41	98.41	0	0	yes	yes
sample_64	NC_054681	NC_054681.85	95.842	95.765	93.444	-0.077	-2.398	yes	no
sample_65	NC_028990	NC_028990.7	95.099	95.056	94.447	-0.043	-0.652	yes	no
sample_65	NC_028990	NC_028990.12	96.166	96.103	96.141	-0.063	-0.025	yes	yes
sample_65	NC_028990	NC_028990.17	95.737	95.787	95.849	0.05	0.112	yes	yes
sample_65	NC_028990	NC_028990.19	96.213	96.042	95.031	-0.171	-1.182	yes	yes
sample_65	NC_028990	NC_028990.37	95.993	95.924	95.99	-0.069	-0.003	yes	yes
sample_65	NC_028990	NC_028990.40	96.755	96.564	96.676	-0.191	-0.079	yes	yes
sample_65	NC_028990	NC_028990.44	98.465	98.251	95.953	-0.214	-2.512	yes	yes
sample_65	NC_028990	NC_028990.46	95.149	95.147	95.146	-0.002	-0.003	yes	yes
sample_65	NC_028990	NC_028990.57	95.801	95.8	95.801	-0.001	0	yes	yes
sample_65	NC_028990	NC_028990.60	95.001	95.001	95.001	0	0	yes	yes
sample_65	NC_028990	NC_028990.92	99.159	99.118	96.933	-0.041	-2.226	yes	yes
sample_65	NC_028990	NC_028990.98	95.498	95.328	93.703	-0.17	-1.795	yes	no
sample_66	NC_030923	NC_030923.5	95.841	95.687	95.841	-0.154	0	yes	yes
sample_66	NC_030923	NC_030923.12	96.783	96.783	96.783	0	0	yes	yes
sample_66	NC_030923	NC_030923.26	98.344	98.34	98.342	-0.004	-0.002	yes	yes
sample_66	NC_030923	NC_030923.46	98.11	98.084	96.798	-0.026	-1.312	yes	yes
sample_66	NC_030923	NC_030923.48	97.078	97.078	97.078	0	0	yes	yes
sample_66	NC_030923	NC_030923.56	99.943	99.675	98.44	-0.268	-1.503	yes	yes
sample_66	NC_030923	NC_030923.69	96.986	96.938	96.982	-0.048	-0.004	yes	yes
sample_66	NC_030923	NC_030923.70	95.978	95.95	95.965	-0.028	-0.013	yes	yes
sample_66	NC_030923	NC_030923.87	99.291	99.173	97.38	-0.118	-1.911	yes	yes
sample_66	NC_030923	NC_030923.96	98.531	98.491	98.523	-0.04	-0.008	yes	yes
sample_67	MK373770	MK373770.3	96.422	96.389	96.417	-0.033	-0.005	yes	yes
sample_67	MK373770	MK373770.4	95.634	95.586	95.627	-0.048	-0.007	yes	yes
sample_67	MK373770	MK373770.15	96.745	96.692	96.72	-0.053	-0.025	yes	yes
sample_67	MK373770	MK373770.19	99.175	98.937	96.8	-0.238	-2.375	yes	yes
sample_67	MK373770	MK373770.21	96.705	96.712	96.714	0.007	0.009	yes	yes
sample_67	MK373770	MK373770.25	95.022	94.999	94.933	-0.023	-0.089	no	no
sample_67	MK373770	MK373770.27	98.295	98.251	98.282	-0.044	-0.013	yes	yes
sample_67	MK373770	MK373770.31	96.088	95.994	94.563	-0.094	-1.525	yes	no
sample_67	MK373770	MK373770.35	96.151	96.139	96.146	-0.012	-0.005	yes	yes
sample_67	MK373770	MK373770.43	99.148	98.989	97.675	-0.159	-1.473	yes	yes
sample_67	MK373770	MK373770.49	99.344	99.337	99.344	-0.007	0	yes	yes
sample_67	MK373770	MK373770.71	95.694	95.652	95.677	-0.042	-0.017	yes	yes
sample_68	NC_048777	NC_048777.4	95.842	95.528	94.18	-0.314	-1.662	yes	no
sample_68	NC_048777	NC_048777.14	96.345	96.389	96.293	0.044	-0.052	yes	yes
sample_68	NC_048777	NC_048777.16	99.548	99.498	97.419	-0.05	-2.129	yes	yes
sample_68	NC_048777	NC_048777.25	97.18	97.18	97.18	0	0	yes	yes
sample_68	NC_048777	NC_048777.27	99.446	99.239	98.739	-0.207	-0.707	yes	yes
sample_68	NC_048777	NC_048777.42	96.362	96.362	96.362	0	0	yes	yes
sample_68	NC_048777	NC_048777.57	97.625	97.511	95.796	-0.114	-1.829	yes	yes
sample_68	NC_048777	NC_048777.60	96.818	96.603	93.896	-0.215	-2.922	yes	no
sample_68	NC_048777	NC_048777.67	99.864	99.65	97.603	-0.214	-2.261	yes	yes
sample_68	NC_048777	NC_048777.70	96.23	96.197	96.221	-0.033	-0.009	yes	yes
sample_68	NC_048777	NC_048777.77	97.634	97.477	93.844	-0.157	-3.79	yes	no
sample_68	NC_048777	NC_048777.83	96.151	96.05	94.248	-0.101	-1.903	yes	no
sample_68	NC_048777	NC_048777.93	96.038	95.93	93.954	-0.108	-2.084	yes	no
sample_68	NC_048777	NC_048777.100	97.1	96.828	93.237	-0.272	-3.863	yes	no
sample_69	OL549188	OL549188.22	95.314	95.314	95.314	0	0	yes	yes
sample_69	OL549188	OL549188.28	97.292	97.273	97.291	-0.019	-0.001	yes	yes
sample_69	OL549188	OL549188.39	98.422	98.301	98.364	-0.121	-0.058	yes	yes
sample_69	OL549188	OL549188.52	96.36	96.14	93.175	-0.22	-3.185	yes	no
sample_69	OL549188	OL549188.74	97.188	97.116	95.943	-0.072	-1.245	yes	yes
sample_69	OL549188	OL549188.84	96.072	96.128	96.079	0.056	0.007	yes	yes
sample_69	OL549188	OL549188.86	97.296	97.074	95.725	-0.222	-1.571	yes	yes
sample_69	OL549188	OL549188.88	99.534	99.423	98.551	-0.111	-0.983	yes	yes
sample_69	OL549188	OL549188.95	97.255	97.16	96.895	-0.095	-0.36	yes	yes
sample_69	OL549188	OL549188.98	99.792	99.71	97.395	-0.082	-2.397	yes	yes
sample_70	NC_011021	NC_011021.10	96.111	95.847	92.829	-0.264	-3.282	yes	no
sample_70	NC_011021	NC_011021.13	96.072	95.989	91.394	-0.083	-4.678	yes	no
sample_70	NC_011021	NC_011021.18	99.897	99.829	98.475	-0.068	-1.422	yes	yes
sample_70	NC_011021	NC_011021.24	95.559	95.4	92.987	-0.159	-2.572	yes	no
sample_70	NC_011021	NC_011021.29	95.413	95.258	93.24	-0.155	-2.173	yes	no
sample_70	NC_011021	NC_011021.41	99.25	99.036	96.294	-0.214	-2.956	yes	yes
sample_70	NC_011021	NC_011021.52	97.665	97.622	97.652	-0.043	-0.013	yes	yes
sample_70	NC_011021	NC_011021.63	96.307	96.3	96.304	-0.007	-0.003	yes	yes
sample_70	NC_011021	NC_011021.67	96.219	96.075	96.175	-0.144	-0.044	yes	yes
sample_70	NC_011021	NC_011021.72	97.681	97.562	97.654	-0.119	-0.027	yes	yes
sample_70	NC_011021	NC_011021.94	96.28	96.197	96.257	-0.083	-0.023	yes	yes
sample_71	NC_041926	NC_041926.19	95.054	95.034	94.616	-0.02	-0.438	yes	no
sample_71	NC_041926	NC_041926.22	97.43	97.234	96.229	-0.196	-1.201	yes	yes
sample_71	NC_041926	NC_041926.36	99.571	99.434	97.418	-0.137	-2.153	yes	yes
sample_71	NC_041926	NC_041926.41	96.982	96.982	96.982	0	0	yes	yes
sample_71	NC_041926	NC_041926.55	95.363	95.166	93.315	-0.197	-2.048	yes	no
sample_71	NC_041926	NC_041926.58	95.415	95.28	95.227	-0.135	-0.188	yes	yes
sample_71	NC_041926	NC_041926.60	97.784	97.757	97.784	-0.027	0	yes	yes
sample_71	NC_041926	NC_041926.65	96.444	96.4	94.431	-0.044	-2.013	yes	no
sample_71	NC_041926	NC_041926.68	99.092	99.065	99.083	-0.027	-0.009	yes	yes
sample_71	NC_041926	NC_041926.75	97.921	97.728	95.814	-0.193	-2.107	yes	yes
sample_71	NC_041926	NC_041926.85	98.186	98.038	96.408	-0.148	-1.778	yes	yes
sample_71	NC_041926	NC_041926.92	95.375	95.347	95.014	-0.028	-0.361	yes	yes
sample_72	AY048850	AY048850.14	96.465	96.316	94.097	-0.149	-2.368	yes	no
sample_72	AY048850	AY048850.24	96.723	96.644	95.695	-0.079	-1.028	yes	yes
sample_72	AY048850	AY048850.26	97.744	97.708	97.732	-0.036	-0.012	yes	yes
sample_72	AY048850	AY048850.37	97.897	97.742	96.426	-0.155	-1.471	yes	yes
sample_72	AY048850	AY048850.57	96.724	96.656	96.698	-0.068	-0.026	yes	yes
sample_72	AY048850	AY048850.65	95.149	95.067	95.149	-0.082	0	yes	yes
sample_72	AY048850	AY048850.66	96.547	96.443	96.497	-0.104	-0.05	yes	yes
sample_72	AY048850	AY048850.69	97.325	97.127	94.579	-0.198	-2.746	yes	no
sample_73	NC_019919	NC_019919.3	95.808	95.77	94.648	-0.038	-1.16	yes	no
sample_73	NC_019919	NC_019919.9	98.64	98.589	96.694	-0.051	-1.946	yes	yes
sample_73	NC_019919	NC_019919.21	95.224	95.002	92.858	-0.222	-2.366	yes	no
sample_73	NC_019919	NC_019919.25	96.658	96.599	96.633	-0.059	-0.025	yes	yes
sample_73	NC_019919	NC_019919.26	95.23	95.118	92.444	-0.112	-2.786	yes	no
sample_73	NC_019919	NC_019919.28	97.833	97.756	97.777	-0.077	-0.056	yes	yes
sample_73	NC_019919	NC_019919.35	95.348	95.146	92.752	-0.202	-2.596	yes	no
sample_73	NC_019919	NC_019919.37	97.27	97.246	97.261	-0.024	-0.009	yes	yes
sample_73	NC_019919	NC_019919.53	96.659	96.576	95.504	-0.083	-1.155	yes	yes
sample_73	NC_019919	NC_019919.54	98.146	98.396	96.981	0.25	-1.165	yes	yes
sample_73	NC_019919	NC_019919.55	98.919	98.827	97.305	-0.092	-1.614	yes	yes
sample_73	NC_019919	NC_019919.63	95.84	96.106	96.088	0.266	0.248	yes	yes
sample_73	NC_019919	NC_019919.68	95.365	95.966	94.698	0.601	-0.667	yes	no
sample_73	NC_019919	NC_019919.75	95.836	95.686	93.886	-0.15	-1.95	yes	no
sample_73	NC_019919	NC_019919.83	97.442	97.43	97.434	-0.012	-0.008	yes	yes
sample_73	NC_019919	NC_019919.93	99.841	99.808	99.828	-0.033	-0.013	yes	yes
sample_73	NC_019919	NC_019919.94	99.876	99.858	99.864	-0.018	-0.012	yes	yes
sample_73	NC_019919	NC_019919.100	96.166	95.986	95.633	-0.18	-0.533	yes	yes
sample_74	NC_028693	NC_028693.5	96.477	96.342	94.504	-0.135	-1.973	yes	no
sample_74	NC_028693	NC_028693.23	97.065	96.969	97.055	-0.096	-0.01	yes	yes
sample_74	NC_028693	NC_028693.31	98.281	98.244	98.255	-0.037	-0.026	yes	yes
sample_74	NC_028693	NC_028693.74	98.284	98.281	98.276	-0.003	-0.008	yes	yes
sample_74	NC_028693	NC_028693.76	97.448	97.381	95.013	-0.067	-2.435	yes	yes
sample_74	NC_028693	NC_028693.84	98.906	98.802	96.532	-0.104	-2.374	yes	yes
sample_74	NC_028693	NC_028693.93	98.499	98.443	94.921	-0.056	-3.578	yes	no
sample_74	NC_028693	NC_028693.95	98.831	98.783	96.467	-0.048	-2.364	yes	yes
sample_74	NC_028693	NC_028693.100	97.095	97.097	97.087	0.002	-0.008	yes	yes
sample_75	NC_041909	NC_041909.27	95.162	95.091	95.16	-0.071	-0.002	yes	yes
sample_75	NC_041909	NC_041909.33	95.424	95.305	93.327	-0.119	-2.097	yes	no
sample_75	NC_041909	NC_041909.38	96.367	96.327	95.312	-0.04	-1.055	yes	yes
sample_75	NC_041909	NC_041909.52	98.836	98.836	98.836	0	0	yes	yes
sample_75	NC_041909	NC_041909.66	97.232	97.153	96.076	-0.079	-1.156	yes	yes
sample_75	NC_041909	NC_041909.79	98.753	98.498	96.973	-0.255	-1.78	yes	yes
sample_75	NC_041909	NC_041909.85	96.882	96.882	96.882	0	0	yes	yes
sample_75	NC_041909	NC_041909.99	96.514	96.547	95.139	0.033	-1.375	yes	yes
sample_76	MT701587	MT701587.1	96.579	96.352	95.61	-0.227	-0.969	yes	yes
sample_76	MT701587	MT701587.5	97.951	97.951	97.951	0	0	yes	yes
sample_76	MT701587	MT701587.24	98.615	98.468	98.508	-0.147	-0.107	yes	yes
sample_76	MT701587	MT701587.30	97.615	97.361	95.755	-0.254	-1.86	yes	yes
sample_76	MT701587	MT701587.32	96.302	96.174	96.27	-0.128	-0.032	yes	yes
sample_76	MT701587	MT701587.33	98.037	97.917	95.417	-0.12	-2.62	yes	yes
sample_76	MT701587	MT701587.36	95.314	95.32	95.288	0.006	-0.026	yes	yes
sample_76	MT701587	MT701587.52	99.562	99.562	99.077	0	-0.485	yes	yes
sample_76	MT701587	MT701587.53	97.44	97.45	94.666	0.01	-2.774	yes	no
sample_76	MT701587	MT701587.70	98.563	98.413	96.122	-0.15	-2.441	yes	yes
sample_76	MT701587	MT701587.73	95.808	95.795	95.82	-0.013	0.012	yes	yes
sample_76	MT701587	MT701587.82	97.222	97.205	97.219	-0.017	-0.003	yes	yes
sample_76	MT701587	MT701587.83	97.695	97.664	97.676	-0.031	-0.019	yes	yes
sample_76	MT701587	MT701587.92	95.14	95.137	95.14	-0.003	0	yes	yes
sample_77	NC_052989	NC_052989.2	99.559	99.527	99.193	-0.032	-0.366	yes	yes
sample_77	NC_052989	NC_052989.15	97.437	97.356	97.386	-0.081	-0.051	yes	yes
sample_77	NC_052989	NC_052989.19	99.681	99.681	99.681	0	0	yes	yes
sample_77	NC_052989	NC_052989.46	95.18	95.221	93.168	0.041	-2.012	yes	no
sample_77	NC_052989	NC_052989.50	97.81	97.643	95.354	-0.167	-2.456	yes	yes
sample_77	NC_052989	NC_052989.56	95.683	95.557	94.063	-0.126	-1.62	yes	no
sample_77	NC_052989	NC_052989.69	97.968	97.851	97.925	-0.117	-0.043	yes	yes
sample_77	NC_052989	NC_052989.78	98.983	98.916	97.368	-0.067	-1.615	yes	yes
sample_77	NC_052989	NC_052989.87	99.418	99.325	97.734	-0.093	-1.684	yes	yes
sample_78	NC_012663	NC_012663.16	96.788	96.798	96.802	0.01	0.014	yes	yes
sample_78	NC_012663	NC_012663.17	97.17	96.996	94.46	-0.174	-2.71	yes	no
sample_78	NC_012663	NC_012663.39	95.251	95.251	95.251	0	0	yes	yes
sample_78	NC_012663	NC_012663.42	95.723	95.516	92.24	-0.207	-3.483	yes	no
sample_78	NC_012663	NC_012663.45	95.271	95.271	95.271	0	0	yes	yes
sample_78	NC_012663	NC_012663.48	97.029	96.961	97.01	-0.068	-0.019	yes	yes
sample_78	NC_012663	NC_012663.57	99.141	99.078	98.663	-0.063	-0.478	yes	yes
sample_78	NC_012663	NC_012663.62	96.796	96.764	96.578	-0.032	-0.218	yes	yes
sample_78	NC_012663	NC_012663.66	98.308	98.271	98.303	-0.037	-0.005	yes	yes
sample_78	NC_012663	NC_012663.73	97.298	97.298	97.298	0	0	yes	yes
sample_78	NC_012663	NC_012663.78	98.346	98.267	97.471	-0.079	-0.875	yes	yes
sample_78	NC_012663	NC_012663.92	95.758	95.631	94.695	-0.127	-1.063	yes	no
sample_78	NC_012663	NC_012663.93	95.705	95.663	95.697	-0.042	-0.008	yes	yes
sample_79	NC_049486	NC_049486.19	98.558	98.415	95.794	-0.143	-2.764	yes	yes
sample_79	NC_049486	NC_049486.20	97.886	97.84	97.88	-0.046	-0.006	yes	yes
sample_79	NC_049486	NC_049486.44	95.784	95.871	95.217	0.087	-0.567	yes	yes
sample_79	NC_049486	NC_049486.53	97.71	97.665	97.705	-0.045	-0.005	yes	yes
sample_79	NC_049486	NC_049486.55	99.202	99.203	99.202	0.001	0	yes	yes
sample_79	NC_049486	NC_049486.69	97.178	97.091	95.833	-0.087	-1.345	yes	yes
sample_79	NC_049486	NC_049486.70	99.268	99.216	99.268	-0.052	0	yes	yes
sample_79	NC_049486	NC_049486.83	98.555	98.485	97.178	-0.07	-1.377	yes	yes
sample_79	NC_049486	NC_049486.84	96.652	96.556	95.408	-0.096	-1.244	yes	yes
sample_79	NC_049486	NC_049486.100	95.007	94.687	93.911	-0.32	-1.096	no	no
sample_80	NC_049836	NC_049836.5	97.887	97.72	95.697	-0.167	-2.19	yes	yes
sample_80	NC_049836	NC_049836.15	97.195	97.121	97.18	-0.074	-0.015	yes	yes
sample_80	NC_049836	NC_049836.21	96.535	96.412	95.463	-0.123	-1.072	yes	yes
sample_80	NC_049836	NC_049836.38	99.301	99.255	97.856	-0.046	-1.445	yes	yes
sample_80	NC_049836	NC_049836.48	96.275	96.064	95.332	-0.211	-0.943	yes	yes
sample_80	NC_049836	NC_049836.59	97.625	97.593	97.624	-0.032	-0.001	yes	yes
sample_80	NC_049836	NC_049836.68	97.82	97.762	96.602	-0.058	-1.218	yes	yes
sample_80	NC_049836	NC_049836.71	99.182	99.18	99.174	-0.002	-0.008	yes	yes
sample_80	NC_049836	NC_049836.73	96.312	96.273	95.111	-0.039	-1.201	yes	yes
sample_80	NC_049836	NC_049836.74	96.43	96.287	92.692	-0.143	-3.738	yes	no
sample_80	NC_049836	NC_049836.85	99.78	99.58	97.367	-0.2	-2.413	yes	yes
sample_80	NC_049836	NC_049836.88	98.005	98	98	-0.005	-0.005	yes	yes
sample_80	NC_049836	NC_049836.90	98.38	98.309	97.422	-0.071	-0.958	yes	yes
sample_80	NC_049836	NC_049836.94	95.929	95.872	95.116	-0.057	-0.813	yes	yes
sample_81	NC_055825	NC_055825.2	96.878	96.878	96.878	0	0	yes	yes
sample_81	NC_055825	NC_055825.13	99.076	99.049	98.159	-0.027	-0.917	yes	yes
sample_81	NC_055825	NC_055825.17	98.481	98.447	98.463	-0.034	-0.018	yes	yes
sample_81	NC_055825	NC_055825.46	97.772	97.7	95.381	-0.072	-2.391	yes	yes
sample_81	NC_055825	NC_055825.61	96.682	96.68	96.23	-0.002	-0.452	yes	yes
sample_81	NC_055825	NC_055825.62	95.818	95.59	94.65	-0.228	-1.168	yes	no
sample_81	NC_055825	NC_055825.67	95.213	95.161	94.224	-0.052	-0.989	yes	no
sample_81	NC_055825	NC_055825.71	95.419	95.419	95.419	0	0	yes	yes
sample_81	NC_055825	NC_055825.75	96.951	96.821	96.568	-0.13	-0.383	yes	yes
sample_81	NC_055825	NC_055825.81	98.228	98.029	95.977	-0.199	-2.251	yes	yes
sample_81	NC_055825	NC_055825.82	95.481	95.233	92.911	-0.248	-2.57	yes	no
sample_82	NC_048749	NC_048749.1	99.588	99.588	99.588	0	0	yes	yes
sample_82	NC_048749	NC_048749.8	97.934	97.909	96.881	-0.025	-1.053	yes	yes
sample_82	NC_048749	NC_048749.17	95.124	95.359	94.101	0.235	-1.023	yes	no
sample_82	NC_048749	NC_048749.23	99.396	99.326	98.081	-0.07	-1.315	yes	yes
sample_82	NC_048749	NC_048749.24	98.896	98.814	96.895	-0.082	-2.001	yes	yes
sample_82	NC_048749	NC_048749.27	98.746	98.717	98.728	-0.029	-0.018	yes	yes
sample_82	NC_048749	NC_048749.36	97.519	97.519	97.519	0	0	yes	yes
sample_82	NC_048749	NC_048749.38	99.666	99.666	99.666	0	0	yes	yes
sample_82	NC_048749	NC_048749.39	95.802	95.773	95.784	-0.029	-0.018	yes	yes
sample_82	NC_048749	NC_048749.42	96.592	96.4	95.314	-0.192	-1.278	yes	yes
sample_82	NC_048749	NC_048749.47	95.435	95.524	94.964	0.089	-0.471	yes	no
sample_82	NC_048749	NC_048749.74	95.454	95.368	95.433	-0.086	-0.021	yes	yes
sample_82	NC_048749	NC_048749.78	97.784	97.552	95.481	-0.232	-2.303	yes	yes
sample_82	NC_048749	NC_048749.89	96.92	96.916	94.925	-0.004	-1.995	yes	no
sample_82	NC_048749	NC_048749.90	97.102	97.088	97.088	-0.014	-0.014	yes	yes
sample_83	NC_049935	NC_049935.6	98.362	98.331	98.357	-0.031	-0.005	yes	yes
sample_83	NC_049935	NC_049935.12	97.721	97.629	96.6	-0.092	-1.121	yes	yes
sample_83	NC_049935	NC_049935.23	98.968	98.952	98.968	-0.016	0	yes	yes
sample_83	NC_049935	NC_049935.51	96.2	96.2	96.203	0	0.003	yes	yes
sample_83	NC_049935	NC_049935.54	98.132	98.099	96.279	-0.033	-1.853	yes	yes
sample_83	NC_049935	NC_049935.60	99.874	99.874	99.874	0	0	yes	yes
sample_83	NC_049935	NC_049935.67	96.166	96.066	94.509	-0.1	-1.657	yes	no
sample_83	NC_049935	NC_049935.80	95.792	95.646	95.231	-0.146	-0.561	yes	yes
sample_83	NC_049935	NC_049935.85	99.153	99.101	99.139	-0.052	-0.014	yes	yes
sample_83	NC_049935	NC_049935.86	98.873	98.808	96.215	-0.065	-2.658	yes	yes
sample_84	NC_049952	NC_049952.44	99.628	99.521	98.223	-0.107	-1.405	yes	yes
sample_84	NC_049952	NC_049952.48	97.234	97.199	96.541	-0.035	-0.693	yes	yes
sample_84	NC_049952	NC_049952.50	99.149	99.044	97.166	-0.105	-1.983	yes	yes
sample_84	NC_049952	NC_049952.53	95.958	95.939	95.553	-0.019	-0.405	yes	yes
sample_84	NC_049952	NC_049952.58	96.141	95.849	94.064	-0.292	-2.077	yes	no
sample_84	NC_049952	NC_049952.70	95.439	95.187	93.778	-0.252	-1.661	yes	no
sample_84	NC_049952	NC_049952.73	97.049	96.956	95.66	-0.093	-1.389	yes	yes
sample_84	NC_049952	NC_049952.76	99.547	99.547	99.547	0	0	yes	yes
sample_84	NC_049952	NC_049952.79	97.738	97.56	96.663	-0.178	-1.075	yes	yes
sample_84	NC_049952	NC_049952.85	95.551	95.537	95.548	-0.014	-0.003	yes	yes
sample_85	NC_055066	NC_055066.4	98.995	98.492	98.85	-0.503	-0.145	yes	yes
sample_85	NC_055066	NC_055066.19	99.62	99.45	97.808	-0.17	-1.812	yes	yes
sample_85	NC_055066	NC_055066.32	99.413	99.413	99.413	0	0	yes	yes
sample_85	NC_055066	NC_055066.37	97.372	97.372	97.362	0	-0.01	yes	yes
sample_85	NC_055066	NC_055066.38	98.387	98.304	97.894	-0.083	-0.493	yes	yes
sample_85	NC_055066	NC_055066.45	95.993	95.558	95.989	-0.435	-0.004	yes	yes
sample_85	NC_055066	NC_055066.53	98.173	98.154	97.873	-0.019	-0.3	yes	yes
sample_85	NC_055066	NC_055066.67	97.332	97.019	97.322	-0.313	-0.01	yes	yes
sample_85	NC_055066	NC_055066.68	96.988	96.874	96.051	-0.114	-0.937	yes	yes
sample_85	NC_055066	NC_055066.82	98.527	98.532	98.527	0.005	0	yes	yes
sample_85	NC_055066	NC_055066.84	98.477	98.288	95.297	-0.189	-3.18	yes	yes
sample_85	NC_055066	NC_055066.89	96.003	95.974	96.003	-0.029	0	yes	yes
sample_85	NC_055066	NC_055066.100	96.877	96.833	95.561	-0.044	-1.316	yes	yes
sample_86	NC_055832	NC_055832.10	96.303	96.303	96.303	0	0	yes	yes
sample_86	NC_055832	NC_055832.20	98.081	98.067	97.166	-0.014	-0.915	yes	yes
sample_86	NC_055832	NC_055832.22	96.513	96.312	96.46	-0.201	-0.053	yes	yes
sample_86	NC_055832	NC_055832.26	98.652	98.498	95.978	-0.154	-2.674	yes	yes
sample_86	NC_055832	NC_055832.28	98.563	98.487	98.014	-0.076	-0.549	yes	yes
sample_86	NC_055832	NC_055832.43	95.951	96.152	96.08	0.201	0.129	yes	yes
sample_86	NC_055832	NC_055832.45	98.064	97.888	95.499	-0.176	-2.565	yes	yes
sample_86	NC_055832	NC_055832.53	99.288	99.211	97.353	-0.077	-1.935	yes	yes
sample_86	NC_055832	NC_055832.54	98.574	98.499	97.91	-0.075	-0.664	yes	yes
sample_86	NC_055832	NC_055832.60	99.792	99.735	99.769	-0.057	-0.023	yes	yes
sample_86	NC_055832	NC_055832.67	97.742	97.739	97.742	-0.003	0	yes	yes
sample_86	NC_055832	NC_055832.86	96.007	95.997	95.924	-0.01	-0.083	yes	yes
sample_86	NC_055832	NC_055832.89	96.767	96.728	96.757	-0.039	-0.01	yes	yes
sample_86	NC_055832	NC_055832.94	99.719	99.644	99.591	-0.075	-0.128	yes	yes
sample_86	NC_055832	NC_055832.96	95.93	95.93	95.93	0	0	yes	yes
sample_87	NC_055855	NC_055855.5	95.061	95.061	95.061	0	0	yes	yes
sample_87	NC_055855	NC_055855.10	95.611	95.529	95.599	-0.082	-0.012	yes	yes
sample_87	NC_055855	NC_055855.17	98.651	98.491	98.563	-0.16	-0.088	yes	yes
sample_87	NC_055855	NC_055855.21	96.96	96.94	96.243	-0.02	-0.717	yes	yes
sample_87	NC_055855	NC_055855.25	99.661	99.555	97.119	-0.106	-2.542	yes	yes
sample_87	NC_055855	NC_055855.29	99.53	99.482	98.563	-0.048	-0.967	yes	yes
sample_87	NC_055855	NC_055855.30	96.607	96.692	96.607	0.085	0	yes	yes
sample_87	NC_055855	NC_055855.32	98.526	98.508	98.101	-0.018	-0.425	yes	yes
sample_87	NC_055855	NC_055855.34	97.459	97.326	95.485	-0.133	-1.974	yes	yes
sample_87	NC_055855	NC_055855.39	99.46	99.278	99.425	-0.182	-0.035	yes	yes
sample_87	NC_055855	NC_055855.47	95.121	95.004	93.744	-0.117	-1.377	yes	no
sample_87	NC_055855	NC_055855.52	96.253	96.344	96.303	0.091	0.05	yes	yes
sample_87	NC_055855	NC_055855.54	99.105	98.89	95.291	-0.215	-3.814	yes	yes
sample_87	NC_055855	NC_055855.79	97.281	97.174	94.113	-0.107	-3.168	yes	no
sample_87	NC_055855	NC_055855.85	97.796	97.748	97.785	-0.048	-0.011	yes	yes
sample_87	NC_055855	NC_055855.88	99.007	98.959	98.99	-0.048	-0.017	yes	yes
sample_88	MZ234017	MZ234017.14	99.219	99.143	99.207	-0.076	-0.012	yes	yes
sample_88	MZ234017	MZ234017.15	97.819	97.797	97.228	-0.022	-0.591	yes	yes
sample_88	MZ234017	MZ234017.17	95.49	95.602	95.532	0.112	0.042	yes	yes
sample_88	MZ234017	MZ234017.20	96.594	96.593	96.594	-0.001	0	yes	yes
sample_88	MZ234017	MZ234017.25	98.285	98.285	98.285	0	0	yes	yes
sample_88	MZ234017	MZ234017.33	97.621	97.463	96.529	-0.158	-1.092	yes	yes
sample_88	MZ234017	MZ234017.50	96.899	96.725	94.517	-0.174	-2.382	yes	no
sample_88	MZ234017	MZ234017.71	95.601	95.549	95.294	-0.052	-0.307	yes	yes
sample_88	MZ234017	MZ234017.72	96.57	96.648	96.586	0.078	0.016	yes	yes
sample_88	MZ234017	MZ234017.80	99.227	99.169	99.212	-0.058	-0.015	yes	yes
sample_88	MZ234017	MZ234017.83	97.675	97.43	95.237	-0.245	-2.438	yes	yes
sample_89	NC_022342	NC_022342.12	97.326	97.254	96.739	-0.072	-0.587	yes	yes
sample_89	NC_022342	NC_022342.25	97.272	97.201	96.772	-0.071	-0.5	yes	yes
sample_89	NC_022342	NC_022342.28	98.94	98.94	98.94	0	0	yes	yes
sample_89	NC_022342	NC_022342.32	99.218	99.073	99.115	-0.145	-0.103	yes	yes
sample_89	NC_022342	NC_022342.57	99.644	99.536	99.553	-0.108	-0.091	yes	yes
sample_89	NC_022342	NC_022342.58	97.553	97.219	96.661	-0.334	-0.892	yes	yes
sample_89	NC_022342	NC_022342.71	96.679	96.612	96.686	-0.067	0.007	yes	yes
sample_89	NC_022342	NC_022342.75	96.071	96.047	95.911	-0.024	-0.16	yes	yes
sample_89	NC_022342	NC_022342.99	97.196	97.134	97.044	-0.062	-0.152	yes	yes
sample_90	NC_054433	NC_054433.12	96.672	96.672	96.672	0	0	yes	yes
sample_90	NC_054433	NC_054433.17	97.289	97.364	97.3	0.075	0.011	yes	yes
sample_90	NC_054433	NC_054433.24	97.646	97.497	95.466	-0.149	-2.18	yes	yes
sample_90	NC_054433	NC_054433.44	95.478	95.108	93.711	-0.37	-1.767	yes	no
sample_90	NC_054433	NC_054433.49	96.654	96.593	96.632	-0.061	-0.022	yes	yes
sample_90	NC_054433	NC_054433.75	99.307	99.235	99.282	-0.072	-0.025	yes	yes
sample_90	NC_054433	NC_054433.77	99.766	99.766	99.766	0	0	yes	yes
sample_90	NC_054433	NC_054433.79	97.448	97.316	95.071	-0.132	-2.377	yes	yes
sample_90	NC_054433	NC_054433.93	98.077	97.99	98.019	-0.087	-0.058	yes	yes
sample_91	NC_028914	NC_028914.13	98.36	98.36	98.36	0	0	yes	yes
sample_91	NC_028914	NC_028914.33	96.525	96.506	96.504	-0.019	-0.021	yes	yes
sample_91	NC_028914	NC_028914.36	96.673	96.627	96.667	-0.046	-0.006	yes	yes
sample_91	NC_028914	NC_028914.37	96.119	95.908	94.332	-0.211	-1.787	yes	no
sample_91	NC_028914	NC_028914.56	95.457	95.402	95.439	-0.055	-0.018	yes	yes
sample_91	NC_028914	NC_028914.58	99.697	99.523	97.72	-0.174	-1.977	yes	yes
sample_91	NC_028914	NC_028914.79	95.881	95.813	94.896	-0.068	-0.985	yes	no
sample_91	NC_028914	NC_028914.86	97.74	97.718	97.729	-0.022	-0.011	yes	yes
sample_92	NC_001416	NC_001416.13	97.347	97.29	97.309	-0.057	-0.038	yes	yes
sample_92	NC_001416	NC_001416.19	96.771	96.771	96.771	0	0	yes	yes
sample_92	NC_001416	NC_001416.22	95.646	95.424	93.614	-0.222	-2.032	yes	no
sample_92	NC_001416	NC_001416.26	96.985	96.865	95.899	-0.12	-1.086	yes	yes
sample_92	NC_001416	NC_001416.51	98.92	98.92	98.918	0	-0.002	yes	yes
sample_92	NC_001416	NC_001416.55	97.6	97.402	95.597	-0.198	-2.003	yes	yes
sample_92	NC_001416	NC_001416.71	96.378	96.345	94.232	-0.033	-2.146	yes	no
sample_92	NC_001416	NC_001416.78	97.521	97.59	97.529	0.069	0.008	yes	yes
sample_92	NC_001416	NC_001416.84	96.602	96.509	96.554	-0.093	-0.048	yes	yes
sample_92	NC_001416	NC_001416.94	99.507	99.447	97.659	-0.06	-1.848	yes	yes
sample_92	NC_001416	NC_001416.96	96.46	96.372	96.438	-0.088	-0.022	yes	yes
sample_93	NC_031008	NC_031008.24	98.074	97.99	98.04	-0.084	-0.034	yes	yes
sample_93	NC_031008	NC_031008.27	95.191	94.967	92.738	-0.224	-2.453	no	no
sample_93	NC_031008	NC_031008.28	99.451	99.443	99.451	-0.008	0	yes	yes
sample_93	NC_031008	NC_031008.40	99.345	99.337	99.345	-0.008	0	yes	yes
sample_93	NC_031008	NC_031008.44	95.064	94.831	92.553	-0.233	-2.511	no	no
sample_93	NC_031008	NC_031008.45	98.263	98.351	98.266	0.088	0.003	yes	yes
sample_93	NC_031008	NC_031008.46	99.877	99.819	99.238	-0.058	-0.639	yes	yes
sample_93	NC_031008	NC_031008.50	96.04	96.174	96.222	0.134	0.182	yes	yes
sample_93	NC_031008	NC_031008.54	98.161	98.037	98.139	-0.124	-0.022	yes	yes
sample_93	NC_031008	NC_031008.56	97.072	97.044	95.868	-0.028	-1.204	yes	yes
sample_93	NC_031008	NC_031008.63	98.97	98.894	98.22	-0.076	-0.75	yes	yes
sample_93	NC_031008	NC_031008.79	98.505	98.496	98.499	-0.009	-0.006	yes	yes
sample_93	NC_031008	NC_031008.90	96.349	96.284	96.325	-0.065	-0.024	yes	yes
sample_93	NC_031008	NC_031008.100	98.063	97.581	94.877	-0.482	-3.186	yes	no
sample_94	NC_041923	NC_041923.8	98.696	98.584	96.082	-0.112	-2.614	yes	yes
sample_94	NC_041923	NC_041923.15	98.334	98.269	97.846	-0.065	-0.488	yes	yes
sample_94	NC_041923	NC_041923.40	95.807	95.796	95.802	-0.011	-0.005	yes	yes
sample_94	NC_041923	NC_041923.55	96.374	96.354	96.368	-0.02	-0.006	yes	yes
sample_94	NC_041923	NC_041923.77	97.6	97.657	97.611	0.057	0.011	yes	yes
sample_94	NC_041923	NC_041923.79	97.746	97.833	97.76	0.087	0.014	yes	yes
sample_95	NC_011614	NC_011614.1	97.389	97.36	97.373	-0.029	-0.016	yes	yes
sample_95	NC_011614	NC_011614.4	95.062	95.214	93.515	0.152	-1.547	yes	no
sample_95	NC_011614	NC_011614.10	96.57	96.55	96.572	-0.02	0.002	yes	yes
sample_95	NC_011614	NC_011614.19	98.547	98.481	98.535	-0.066	-0.012	yes	yes
sample_95	NC_011614	NC_011614.41	99.659	99.574	98.145	-0.085	-1.514	yes	yes
sample_95	NC_011614	NC_011614.49	98.694	98.43	97.132	-0.264	-1.562	yes	yes
sample_95	NC_011614	NC_011614.52	95.074	95.177	93.637	0.103	-1.437	yes	no
sample_95	NC_011614	NC_011614.53	98.028	97.881	96.096	-0.147	-1.932	yes	yes
sample_95	NC_011614	NC_011614.59	97.336	97.288	96.568	-0.048	-0.768	yes	yes
sample_95	NC_011614	NC_011614.68	97.459	97.408	97.457	-0.051	-0.002	yes	yes
sample_95	NC_011614	NC_011614.69	95.001	94.937	94.991	-0.064	-0.01	no	no
sample_95	NC_011614	NC_011614.71	99.291	99.122	97.254	-0.169	-2.037	yes	yes
sample_95	NC_011614	NC_011614.84	99.894	99.894	99.894	0	0	yes	yes
sample_95	NC_011614	NC_011614.85	95.652	95.56	95.631	-0.092	-0.021	yes	yes
sample_96	NC_048169	NC_048169.4	98.582	98.526	98.573	-0.056	-0.009	yes	yes
sample_96	NC_048169	NC_048169.7	98.236	98.034	94.914	-0.202	-3.322	yes	no
sample_96	NC_048169	NC_048169.23	96.726	96.686	96.701	-0.04	-0.025	yes	yes
sample_96	NC_048169	NC_048169.32	96.952	96.798	94.866	-0.154	-2.086	yes	no
sample_96	NC_048169	NC_048169.38	96.283	96.176	96.218	-0.107	-0.065	yes	yes
sample_96	NC_048169	NC_048169.48	95.843	96.014	95.644	0.171	-0.199	yes	yes
sample_96	NC_048169	NC_048169.50	98.668	98.38	95.559	-0.288	-3.109	yes	yes
sample_96	NC_048169	NC_048169.60	97.553	97.495	95.583	-0.058	-1.97	yes	yes
sample_96	NC_048169	NC_048169.61	96.288	96.299	94.266	0.011	-2.022	yes	no
sample_96	NC_048169	NC_048169.87	98.518	98.423	95.768	-0.095	-2.75	yes	yes
sample_96	NC_048169	NC_048169.92	96.714	96.687	96.709	-0.027	-0.005	yes	yes
sample_96	NC_048169	NC_048169.94	95.248	95.152	95.227	-0.096	-0.021	yes	yes
sample_97	NC_048133	NC_048133.9	96.853	96.858	95.675	0.005	-1.178	yes	yes
sample_97	NC_048133	NC_048133.12	99.208	99.126	96.746	-0.082	-2.462	yes	yes
sample_97	NC_048133	NC_048133.19	96.658	96.689	96.655	0.031	-0.003	yes	yes
sample_97	NC_048133	NC_048133.38	96.525	96.345	94.383	-0.18	-2.142	yes	no
sample_97	NC_048133	NC_048133.46	97.574	97.475	95.19	-0.099	-2.384	yes	yes
sample_97	NC_048133	NC_048133.53	96.856	96.699	96.848	-0.157	-0.008	yes	yes
sample_97	NC_048133	NC_048133.63	95.016	94.89	93.58	-0.126	-1.436	no	no
sample_97	NC_048133	NC_048133.65	98.948	98.863	96.522	-0.085	-2.426	yes	yes
sample_97	NC_048133	NC_048133.72	98.565	98.5	97.707	-0.065	-0.858	yes	yes
sample_97	NC_048133	NC_048133.81	95.828	95.739	95.821	-0.089	-0.007	yes	yes
sample_97	NC_048133	NC_048133.87	95.038	94.989	93.35	-0.049	-1.688	no	no
sample_97	NC_048133	NC_048133.93	97.782	97.777	97.782	-0.005	0	yes	yes
sample_98	NC_051729	NC_051729.10	99.336	99.154	96.62	-0.182	-2.716	yes	yes
sample_98	NC_051729	NC_051729.12	95.487	95.294	92.146	-0.193	-3.341	yes	no
sample_98	NC_051729	NC_051729.14	98.321	98.274	96.629	-0.047	-1.692	yes	yes
sample_98	NC_051729	NC_051729.24	98.17	98.176	98.177	0.006	0.007	yes	yes
sample_98	NC_051729	NC_051729.38	96.648	96.631	96.084	-0.017	-0.564	yes	yes
sample_98	NC_051729	NC_051729.42	98.219	98.171	96.61	-0.048	-1.609	yes	yes
sample_98	NC_051729	NC_051729.64	97.025	96.955	95.453	-0.07	-1.572	yes	yes
sample_98	NC_051729	NC_051729.66	98.408	98.276	98.354	-0.132	-0.054	yes	yes
sample_98	NC_051729	NC_051729.93	99.429	99.309	96.846	-0.12	-2.583	yes	yes
sample_98	NC_051729	NC_051729.96	98.648	98.564	98.627	-0.084	-0.021	yes	yes
sample_98	NC_051729	NC_051729.97	96.321	96.298	96.313	-0.023	-0.008	yes	yes
sample_98	NC_051729	NC_051729.100	97.553	97.518	96.266	-0.035	-1.287	yes	yes
sample_99	NC_049397	NC_049397.10	97.342	97.243	97.173	-0.099	-0.169	yes	yes
sample_99	NC_049397	NC_049397.19	97.577	97.56	97.009	-0.017	-0.568	yes	yes
sample_99	NC_049397	NC_049397.33	99.294	99.159	97.601	-0.135	-1.693	yes	yes
sample_99	NC_049397	NC_049397.38	97.235	96.979	97.109	-0.256	-0.126	yes	yes
sample_99	NC_049397	NC_049397.48	98.336	98.179	97.139	-0.157	-1.197	yes	yes
sample_99	NC_049397	NC_049397.54	98.423	98.28	98.251	-0.143	-0.172	yes	yes
sample_99	NC_049397	NC_049397.61	95.175	95.455	95.57	0.28	0.395	yes	yes
sample_99	NC_049397	NC_049397.73	98.152	98.115	98.12	-0.037	-0.032	yes	yes
sample_99	NC_049397	NC_049397.74	98.69	98.69	98.69	0	0	yes	yes
sample_99	NC_049397	NC_049397.90	97.38	97.379	97.38	-0.001	0	yes	yes
sample_99	NC_049397	NC_049397.95	96.376	96.198	94.25	-0.178	-2.126	yes	no
sample_100	NC_047741	NC_047741.1	98.601	98.592	98.597	-0.009	-0.004	yes	yes
sample_100	NC_047741	NC_047741.2	98.428	98.355	98.233	-0.073	-0.195	yes	yes
sample_100	NC_047741	NC_047741.18	96.766	96.696	95.89	-0.07	-0.876	yes	yes
sample_100	NC_047741	NC_047741.30	95.642	95.403	94.423	-0.239	-1.219	yes	no
sample_100	NC_047741	NC_047741.48	96.833	96.825	96.833	-0.008	0	yes	yes
sample_100	NC_047741	NC_047741.79	99.432	99.432	99.432	0	0	yes	yes
sample_100	NC_047741	NC_047741.87	96.686	96.57	96.668	-0.116	-0.018	yes	yes
sample_100	NC_047741	NC_047741.99	97.002	96.935	96.076	-0.067	-0.926	yes	yes

## Sheet: Supplementary Table 3
ID1	ID2	Vclust tANI [%]	VIRIDIC tANI [%]	ICTV species name	ICTV species name	Taxonomic proposal	Comments
NC_007610	NC_041862	96.989	97.004	Pecentumvirus P100	Pecentumvirus LP064	2015.012a-dB.A.v2.P100virus	original proposal mention demarcation criterion and related analyses but dos not present their results; later proposal (2018.118B.A.v4.Herelleviridae) uses Gegenees method that significantly underestimates ANI [doi:10.3390/v12111268]
NC_005259	NC_028691	95.945	96.332	Pegunavirus Pg1	Pegunavirus apizium	2016.005a-yB.A.v2.Bclasvirinae	no evidence of species demarcation presented
NC_024359	NC_041862	95.029	95.009	Pecentumvirus LP048	Pecentumvirus LP064	2018.118B.A.v4.Herelleviridae	proposal uses Gegenees method that significantly underestimates ANI [doi:10.3390/v12111268]
NC_005880	NC_047729	95.227	95.296	Kayvirus kay	Kayvirus G1	2009.009a-pB.A.v3.Spounavirinae	original proposal mention demarcation criterion or related analyses; later proposal (2018.118B.A.v4.Herelleviridae) uses Gegenees method that significantly underestimates ANI [doi:10.3390/v12111268] and analyses in genomes of G1 and K with missing LTRs
NC_021316	NC_047883	95.54	95.391	Friunavirus Abp1	Friunavirus SWHAb3	2019.103B	no evidence of species demarcation presented, en mass genus species creation
NC_011166	NC_041870	96.399	96.489	Pbunavirus LMA2	Pbunavirus DP1	2019.004G	no evidence of species demarcation presented
NC_005259	NC_023563	96.44	96.562	Pegunavirus Pg1	Pegunavirus suffolk	2018.007B.A.v4.rename137gen6sp	no evidence of species demarcation presented
NC_048649	NC_048863	95.152	95.318	Rosemountvirus UPFBP2	Rosemountvirus yarpen	2020.138B.R.Rosemountvirus	contradictory evidence (VIRIDIC > 95%) presented in taxprop
NC_022756	NC_022757	96.131	95.914	Junavirus J1	Junavirus PL1	2020.089B.R.Lactobacillus_siphoviruses	no evidence of species demarcation presented
NC_023557	NC_041975	95.297	95.772	Agricanvirus Ea3570	Agricanvirus specialG	2016.066a-dB.A.v1.Agrican357virus	proposal uses Gegenees method that significantly underestimates ANI [doi:10.3390/v12111268]
NC_041974	NC_042098	95.039	95.73	Agricanvirus simmy50	Agricanvirus desertfox	2023.015B.Chimalliviridae_nf	no evidence of species demarcation presented between Agricanvirus simmy50 and Agricanvirus desertfox
NC_027204	NC_041929	95.136	95.155	Emdodecavirus M12	Emdodecavirus M7	2016.025a-dB.A.v1.M12virus	no evidence of species demarcation presented
NC_019414	NC_041849	97.224	97.479	Arequatrovirus R4	Arequatrovirus ELB20	2016.077a-pB.A.v4.Arquatrovirinae	contradictory evidence (Gegenees Blastn > 95, Table 3) presented in taxprop
NC_021781	NC_047745	97.126	97.172	Pecentumvirus LP0832	Pecentumvirus LP064	2018.118B.A.v4.Herelleviridae	proposal uses Gegenees method that significantly underestimates ANI [doi:10.3390/v12111268]
NC_011166	NC_019451	95.268	96.093	Pbunavirus LMA2	Pseudomonas virus NH4	2018.125B.A.v1.Myoviridae_61sp	no evidence of species demarcation presented between Pbunavirus LMA2 and Pseudomonas virus NH4 in this proposal and further proposals
NC_048829	NC_048830	95.228	95.563	Pippivirus lotta	Pippivirus pippi	2020.058B.R.Flavobacterium_phages	proposal uses Gegenees method that significantly underestimates ANI [doi:10.3390/v12111268]
NC_023009	NC_047720	95.513	95.344	Kayvirus Sb1	Kayvirus G1	2009.009a-pB.A.v3.Spounavirinae	original proposal mention demarcation criterion or related analyses; later proposal (2018.118B.A.v4.Herelleviridae) uses Gegenees method that significantly underestimates ANI [doi:10.3390/v12111268] and analyses in genomes of G1 and K with missing LTRs
NC_005880	NC_007066	96.566	96.676	Kayvirus kay	Kayvirus G1	2009.009a-pB.A.v3.Spounavirinae	original proposal mention demarcation criterion or related analyses; later proposal (2018.118B.A.v4.Herelleviridae) uses Gegenees method that significantly underestimates ANI [doi:10.3390/v12111268] and analyses in genomes of G1 and K with missing LTRs
NC_021339	NC_041860	96.709	96.99	Likavirus zemlya	Likavirus danzina	2016.077a-pB.A.v4.Arquatrovirinae	proposal uses Gegenees method that significantly underestimates ANI [doi:10.3390/v12111268]
NC_047869	NC_047870	95.068	95.21	Cuernavacavirus RHEph08	Cuernavacavirus RHEph09	2019.103B	no evidence of species demarcation presented, en mass genus species creation
NC_022965	NC_022985	95.523	95.635	Gladiatorvirus CloudWang3	Gladiatorvirus zaka	2021.033B.R.Gladiatorvirus	contradictory evidence (VIRIDIC > 95%) presented in taxprop
NC_048035	NC_048036	96.446	96.516	Maculvirus KF1	Maculvirus KF2	2019.103B	no evidence of species demarcation presented, en mass genus species creation
NC_005880	NC_047727	96.06	96.346	Kayvirus kay	Kayvirus G1	2009.009a-pB.A.v3.Spounavirinae	original proposal mention demarcation criterion or related analyses; later proposal (2018.118B.A.v4.Herelleviridae) uses Gegenees method that significantly underestimates ANI [doi:10.3390/v12111268] and analyses in genomes of G1 and K with missing LTRs
NC_017698	NC_017702	95.694	95.536	Skunavirus ASCC465	Skunavirus ASCC281	2013.035a-dB.A.v3.Skunalikevirus	EMBOSS Stretcher comparision only all against the type species (SK1), other similarities ignored
NC_019918	NC_042113	95.103	96.012	Pakpunavirus CAb1	Pakpunavirus CAb02	2015.029a-dB.A.v2.Pakpunavirus	no evidence of species demarcation presented
NC_051691	NC_055825	97.43	97.414	Cheoctovirus nivrat	Cheoctovirus lilmoolah	2021.035B.R.Gracegardnervirinae	contradictory evidence (VIRIDIC > 95%) presented in taxprop
NC_049419	NC_049420	97.741	97.694	Skunavirus LP9609	Skunavirus LP9903	2020.153B.R.Skunavirus	viridic heatmap mentioned but not actually included in proposal or attachments, no other evodence of demarcation
NC_042050	NC_053503	95.61	95.729	Rosebushvirus godines	Rosebushvirus laurie	2021.007B.R.Bclasvirinae	no comparison between genomes of the two species
NC_020477	NC_041858	98.856	99.005	Andromedavirus eoghan	Andromedavirus taylor	2013.037a-dB.A.v3.Andromedalikevirus	no evidence of species demarcation presented between Andromedavirus eoghan and Andromedavirus taylor
NC_041995	NC_047863	96.967	96.974	Tunavirus ISF002	Tunavirus ISF001	2019.100B	contradictory evidence (BLASTn > 97%) presented in taxprop appendix, ignored
NC_048006	NC_048011	99.999	99.999	Epseptimavirus S114	Epseptimavirus S133	2019.099B	contradictory evidence (Gegenees Blastn and "BLASTn heat map generated by Matthew Lueder" analyses show 100% similarity, genomes marked as redundant) presented in taxprop, reconfirmed in 2020.043B.R.Demerecviridae_new_species (VIRIDIC = 100%), ignored
NC_005259	NC_024363	96.235	96.514	Pegunavirus Pg1	Pegunavirus manad	2016.005a-yB.A.v2.Bclasvirinae	no evidence of species demarcation presented
NC_024205	NC_024207	95.232	95.632	Bastillevirus hoodyT	Bastillevirus evoli	2018.118B.A.v4.Herelleviridae	proposal uses Gegenees method that significantly underestimates ANI [doi:10.3390/v12111268]; the presented heatmap is too low resolution to be readable
NC_029045	NC_052999	95.796	96.168	Chivirus cv37	Chivirus ER24	2021.015B.R.Casjensviridae	contradictory evidence (VIRIDIC > 95%) presented in taxprop, ignored
NC_042074	NC_047882	99.997	99.997	Jesfedecavirus JSF10	Jesfedecavirus JSF12	2019.099B	contradictory evidence (Gegenees Blastn and "BLASTn heat map generated by Matthew Lueder" analyses show 100% similarity, genomes marked as redundant) presented in taxprop
NC_004333	NC_005342	96.737	97.188	Naesvirus bcep781	Naesvirus bcep43	2009.002a-gB.A.v2.Bcep781likevirus	no evidence of species demarcation presented
NC_048837	NC_048838	95.265	95.128	Muminvirus mumin	Muminvirus mymlan	2020.058B.R.Flavobacterium_phages	proposal uses Gegenees method that significantly underestimates ANI [doi:10.3390/v12111268]; the presented heatmap is too low resolution to be readable
NC_023563	NC_025438	95.945	96.149	Pegunavirus suffolk	Pegunavirus soto	2016.005a-yB.A.v2.Bclasvirinae	no evidence of species demarcation presented
NC_003298	NC_047864	99.927	99.954	Teetrevirus T3Luria	Teetrevirus T3	2019.103B	no evidence of species demarcation presented, en mass genus species creation
NC_041972	NC_042098	95.883	96.378	Agricanvirus deimos	Agricanvirus desertfox	2023.015B.Chimalliviridae_nf	no evidence of species demarcation presented between Agricanvirus deimos and Agricanvirus desertfox
NC_047864	NC_047867	99.982	99.973	Teetrevirus T3	Teetrevirus T7M	2019.103B	no evidence of species demarcation presented, en mass genus species creation
NC_011038	NC_023715	95.15	95.201	Berlinvirus Yepe2	Berlinvirus Yepf	2019.103B	no evidence of species demarcation presented, en mass genus species creation
NC_011703	NC_017674	95.132	95.477	Pbunavirus pv141	Pseudomonas virus JG024	2015.030aB.A.v3.Pbunalikevirus_5sp	no evidence of species demarcation presented
NC_005880	NC_047728	97.075	97.189	Kayvirus kay	Kayvirus G1	2009.009a-pB.A.v3.Spounavirinae	original proposal mention demarcation criterion or related analyses; later proposal (2018.118B.A.v4.Herelleviridae) uses Gegenees method that significantly underestimates ANI [doi:10.3390/v12111268] and analyses in genomes of G1 and K with missing LTRs
NC_049353	NC_049360	95.604	95.539	Skunavirus sv145	Skunavirus sv109	2020.153B.R.Skunavirus	viridic heatmap mentioned but not actually included in proposal or attachments, no other evodence of demarcation
NC_011046	NC_049425	97.949	97.92	Skunavirus bibb29	Skunavirus bIBB5g1	2013.035a-dB.A.v3.Skunalikevirus	EMBOSS Stretcher comparision only all against the type species (SK1), other similarities ignored
NC_022086	NC_042312	97.527	97.758	Benedictvirus littlecherry	Fromanvirus george	2021.008B.R.Benedictvirus	no evidence of species demarcation presented between Benedictvirus littlecherry and Fromanvirus george
NC_009811	NC_025440	96.161	96.201	Pecentumvirus A511	Pecentumvirus WIL1	2015.012a-dB.A.v2.P100virus	original proposal mention demarcation criterion and related analyses but dos not present their results; later proposal (2018.118B.A.v4.Herelleviridae) uses Gegenees method that significantly underestimates ANI [doi:10.3390/v12111268]
NC_024383	NC_041862	97.1	97.156	Pecentumvirus LP0832	Pecentumvirus LP064	2018.118B.A.v4.Herelleviridae	proposal uses Gegenees method that significantly underestimates ANI [doi:10.3390/v12111268]
NC_041972	NC_041974	95.363	95.793	Agricanvirus deimos	Agricanvirus simmy50	2016.066a-dB.A.v1.Agrican357virus	proposal uses Gegenees method that significantly underestimates ANI [doi:10.3390/v12111268]
NC_005045	NC_047852	96.694	97.295	Phikmvvirus phiKMV	Phikmvvirus NFS	2019.103B	no evidence of species demarcation presented, en mass genus species creation
NC_024383	NC_025440	95.184	95.278	Pecentumvirus LP0832	Pecentumvirus WIL1	2018.118B.A.v4.Herelleviridae	proposal uses Gegenees method that significantly underestimates ANI [doi:10.3390/v12111268]
NC_005880	NC_047725	95.72	96.025	Kayvirus kay	Kayvirus G1	2009.009a-pB.A.v3.Spounavirinae	original proposal mention demarcation criterion or related analyses; later proposal (2018.118B.A.v4.Herelleviridae) uses Gegenees method that significantly underestimates ANI [doi:10.3390/v12111268] and analyses in genomes of G1 and K with missing LTRs
NC_041973	NC_041974	97.572	97.727	Agricanvirus ray	Agricanvirus simmy50	2016.066a-dB.A.v1.Agrican357virus	proposal uses Gegenees method that significantly underestimates ANI [doi:10.3390/v12111268]
NC_004681	NC_042027	95.348	95.386	Kostyavirus CJW1	Kostyavirus pumpkin	2013.014a-dB.A.v3.Cjwunalikevirus	EMBOSS Stretcher comparision
NC_047939	NC_047940	96.799	97.038	Teseptimavirus YpPY	Teseptimavirus YpsPG	2019.103B	no evidence of species demarcation presented, en mass genus species creation
NC_003298	NC_047867	99.945	99.966	Teetrevirus T3Luria	Teetrevirus T7M	2019.103B	no evidence of species demarcation presented, en mass genus species creation
NC_031902	NC_031933	99.997	99.996	Epseptimavirus 100268sal2	Epseptimavirus 118970sal2	2020.043B.R.Demerecviridae_new_species	Epseptimavirus 118970sal2 not included in the (VIRIDIC) analysis
NC_049356	NC_049377	95.897	95.73	Skunavirus sv193	Skunavirus sv13W11L	2020.153B.R.Skunavirus	viridic heatmap mentioned but not actually included in proposal or attachments, no other evodence of demarcation
NC_016562	NC_042112	98.534	98.69	Fletchervirus CPX	Fletchervirus CP81	2013.004a-kB.A.v4.Eucampyvirinae	no evidence of species demarcation presented
NC_005880	NC_047726	95.322	95.414	Kayvirus kay	Kayvirus G1	2009.009a-pB.A.v3.Spounavirinae	original proposal mention demarcation criterion or related analyses; later proposal (2018.118B.A.v4.Herelleviridae) uses Gegenees method that significantly underestimates ANI [doi:10.3390/v12111268] and analyses in genomes of G1 and K with missing LTRs
NC_048187	NC_048189	95.559	95.767	Barbavirus barba5S	Barbavirus barba18A	2019.004B	proposal uses Gegenees method that significantly underestimates ANI [doi:10.3390/v12111268]
NC_042058	NC_042311	97.143	97.003	Microwolfvirus wonder	Microwolfvirus microwolf	2013.016aB.A.v3.L5likevirus_62sp	no evidence of species demarcation presented
NC_005880	NC_047732	95.463	95.494	Kayvirus kay	Kayvirus G1	2009.009a-pB.A.v3.Spounavirinae	original proposal mention demarcation criterion or related analyses; later proposal (2018.118B.A.v4.Herelleviridae) uses Gegenees method that significantly underestimates ANI [doi:10.3390/v12111268] and analyses in genomes of G1 and K with missing LTRs
NC_029091	NC_054940	95.8	96.516	Mosigvirus mar005p1	Tequatrovirus jaykay	2020.162B.R.Tequatrovirus	no evidence of species demarcation presented between Mosigvirus mar005p1 and Tequatrovirus jaykay
NC_009811	NC_020871	95.017	95.099	Pecentumvirus A511	Pecentumvirus AG20	2015.012a-dB.A.v2.P100virus	original proposal mention demarcation criterion and related analyses but dos not present their results; later proposal (2018.118B.A.v4.Herelleviridae) uses Gegenees method that significantly underestimates ANI [doi:10.3390/v12111268]
NC_017696	NC_017702	95.201	95.252	Skunavirus ASCC532	Skunavirus ASCC281	2013.035a-dB.A.v3.Skunalikevirus	EMBOSS Stretcher comparision only all against the type species (SK1), other similarities ignored
NC_020871	NC_024359	95.912	95.903	Pecentumvirus AG20	Pecentumvirus LP048	2018.118B.A.v4.Herelleviridae	proposal uses Gegenees method that significantly underestimates ANI [doi:10.3390/v12111268]
NC_023557	NC_041972	95.258	95.785	Agricanvirus Ea3570	Agricanvirus deimos	2023.015B.Chimalliviridae_nf	no evidence of species demarcation presented between Agricanvirus Ea3570 and Agricanvirus deimos
NC_042079	NC_050145	95.095	95.617	Pbunavirus E217	Pbunavirus PaGU11	2021.061B.R.Pbunavirus_new_species	no evidence of species demarcation presented between Pbunavirus E217 and Pbunavirus PaGU11
NC_005880	NC_025417	95.507	95.513	Kayvirus kay	Kayvirus G1	2009.009a-pB.A.v3.Spounavirinae	original proposal mention demarcation criterion or related analyses; later proposal (2018.118B.A.v4.Herelleviridae) uses Gegenees method that significantly underestimates ANI [doi:10.3390/v12111268] and analyses in genomes of G1 and K with missing LTRs
NC_007610	NC_047745	96.651	96.776	Pecentumvirus P100	Pecentumvirus LP064	2015.012a-dB.A.v2.P100virus	original proposal mention demarcation criterion and related analyses but dos not present their results; later proposal (2018.118B.A.v4.Herelleviridae) uses Gegenees method that significantly underestimates ANI [doi:10.3390/v12111268]
NC_005880	NC_047720	96.609	96.76	Kayvirus kay	Kayvirus G1	2009.009a-pB.A.v3.Spounavirinae	original proposal mention demarcation criterion or related analyses; later proposal (2018.118B.A.v4.Herelleviridae) uses Gegenees method that significantly underestimates ANI [doi:10.3390/v12111268] and analyses in genomes of G1 and K with missing LTRs
NC_042038	NC_042046	97.502	97.946	Rogunavirus KP26	Rogunavirus C119	2016.069a-wB.A.v5.Caudovirales_38sp	mass proposal for 38 unrelaed species, only type species of existng genera included in DNA Sequence identity (remaining species ignored)
NC_041870	NC_050145	95.241	95.499	Pbunavirus DP1	Pbunavirus PaGU11	2021.061B.R.Pbunavirus_new_species	contradictory evidence (VIRIDIC > 95%) presented in taxprop, ignored
NC_028892	NC_042052	96.651	96.636	Likavirus caliburn	Likavirus hydra	2016.077a-pB.A.v4.Arquatrovirinae	proposal uses Gegenees method that significantly underestimates ANI [doi:10.3390/v12111268]
NC_004684	NC_043767	98.522	98.612	Rosebushvirus rosebush	Rosebushvirus TA17a	2016.005a-yB.A.v2.Bclasvirinae	proposal uses Gegenees method that significantly underestimates ANI [doi:10.3390/v12111268]
NC_024207	NC_024216	95.397	95.847	Bastillevirus evoli	Bastillevirus CAM003	2018.118B.A.v4.Herelleviridae	proposal uses Gegenees method that significantly underestimates ANI [doi:10.3390/v12111268]; the presented heatmap is too low resolution to be readable
NC_001998	NC_002180	96.998	97.053	Chlamydiamicrovirus CPG1	Chlamydiamicrovirus CPAR39	2003.Bxxx.Prokaryote	no evidence of species demarcation presented in original or following taxptrops
MT684599	OK040786	95.257	96.015	Octobienvirus sephiroth	Octobienvirus kudefre	2022.028B.Deeyouvirinae_nsf	contradictory evidence (VIRIDIC > 95%) presented in taxprop
NC_051594	NC_051595	95.506	95.808	Kratiovirus leston	Kratiovirus paola	2021.091B.R.Weiservirinae	contradictory evidence (VIRIDIC > 95%) presented in taxprop, ignored
NC_027347	NC_041957	99.997	99.997	Pahexavirus PHL151M00	Pahexavirus PHL151N00	2016.034a-dB.A.v1.Pa6virus	proposal uses Gegenees method that significantly underestimates ANI [doi:10.3390/v12111268]; the presented heatmap is too low resolution to be readable
NC_041865	NC_041870	95.186	95.635	Pbunavirus KTN6	Pbunavirus DP1	2018.125B.A.v1.Myoviridae_61sp	no evidence of species demarcation presented
NC_021781	NC_041862	99.952	99.956	Pecentumvirus LP0832	Pecentumvirus LP064	2018.118B.A.v4.Herelleviridae	proposal uses Gegenees method that significantly underestimates ANI [doi:10.3390/v12111268]
NC_021781	NC_025440	95.102	95.165	Pecentumvirus LP0832	Pecentumvirus WIL1	2018.118B.A.v4.Herelleviridae	proposal uses Gegenees method that significantly underestimates ANI [doi:10.3390/v12111268]
NC_041972	NC_041973	95.687	96.114	Agricanvirus deimos	Agricanvirus ray	2016.066a-dB.A.v1.Agrican357virus	proposal uses Gegenees method that significantly underestimates ANI [doi:10.3390/v12111268]
NC_005880	NC_047721	96.092	96.319	Kayvirus kay	Kayvirus G1	2009.009a-pB.A.v3.Spounavirinae	original proposal mention demarcation criterion or related analyses; later proposal (2018.118B.A.v4.Herelleviridae) uses Gegenees method that significantly underestimates ANI [doi:10.3390/v12111268] and analyses in genomes of G1 and K with missing LTRs
NC_028892	NC_042051	96.666	97.394	Likavirus caliburn	Likavirus aaronocolus	2016.077a-pB.A.v4.Arquatrovirinae	proposal uses Gegenees method that significantly underestimates ANI [doi:10.3390/v12111268]
NC_004685	NC_023712	95.215	95.144	Corndogvirus corndog	Corndogvirus firecracker	2012.002a-dB.A.v3.Corndoglikevirus	no evidence of species demarcation presented
NC_025440	NC_047745	95.183	95.274	Pecentumvirus WIL1	Pecentumvirus LP064	2018.118B.A.v4.Herelleviridae	proposal uses Gegenees method that significantly underestimates ANI [doi:10.3390/v12111268]
NC_029001	NC_029116	95.215	95.091	Sherbrookevirus CDHM11	Sherbrookevirus CDHM13	2020.035B.R.Clostridioides_myoviruses	no evidence of species demarcation presented between Sherbrookevirus CDHM11 and Sherbrookevirus CDHM13
NC_049352	NC_049363	98.25	98.35	Skunavirus sv15	Skunavirus sv44	2020.153B.R.Skunavirus	viridic heatmap mentioned but not actually included in proposal or attachments, no other evodence of demarcation
NC_024359	NC_024787	95.824	95.894	Pecentumvirus LP048	Pecentumvirus LMTA148	2018.118B.A.v4.Herelleviridae	proposal uses Gegenees method that significantly underestimates ANI [doi:10.3390/v12111268]
NC_041972	NC_041975	95.165	95.62	Agricanvirus deimos	Agricanvirus specialG	2016.066a-dB.A.v1.Agrican357virus	proposal uses Gegenees method that significantly underestimates ANI [doi:10.3390/v12111268]
NC_047936	NC_047937	96.013	96.325	Helsettvirus fPS53	Helsettvirus fPS54ocr	2019.103B	no evidence of species demarcation presented, en mass genus species creation
NC_027403	NC_027405	99.981	99.981	Pahexavirus PHL117M00	Pahexavirus PHL163M00	2016.034a-dB.A.v1.Pa6virus	proposal uses Gegenees method that significantly underestimates ANI [doi:10.3390/v12111268]; the presented heatmap is too low resolution to be readable
NC_024205	NC_024216	96.331	96.526	Bastillevirus hoodyT	Bastillevirus CAM003	2018.118B.A.v4.Herelleviridae	proposal uses Gegenees method that significantly underestimates ANI [doi:10.3390/v12111268]; the presented heatmap is too low resolution to be readable
NC_055849	NC_055851	95.082	95.3	Thalassavirus cody	Thalassavirus athena	2021.023B.R.Demerecviridae_new_genera	similarity just above treshold overlooked due to faulty VIRIDIC table sorting
NC_007066	NC_023009	95.544	95.399	Kayvirus G1	Kayvirus Sb1	2009.009a-pB.A.v3.Spounavirinae	original proposal mention demarcation criterion or related analyses; later proposal (2018.118B.A.v4.Herelleviridae) uses Gegenees method that significantly underestimates ANI [doi:10.3390/v12111268] and analyses in genomes of G1 and K with missing LTRs
NC_023557	NC_041973	95.701	96.271	Agricanvirus Ea3570	Agricanvirus ray	2016.066a-dB.A.v1.Agrican357virus	proposal uses Gegenees method that significantly underestimates ANI [doi:10.3390/v12111268]
NC_041973	NC_041975	97.087	97.172	Agricanvirus ray	Agricanvirus specialG	2016.066a-dB.A.v1.Agrican357virus	proposal uses Gegenees method that significantly underestimates ANI [doi:10.3390/v12111268]
NC_048145	NC_048819	96.691	96.923	Epseptimavirus ev329	Epseptimavirus ev119	2020.043B.R.Demerecviridae_new_species	contradictory evidence (VIRIDIC > 95%) presented in taxprop, ignored (near the treshold)
NC_011107	NC_047852	95.172	95.964	Phikmvvirus PT2	Phikmvvirus NFS	2019.103B	no evidence of species demarcation presented, en mass genus species creation
NC_042058	NC_042310	95.146	95.189	Microwolfvirus wonder	Microwolfvirus JHC117	2013.016aB.A.v3.L5likevirus_62sp	no evidence of species demarcation presented
NC_047826	NC_047827	96.781	97.089	Ghunavirus WRT	Ghunavirus KNP	2019.103B	no evidence of species demarcation presented, en mass genus species creation, demarcation proposed in original paper (PMC5563517) ignored
NC_028977	NC_047773	95.186	95.567	Przondovirus KpV289	Przondovirus KpV766	2019.103B	no evidence of species demarcation presented between Przondovirus KpV289 and Przondovirus KpV766
NC_015272	NC_041968	96.182	96.581	Nankokuvirus KPP10	Nankokuvirus G1	2018.125B.A.v1.Myoviridae_61sp	no evidence of species demarcation presented between Nankokuvirus KPP10 and Nankokuvirus G1
NC_031250	NC_048649	95.75	95.836	Rosemountvirus BP63	Rosemountvirus UPFBP2	2020.138B.R.Rosemountvirus	contradictory evidence (VIRIDIC > 95%) presented in taxprop, ignored (near the threshold)
NC_051664	NC_051681	95.829	95.915	Cheoctovirus gorge	Cheoctovirus mattes	2021.035B.R.Gracegardnervirinae	contradictory evidence (VIRIDIC > 95%) presented in taxprop
NC_008694	NC_023715	97.963	98.097	Berlinvirus berlin	Berlinvirus Yepf	2019.103B	no evidence of species demarcation presented, en mass genus species creation
NC_007610	NC_021781	97.001	97.014	Pecentumvirus P100	Pecentumvirus LP0832	2015.012a-dB.A.v2.P100virus	original proposal mention demarcation criterion and related analyses but dos not present their results; later proposal (2018.118B.A.v4.Herelleviridae) uses Gegenees method that significantly underestimates ANI [doi:10.3390/v12111268]
NC_011105	NC_047967	97.82	97.98	Phikmvvirus PT5	Phikmvvirus 15pyo	2019.103B	no evidence of species demarcation presented, en mass genus species creation
NC_025440	NC_041862	95.087	95.153	Pecentumvirus WIL1	Pecentumvirus LP064	2018.118B.A.v4.Herelleviridae	proposal uses Gegenees method that significantly underestimates ANI [doi:10.3390/v12111268]
NC_007610	NC_024383	96.668	96.776	Pecentumvirus P100	Pecentumvirus LP0832	2015.012a-dB.A.v2.P100virus	original proposal mention demarcation criterion and related analyses but dos not present their results; later proposal (2018.118B.A.v4.Herelleviridae) uses Gegenees method that significantly underestimates ANI [doi:10.3390/v12111268]
NC_011166	NC_041865	95.514	96.094	Pbunavirus LMA2	Pbunavirus KTN6	2019.004G	no evidence of species demarcation presented
NC_027392	NC_027403	99.985	99.985	Pahexavirus PHL194M00	Pahexavirus PHL117M00	2016.034a-dB.A.v1.Pa6virus	proposal uses Gegenees method that significantly underestimates ANI [doi:10.3390/v12111268]; the presented heatmap is too low resolution to be readable
NC_048811	NC_048819	96.082	96.524	Epseptimavirus ev129	Epseptimavirus ev119	2020.043B.R.Demerecviridae_new_species	contradictory evidence (VIRIDIC > 95%) presented in taxprop, ignored (near the treshold)
NC_023557	NC_041974	95.349	95.943	Agricanvirus Ea3570	Agricanvirus simmy50	2016.066a-dB.A.v1.Agrican357virus	proposal uses Gegenees method that significantly underestimates ANI [doi:10.3390/v12111268]
NC_027356	NC_047749	95.852	96.373	Tequintavirus DT57C	Tequintavirus DT5712	2019.099B	contradictory evidence (> 95%) presented in taxprop (APPENDIX 3)
NC_023745	NC_054795	99.511	99.506	Backyardiganvirus LHTSCC	Backyardiganvirus cerulean	2021.006B.R.Backyardiganvirus	contradictory evidence (VIRIDIC > 95%) presented in taxprop
NC_047797	NC_047801	98.152	98.134	Pektosvirus PP81	Pektosvirus PP47	2019.103B	no evidence of species demarcation presented, en mass genus species creation
NC_041974	NC_041975	97.009	97.186	Agricanvirus simmy50	Agricanvirus specialG	2016.066a-dB.A.v1.Agrican357virus	proposal uses Gegenees method that significantly underestimates ANI [doi:10.3390/v12111268]
NC_005880	NC_047724	96.317	96.489	Kayvirus kay	Kayvirus G1	2009.009a-pB.A.v3.Spounavirinae	original proposal mention demarcation criterion or related analyses; later proposal (2018.118B.A.v4.Herelleviridae) uses Gegenees method that significantly underestimates ANI [doi:10.3390/v12111268] and analyses in genomes of G1 and K with missing LTRs
NC_023563	NC_024363	95.672	95.886	Pegunavirus suffolk	Pegunavirus manad	2016.005a-yB.A.v2.Bclasvirinae	no evidence of species demarcation presented
NC_042079	NC_048699	96.489	96.806	Pbunavirus E217	Pbunavirus LS1	2020.116B.R.Pbunavirus	contradictory evidence: both phages - Pbunavirus E217 and Pbunavirus LS1 - reported in the proposal as the same species
NC_005880	NC_047722	97.121	97.227	Kayvirus kay	Kayvirus G1	2009.009a-pB.A.v3.Spounavirinae	original proposal mention demarcation criterion or related analyses; later proposal (2018.118B.A.v4.Herelleviridae) uses Gegenees method that significantly underestimates ANI [doi:10.3390/v12111268] and analyses in genomes of G1 and K with missing LTRs
NC_029116	NC_048665	96.466	96.219	Sherbrookevirus CDHM13	Sherbrookevirus CDHM14	2020.035B.R.Clostridioides_myoviruses	no evidence of species demarcation presented between Sherbrookevirus CDHM13 and Sherbrookevirus CDHM14
NC_047845	NC_047846	96.061	96.633	Atuphduovirus atuph02	Atuphduovirus atuph03	2019.103B	no evidence of species demarcation presented, en mass genus species creation
NC_024362	NC_047747	96.179	96.326	Ghunavirus PSA2	Ghunavirus Psa17	2019.103B	no evidence of species demarcation presented, en mass genus species creation
NC_049359	NC_049364	95.42	95.295	Skunavirus L18	Skunavirus sv91127	2020.153B.R.Skunavirus	viridic heatmap mentioned but not actually included in proposal or attachments, no other evodence of demarcation
NC_024383	NC_047745	99.998	99.994	Pecentumvirus LP0832	Pecentumvirus LP064	2018.118B.A.v4.Herelleviridae	proposal uses Gegenees method that significantly underestimates ANI [doi:10.3390/v12111268]
NC_022746	NC_047952	95.623	96.278	Phikmvvirus MPK6	Phikmvvirus PAXYB1	2019.103B	no evidence of species demarcation presented, en mass genus species creation
NC_047806	NC_047807	95.902	95.896	Vectrevirus bee	Vectrevirus cee	2019.103B	no evidence of species demarcation presented, en mass genus species creation
NC_008694	NC_011038	96.735	96.313	Berlinvirus berlin	Berlinvirus Yepe2	2019.103B	no evidence of species demarcation presented, en mass genus species creation
NC_042310	NC_042311	96.628	96.661	Microwolfvirus JHC117	Microwolfvirus microwolf	2013.016aB.A.v3.L5likevirus_62sp	no evidence of species demarcation presented
NC_024123	NC_041964	95.391	95.463	Kochitakasuvirus KPP25	Kochitakasuvirus R18	2016.057a-dB.A.v1.Kpp25virus	no evidence of species demarcation presented
NC_048189	NC_048191	95.991	96.601	Barbavirus barba18A	Barbavirus barba21A	2019.004B	proposal uses Gegenees method that significantly underestimates ANI [doi:10.3390/v12111268]
NC_005045	NC_011107	97.084	97.372	Phikmvvirus phiKMV	Phikmvvirus PT2	2019.103B	no evidence of species demarcation presented, en mass genus species creation
NC_025822	NC_047737	99.989	99.988	Kaohsiungvirus A318	Kaohsiungvirus AS51	2019.103B	no evidence of species demarcation presented, en mass genus species creation
NC_023563	NC_028691	95.549	95.9	Pegunavirus suffolk	Pegunavirus apizium	2016.005a-yB.A.v2.Bclasvirinae	no evidence of species demarcation presented
NC_027392	NC_027405	99.997	99.997	Pahexavirus PHL194M00	Pahexavirus PHL163M00	2016.034a-dB.A.v1.Pa6virus	proposal uses Gegenees method that significantly underestimates ANI [doi:10.3390/v12111268]; the presented heatmap is too low resolution to be readable
NC_005880	NC_047730	95.476	95.507	Kayvirus kay	Kayvirus G1	2009.009a-pB.A.v3.Spounavirinae	original proposal mention demarcation criterion or related analyses; later proposal (2018.118B.A.v4.Herelleviridae) uses Gegenees method that significantly underestimates ANI [doi:10.3390/v12111268] and analyses in genomes of G1 and K with missing LTRs
NC_012749	NC_041979	96.489	96.785	Felixounavirus wV8	Felixounavirus TP1	2016.031a-rB.A.v2.Ounavirinae	proposal uses Gegenees method that significantly underestimates ANI [doi:10.3390/v12111268]
NC_027623	NC_041954	96.165	96.384	Pahexavirus pirate	Pahexavirus keiki	2016.034a-dB.A.v1.Pa6virus	proposal uses Gegenees method that significantly underestimates ANI [doi:10.3390/v12111268]; the presented heatmap is too low resolution to be readable
NC_047770	NC_048196	95.741	96.155	Escherichia phage ESCO13	Escherichia virus Schickermooser	2021.080B.R.Stephanstirmvirinae	contradictory evidence (VIRIDIC > 95%) presented in taxprop, ignored
NC_023562	NC_054796	95.2	95.242	Backyardiganvirus bellusterra	Backyardiganvirus leoavram	2021.006B.R.Backyardiganvirus	contradictory evidence (VIRIDIC > 95%) presented in taxprop
NC_041973	NC_042098	95.404	96.059	Agricanvirus ray	Agricanvirus desertfox	2023.015B.Chimalliviridae_nf	no evidence of species demarcation presented between Agricanvirus ray and Agricanvirus desertfox
NC_019446	NC_019447	96.402	96.257	Perisivirus Tb	Perisivirus Pr	2016.039a-dB.A.v2.Prtbvirus	contradictory evidence (Gegenees Blastn and "Heat map of BLASTN relationships between all the Brucella phages determined using Gegenees" analyses show > 95% identity)
NC_049441	NC_049479	96.161	96.248	Lazarusvirus karl	Lazarusvirus kronadin	2020.170B.R.Twarogvirinae	contradictory evidence (VIRIDIC > 95%) presented in taxprop, ignored (near the treshold)
NC_048699	NC_050145	95.257	95.602	Pbunavirus LS1	Pbunavirus PaGU11	2021.061B.R.Pbunavirus_new_species	contradictory evidence (VIRIDIC > 95%) presented in taxprop, ignored
NC_024363	NC_028691	96.966	96.991	Pegunavirus manad	Pegunavirus apizium	2016.005a-yB.A.v2.Bclasvirinae	no evidence of species demarcation presented

## Sheet: Supplementary Table 4
ID1	ID2	Vclust tANI [%]	VIRIDIC tANI [%]	ICTV species name	ICTV species name	Comments
NC_041832	NC_041834	9.143	0.636	Campylobacter virus IBB35	Campylobacter virus IBB35	although annotated as complete, this genome is composed of 5 non-overlapping contigs [doi:10.1186/1743-422x-9-35; NC_027989,NC_041831,NC_041832,NC_041833,NC_041834]
NC_041832	NC_041833	9.471	1.44	Campylobacter virus IBB35	Campylobacter virus IBB35	although annotated as complete, this genome is composed of 5 non-overlapping contigs [doi:10.1186/1743-422x-9-35; NC_027989,NC_041831,NC_041832,NC_041833,NC_041834]
NC_041832	NC_027989	7.302	0.586	Campylobacter virus IBB35	Campylobacter virus IBB35	although annotated as complete, this genome is composed of 5 non-overlapping contigs [doi:10.1186/1743-422x-9-35; NC_027989,NC_041831,NC_041832,NC_041833,NC_041834]
NC_041832	NC_041831	7.768	1.08	Campylobacter virus IBB35	Campylobacter virus IBB35	although annotated as complete, this genome is composed of 5 non-overlapping contigs [doi:10.1186/1743-422x-9-35; NC_027989,NC_041831,NC_041832,NC_041833,NC_041834]
NC_041834	NC_041833	0	0	Campylobacter virus IBB35	Campylobacter virus IBB35	although annotated as complete, this genome is composed of 5 non-overlapping contigs [doi:10.1186/1743-422x-9-35; NC_027989,NC_041831,NC_041832,NC_041833,NC_041834]
NC_041834	NC_027989	6.711	0.69	Campylobacter virus IBB35	Campylobacter virus IBB35	although annotated as complete, this genome is composed of 5 non-overlapping contigs [doi:10.1186/1743-422x-9-35; NC_027989,NC_041831,NC_041832,NC_041833,NC_041834]
NC_041834	NC_041831	0	0	Campylobacter virus IBB35	Campylobacter virus IBB35	although annotated as complete, this genome is composed of 5 non-overlapping contigs [doi:10.1186/1743-422x-9-35; NC_027989,NC_041831,NC_041832,NC_041833,NC_041834]
NC_041833	NC_027989	5.216	0.992	Campylobacter virus IBB35	Campylobacter virus IBB35	although annotated as complete, this genome is composed of 5 non-overlapping contigs [doi:10.1186/1743-422x-9-35; NC_027989,NC_041831,NC_041832,NC_041833,NC_041834]
NC_041833	NC_041831	0	0	Campylobacter virus IBB35	Campylobacter virus IBB35	although annotated as complete, this genome is composed of 5 non-overlapping contigs [doi:10.1186/1743-422x-9-35; NC_027989,NC_041831,NC_041832,NC_041833,NC_041834]
NC_027989	NC_041831	6.98	0.783	Campylobacter virus IBB35	Campylobacter virus IBB35	although annotated as complete, this genome is composed of 5 non-overlapping contigs [doi:10.1186/1743-422x-9-35; NC_027989,NC_041831,NC_041832,NC_041833,NC_041834]

## Sheet: Supplementary Table 5
Clustering algorithm	Vclust	VIRIDIC	skani	FastANI
Single-linkage	0.959	0.853	0.186	0.158
Complete-linkage	0.954	0.903	0.323	0.439
UCLUST	0.954	0.893	0.232	0.34
Set-cover	0.959	0.86	0.261	0.383
CD-HIT	0.954	0.891	0.25	0.351
Leiden (r = 0.7)	0.959	0.876	0.327	0.41

## Sheet: Supplementary Table 6
ICTV genus name	Genomes count	Max tANI [%]	Max tANI < 70%	Mean tANI [%]	Mean tANI < 70%
Homochaacvirus	2	1.1	yes	1.1	yes
Livvievirus	2	2.4	yes	2.4	yes
Alphaglobulovirus	4	4.2	yes	1.6	yes
Dolusvirus	2	18.8	yes	18.8	yes
Hapunavirus	2	25.6	yes	25.6	yes
Betafusellovirus	2	33.5	yes	33.5	yes
Kukulkanvirus	2	39.2	yes	39.2	yes
Hukuchivirus	2	43.5	yes	43.5	yes
Feofaniavirus	2	48.8	yes	48.8	yes
Yingchengvirus	3	48.9	yes	35.7	yes
Myohalovirus	2	51	yes	51	yes
Uetakevirus	3	51.1	yes	46.3	yes
Xylivirus	3	52.9	yes	51	yes
Canhaevirus	2	53.8	yes	53.8	yes
Kahnovirus	2	54	yes	54	yes
Otagovirus	2	54.5	yes	54.5	yes
Amigovirus	2	54.6	yes	54.6	yes
Pamexvirus	2	56.7	yes	56.7	yes
Primolicivirus	2	57	yes	57	yes
Alphaturrivirus	2	58.6	yes	58.6	yes
Howevirus	2	58.9	yes	58.9	yes
Bottigliavirus	3	60.3	yes	25.5	yes
Chenonavirus	2	61	yes	61	yes
Paulavirus	3	61.1	yes	56.6	yes
Emperorvirus	2	61.8	yes	61.8	yes
Thetabobvirus	3	62.1	yes	58.8	yes
Lederbergvirus	6	62.2	yes	36.4	yes
Vieuvirus	2	62.4	yes	62.4	yes
Grutrevirus	2	62.5	yes	62.5	yes
Lophivirus	4	64.5	yes	50	yes
Gaunavirus	2	64.8	yes	64.8	yes
Lokivirus	2	64.9	yes	64.9	yes
Kehishuvirus	2	65.1	yes	65.1	yes
Ruthyvirus	2	66	yes	66	yes
Mardecavirus	2	66.1	yes	66.1	yes
Pelagivirus	2	66.2	yes	66.2	yes
Waukeshavirus	2	66.5	yes	66.5	yes
Steinhofvirus	2	66.7	yes	66.7	yes
Blohavirus	2	66.8	yes	66.8	yes
Lomovskayavirus	2	66.9	yes	66.9	yes
Jedunavirus	3	67	yes	64.9	yes
Nonanavirus	2	67.2	yes	67.2	yes
Tinytimothyvirus	2	67.4	yes	67.4	yes
Buhlduvirus	2	67.6	yes	67.6	yes
Aurodevirus	3	67.8	yes	59	yes
Eneladusvirus	2	67.9	yes	67.9	yes
Gustavvirus	2	68.1	yes	68.1	yes
Slepowronvirus	2	68.6	yes	68.6	yes
Cronosvirus	2	68.7	yes	68.7	yes
Affertcholeramvirus	3	68.7	yes	54	yes
Baxterfoxvirus	3	68.9	yes	67.1	yes
Aptresvirus	2	69.2	yes	69.2	yes
Sortsnevirus	2	69.3	yes	69.3	yes
Oneupvirus	2	69.4	yes	69.4	yes
Elveevirus	2	69.5	yes	69.5	yes
Jujuvirus	6	69.6	yes	61.8	yes
Changchunvirus	2	69.6	yes	69.6	yes
Sentinelvirus	2	69.7	yes	69.7	yes
Betapleolipovirus	9	88.8		13.5	yes
Alphapleolipovirus	5	78.8		17.8	yes
Firehammervirus	8	85.3		36.3	yes
Betatectivirus	6	81.5		40.2	yes
Alphafusellovirus	7	80.8		42.5	yes
Betalipothrixvirus	6	87.3		44.4	yes
Coetzeevirus	3	91.8		44.8	yes
Fromanvirus	39	95.1		45	yes
Alphasphaerolipovirus	4	74.3		45.7	yes
Phietavirus	30	93.1		50.2	yes
Chlamydiamicrovirus	4	97.1		53.9	yes
Phifelvirus	3	85.6		54.4	yes
Buchavirus	8	88.4		56.1	yes
Obolenskvirus	8	85.5		59.5	yes
Brussowvirus	34	93.5		61.4	yes
Omegavirus	6	91.9		62.6	yes
Colneyvirus	5	72.5		64.3	yes
Uliginvirus	5	76.9		64.4	yes
Yongloolinvirus	4	86.8		65	yes
Moineauvirus	81	94.6		65.3	yes
Stanholtvirus	3	71.8		65.6	yes
Cheoctovirus	106	97.4		65.8	yes
Delmidovirus	3	79.6		66	yes
Manhattanvirus	5	73.2		66.2	yes
Avanivirus	6	76.6		66.2	yes
Beetrevirus	3	79.2		66.7	yes
Dubowvirus	18	94.9		66.8	yes
Lineavirus	3	89.4		67	yes
Tangaroavirus	3	83.8		67.3	yes
Charlievirus	18	93.7		67.3	yes
Attisvirus	9	90.1		67.4	yes
Biseptimavirus	14	91.2		67.6	yes
Jahgtovirus	4	86.7		67.8	yes
Aerosvirus	3	72		68.1	yes
Anayavirus	28	95.7		68.1	yes
Baltivirus	3	70.7		68.7	yes
Peeveelvirus	10	92.7		68.7	yes
Rockefellervirus	6	84.9		69	yes
Klausavirus	6	81.8		69.1	yes
Lessievirus	4	79.7		69.4	yes
Burzaovirus	3	70.9		69.5	yes
Getalongvirus	4	72.5		69.5	yes
Kagunavirus	6	89.7		69.5	yes
Henunavirus	2	70		70
Shamshuipovirus	2	70		70
Nymphadoravirus	12	94.5		70
Zukovirus	2	70.1		70.1
Beenievirus	10	91		70.1
Afonbuvirus	3	83.3		70.2
Gofduovirus	2	70.4		70.4
Pifdecavirus	6	86		70.7
Pradovirus	5	92.4		70.7
Birpovirus	2	70.8		70.8
Habenivirus	6	91.8		70.9
Aresaunavirus	2	71		71
Skatevirus	7	82.7		71.1
Plateaulakevirus	4	84.3		71.1
Yushanvirus	2	71.2		71.2
Doucettevirus	4	74.8		71.2
Faustvirus	2	71.3		71.3
Pharaohvirus	2	71.3		71.3
Chiangmaivirus	2	71.4		71.4
Janusvirus	3	72.5		71.4
Seunavirus	4	93.7		71.4
Phayoncevirus	2	71.5		71.5
Freyavirus	2	71.5		71.5
Certrevirus	5	94.6		71.5
Fernvirus	18	94.3		71.6
Myosmarvirus	2	71.8		71.8
Culoivirus	3	84.9		71.8
Skunavirus	94	98.4		71.8
Gilsonvirus	2	71.9		71.9
Jerseyvirus	12	86.8		71.9
Camtrevirus	3	83		72.2
Segzyvirus	2	72.4		72.4
Pepyhexavirus	2	72.4		72.4
Mimasvirus	2	72.4		72.4
Sextaecvirus	2	72.4		72.4
Deseoctovirus	2	72.6		72.6
Bonnellvirus	2	72.6		72.6
Siovirus	3	74.3		72.6
Ampunavirus	2	72.7		72.7
Higashivirus	2	72.8		72.8
Guelphvirus	2	73		73
Citexvirus	3	76.2		73
Sharonstreetvirus	3	77.1		73
Emalynvirus	4	81.3		73.1
Alexandravirus	12	93.6		73.1
Colunavirus	3	82.2		73.2
Eganvirus	6	87.2		73.2
Brujitavirus	4	90		73.2
Barnyardvirus	2	73.4		73.4
Lastavirus	2	73.4		73.4
Agatevirus	4	78.4		73.4
Efquatrovirus	13	91.7		73.4
Hollowayvirus	2	73.5		73.5
Richievirus	2	73.6		73.6
Svunavirus	2	73.6		73.6
Bongovirus	2	73.7		73.7
Wphvirus	6	95		73.7
Kotilavirus	3	76.2		74
Caelumvirus	5	92		74
Saikungvirus	2	74.1		74.1
Minipunavirus	2	74.2		74.2
Eracentumvirus	2	74.2		74.2
Murrayvirus	2	74.2		74.2
Punavirus	3	74.9		74.2
Felsduovirus	4	83.1		74.2
Badaztecvirus	2	74.4		74.4
Burrovirus	3	85.9		74.4
Wadgaonvirus	2	74.7		74.7
Bromdenvirus	2	74.7		74.7
Drulisvirus	19	88.4		74.7
Anjalivirus	2	74.8		74.8
Kayfunavirus	19	90.3		74.8
Marthavirus	8	94.5		74.9
Marienburgvirus	2	75.1		75.1
Caeruleovirus	6	83.8		75.1
Aphroditevirus	4	90		75.2
Piorkowskivirus	7	91.4		75.3
Rtpvirus	2	75.4		75.4
Risjevirus	2	75.5		75.5
Andromedavirus	8	99		75.5
Quesadillavirus	2	75.6		75.6
Pagevirus	5	89.8		75.6
Yokohamavirus	2	75.7		75.7
Kumottavirus	2	75.9		75.9
Vespertiliovirus	3	87.2		75.9
Korravirus	22	95		75.9
Versovirus	3	76.4		76
Samistivirus	11	95.4		76
Kratiovirus	9	95.8		76
Peduovirus	25	93.8		76.1
Junduvirus	2	76.2		76.2
Kwaitsingvirus	2	76.2		76.2
Bifseptvirus	2	76.2		76.2
Unaquatrovirus	5	90.9		76.2
Myrnavirus	2	76.4		76.4
Camvirus	8	83.9		76.5
Casadabanvirus	24	94.4		76.5
Turbidovirus	13	94.3		76.6
Sophritavirus	2	76.7		76.7
Macdonaldcampvirus	2	76.7		76.7
Vicosavirus	2	76.7		76.7
Tinduovirus	2	76.8		76.8
Lubbockvirus	2	77		77
Neptunevirus	2	77		77
Detrevirus	2	77		77
Gervaisevirus	3	80.2		77
Lambdavirus	5	85.6		77
Coventryvirus	7	93.1		77
Yangvirus	9	93.7		77
Ferozepurvirus	2	77.1		77.1
Muldoonvirus	2	77.1		77.1
Refugevirus	2	77.1		77.1
Teseptimavirus	17	97		77.1
Akonivirus	2	77.2		77.2
Unicornvirus	5	90.6		77.2
Cinqassovirus	2	77.4		77.4
Fibralongavirus	2	77.4		77.4
Omarvirus	4	86.8		77.4
Erskinevirus	2	77.5		77.5
Delusorvirus	2	77.5		77.5
Halcyonevirus	5	94.8		77.5
Pavtokvirus	2	77.6		77.6
Audreyjarvisvirus	7	84.2		77.6
Jilinvirus	3	84.7		77.6
Raleighvirus	2	77.7		77.7
Bridgettevirus	5	90		77.7
Gamaleyavirus	14	90.9		77.8
Ghunavirus	10	97.1		77.8
Triavirus	23	93.7		77.9
Jouyvirus	3	83.1		78
Vansinderenvirus	11	92.2		78
Fairfaxidumvirus	3	79		78.3
Nevillevirus	3	88.2		78.3
Vectrevirus	11	95.9		78.3
Jolieduovirus	3	81.3		78.4
Helsingorvirus	3	83.2		78.4
Samwavirus	5	89.4		78.5
Karimacvirus	5	90.1		78.5
Traversvirus	13	92.7		78.5
Pacinivirus	2	78.6		78.6
Ilzatvirus	5	94.9		78.6
Saphexavirus	5	83.5		78.7
Trinifflemingvirus	3	86.4		78.7
Maenadvirus	3	87.9		78.8
Junavirus	3	95.9		78.9
Bcepmuvirus	2	79		79
Timshelvirus	4	93.3		79
Webervirus	31	94.7		79.1
Cohcovirus	2	79.2		79.2
Potamoivirus	2	79.2		79.2
Haloferacalesvirus	7	86.4		79.2
Gequatrovirus	3	91.8		79.3
Bragavirus	3	92.7		79.3
Tequintavirus	33	96.4		79.3
Xiamenvirus	2	79.5		79.5
Bernalvirus	2	79.5		79.5
Slashvirus	4	90.1		79.5
Kenoshavirus	7	94.5		79.5
Benedictvirus	14	94.8		79.5
Bequatrovirus	7	94.1		79.7
Muminvirus	5	95.1		79.7
Likavirus	14	97.4		79.8
Berlinvirus	16	98.1		79.8
Eurybiavirus	3	88		79.9
Przondovirus	29	95.6		79.9
Terapinvirus	2	80		80
Mydovirus	6	89.6		80
Manuelvirus	3	92.1		80
Bruynoghevirus	7	92.3		80
Gammapleolipovirus	2	80.1		80.1
Wongtaivirus	2	80.1		80.1
Icerudivirus	2	80.1		80.1
Xipdecavirus	3	82.8		80.1
Copernicusvirus	13	94.8		80.1
Vedamuthuvirus	5	94.4		80.2
Kanagawavirus	5	89		80.3
Ceduovirus	32	93.4		80.3
Firingavirus	2	80.4		80.4
Melvirus	2	80.4		80.4
Annadreamyvirus	2	80.5		80.5
Littlefixvirus	2	80.5		80.5
Lenusvirus	3	86.2		80.5
Taipeivirus	8	91.3		80.5
Wizardvirus	19	94.1		80.5
Rerduovirus	5	94.6		80.6
Hubeivirus	2	80.7		80.7
Xuanwuvirus	4	90.7		80.7
Sherbrookevirus	6	96.2		80.7
Squashvirus	2	80.8		80.8
Harbinvirus	5	88.3		80.8
Cecivirus	2	80.9		80.9
Sozzivirus	3	82.4		80.9
Acanvirus	4	94.6		80.9
Cepunavirus	2	81		81
Alphatristromavirus	2	81		81
Duonihilunusvirus	3	89		81
Schizotequatrovirus	3	94.8		81
Phobosvirus	2	81.1		81.1
Vellamovirus	2	81.1		81.1
Corticovirus	2	81.2		81.2
Pseudotevenvirus	9	94.7		81.2
Gajwadongvirus	2	81.3		81.3
Gregsiragusavirus	3	82.6		81.4
Yonseivirus	3	83.9		81.5
Villovirus	3	81.6		81.6
Jasminevirus	2	81.6		81.6
Brucesealvirus	4	91.4		81.6
Diorhovirus	2	81.7		81.7
Claudivirus	10	91.5		81.7
Vividuovirus	19	92.5		81.7
Amginevirus	5	95.3		81.7
Colossusvirus	2	81.8		81.8
Kisquattuordecimvirus	3	82.6		81.8
Acadianvirus	4	86.4		81.8
Kuravirus	14	94.3		81.8
Luchadorvirus	3	83.7		81.9
Bundooravirus	3	85.2		81.9
Tlsvirus	9	91.7		81.9
Plazymidvirus	3	94.4		81.9
Baylorvirus	2	82		82
Schiekvirus	3	90.9		82
Cyamitesvirus	2	82.3		82.3
Wanchaivirus	2	82.5		82.5
Ficleduovirus	2	82.5		82.5
Avocadovirus	3	93.7		82.5
Octobienvirus	4	96		82.5
Kojivirus	2	82.6		82.6
Psavirus	2	82.6		82.6
Carltongylesvirus	4	88.2		82.6
Leonardvirus	4	93.2		82.6
Tigrvirus	4	87.4		82.7
Cbunavirus	5	93.1		82.7
Teetrevirus	19	100		82.7
Sugarlandvirus	2	82.8		82.8
Cequinquevirus	6	87.8		82.8
Cimandefvirus	5	94.3		82.8
Sendosyvirus	2	82.9		82.9
Bertelyvirus	2	83		83
Hemphillvirus	3	87		83
Zitchvirus	3	90.3		83.1
Pankowvirus	5	92.2		83.1
Gordonvirus	2	83.2		83.2
Friunavirus	23	95.4		83.2
Coopervirus	12	95.3		83.3
Hpunavirus	2	83.4		83.4
Aorunvirus	2	83.4		83.4
Dhillonvirus	7	89.5		83.4
Nonagvirus	5	90.6		83.4
Suseptimavirus	5	93		83.4
Tsarbombavirus	3	83.6		83.5
Gaprivervirus	6	90.6		83.5
Aguilavirus	2	83.6		83.6
Priunavirus	2	83.7		83.7
Tybeckvirus	2	83.7		83.7
Agtrevirus	5	88.5		83.7
Dhakavirus	12	93.2		83.7
Novosibovirus	2	83.8		83.8
Faithunavirus	7	92.2		83.8
Kolpuevirus	2	83.9		83.9
Pylasvirus	2	83.9		83.9
Kuttervirus	37	95.7		83.9
Epseptimavirus	37	100		84
Novosibvirus	2	84.1		84.1
Limdunavirus	7	94.5		84.1
Kunmingvirus	2	84.2		84.2
Nesevirus	2	84.2		84.2
Schmidvirus	3	85.6		84.2
Lwoffvirus	2	84.3		84.3
Tsamsavirus	5	93.4		84.3
Veracruzvirus	8	95.4		84.4
Chalconvirus	2	84.5		84.5
Yihwangvirus	3	87.3		84.5
Liefievirus	6	93.6		84.5
Mudcatvirus	12	94.9		84.5
Naesvirus	4	97.2		84.5
Loessnervirus	2	84.6		84.6
Fibrovirus	5	89		84.6
Tunavirus	16	97		84.6
Redjacvirus	3	89.6		84.7
Phimunavirus	12	91.8		84.7
Lambovirus	5	93.2		84.7
Montyvirus	10	94		84.7
Alphatrevirus	10	94		84.7
Ikedavirus	2	84.8		84.8
Vashvirus	2	84.8		84.8
Acadevirus	4	88.6		84.8
Deltatectivirus	2	84.9		84.9
Minhovirus	2	84.9		84.9
Quadragintavirus	3	87.1		85
Hanrivervirus	14	92.4		85
Backyardiganvirus	16	99.5		85
Poindextervirus	2	85.1		85.1
Incheonvirus	2	85.2		85.2
Pogseptimavirus	2	85.2		85.2
Efbeekayvirus	2	85.3		85.3
Demosthenesvirus	2	85.4		85.4
Gruunavirus	4	86.6		85.4
Rogunavirus	9	97.9		85.4
Tegunavirus	3	89.5		85.5
Timquatrovirus	4	90.4		85.5
Oslovirus	6	93.4		85.5
Ponsvirus	7	94.2		85.6
Miltonvirus	2	85.7		85.7
Nieuwekanaalvirus	2	85.7		85.7
Luzseptimavirus	2	85.7		85.7
Reyvirus	4	91.5		85.7
Fishburnevirus	16	94.8		85.7
Fremauxvirus	2	85.8		85.8
Paclarkvirus	12	93.4		85.8
Crifsvirus	2	86		86
Innesvirus	5	93.6		86
Seuratvirus	2	86.1		86.1
Vendettavirus	2	86.1		86.1
Dibbivirus	3	92.7		86.1
Thalassavirus	12	95.3		86.1
Moonvirus	4	89.4		86.2
Foxborovirus	5	94.4		86.2
Wuhanvirus	2	86.3		86.3
Warwickvirus	12	92.8		86.3
Siminovitchvirus	3	93.9		86.3
Enhodamvirus	3	93.5		86.4
Carmenvirus	2	86.5		86.5
Woodruffvirus	2	86.5		86.5
Austintatiousvirus	3	87.4		86.5
Zindervirus	3	88.2		86.5
Pukovnikvirus	4	93.5		86.5
Wanjuvirus	2	86.6		86.6
Abidjanvirus	4	93.1		86.6
Rosenblumvirus	17	94.2		86.6
Metamorphoovirus	3	89.8		86.7
Tanisvirus	2	86.9		86.9
Nitunavirus	3	90.7		86.9
Marfavirus	2	87		87
Sepunavirus	2	87		87
Galaxyvirus	2	87		87
Tequatrovirus	82	95.5		87.1
Gladiatorvirus	10	95.6		87.1
Leicestervirus	3	90.1		87.2
Vhmlvirus	3	90.4		87.2
Lillamyvirus	6	95.3		87.3
Ermolevavirus	2	87.4		87.4
Privateervirus	4	93.5		87.4
Keshuvirus	5	94.4		87.4
Salvovirus	2	87.5		87.5
Karamvirus	4	91.1		87.5
Kolesnikvirus	2	87.7		87.7
Restivirus	4	89.5		87.7
Kayvirus	24	97.2		87.8
Gelderlandvirus	5	94		88
Pahexavirus	57	100		88
Ronodorvirus	2	88.1		88.1
Felixounavirus	17	96.8		88.1
Salmondvirus	2	88.2		88.2
Abouovirus	2	88.2		88.2
Unahavirus	4	95		88.2
Kaohsiungvirus	3	100		88.3
Pokkenvirus	3	91.2		88.4
Ravarandavirus	3	93.3		88.4
Mooglevirus	5	93.9		88.4
Arequatrovirus	3	97.5		88.4
Hadassahvirus	2	88.5		88.5
Kroosvirus	8	93.4		88.5
Fionnbharthvirus	5	93.8		88.5
Anatolevirus	2	88.6		88.6
Lumosvirus	4	92.4		88.6
Inhavirus	2	88.7		88.7
Ceceduovirus	2	88.7		88.7
Kochikohdavirus	4	90.5		88.7
Teubervirus	5	92		88.7
Foxunavirus	4	94		88.7
Ithacavirus	2	88.8		88.8
Kostyavirus	9	95.4		88.8
Ningirsuvirus	2	88.9		88.9
Barbavirus	5	96.6		89
Phikmvvirus	16	98		89
Silviavirus	4	92.7		89.1
Tulanevirus	8	93		89.1
Chidieberevirus	2	89.2		89.2
Fipvunavirus	2	89.2		89.2
Carjivirus	2	89.2		89.2
Titanvirus	2	89.2		89.2
Suspvirus	2	89.2		89.2
Pektosvirus	3	98.1		89.2
Ceetrepovirus	5	92.8		89.3
Rimavirus	2	89.4		89.4
Menderavirus	4	92.6		89.4
Jiaodavirus	6	93.8		89.4
Laroyevirus	4	94.5		89.4
Bixzunavirus	17	94.9		89.4
Chatterjeevirus	3	92.1		89.5
Ahphunavirus	2	89.7		89.7
Pinnievirus	2	89.7		89.7
Vipetofemvirus	3	92.8		89.7
Nipunavirus	2	89.8		89.8
Dexdertvirus	3	93		89.8
Phapecoctavirus	13	96.2		89.8
Shapirovirus	2	89.9		89.9
Paopuvirus	9	94.3		89.9
Elemovirus	6	94.4		89.9
Northamptonvirus	2	90.1		90.1
Muvirus	2	90.1		90.1
Emdodecavirus	3	95.2		90.1
Nankokuvirus	5	96.6		90.1
Yuavirus	5	93.2		90.2
Bronvirus	6	94.1		90.2
Pbunavirus	35	96.8		90.2
Microwolfvirus	7	97		90.2
Saetivirus	2	90.3		90.3
Wifcevirus	4	92.6		90.3
Kablunavirus	3	91.9		90.4
Suwonvirus	2	90.5		90.5
Carpasinavirus	2	90.5		90.5
Sukkupivirus	4	92.2		90.5
Wumptrevirus	2	90.6		90.6
Maculvirus	4	96.5		90.7
Trigintaduovirus	2	90.8		90.8
Godonkavirus	2	90.9		90.9
Flaumdravirus	2	90.9		90.9
Bixiavirus	3	92.9		90.9
Beecentumtrevirus	3	93.7		90.9
Atlauavirus	3	93.7		90.9
Pakpunavirus	11	96		90.9
Chivirus	17	96.2		90.9
Andhravirus	4	94.7		91
Mosigvirus	13	95.5		91
Diegovirus	2	91.1		91.1
Salasvirus	4	94.9		91.2
Craquatrovirus	2	91.3		91.3
Aarhusvirus	4	95		91.3
Fukuivirus	2	91.4		91.4
Jesfedecavirus	3	100		91.4
Vequintavirus	8	93.9		91.5
Dongdastvirus	4	94.5		91.5
Smoothievirus	3	91.9		91.6
Pleetrevirus	2	91.7		91.7
Septimatrevirus	3	92.4		91.7
Soupsvirus	3	92.7		91.7
Brizovirus	3	92.8		91.7
Skysandvirus	3	93.1		91.8
Vojvodinavirus	4	93.7		91.8
Carnodivirus	2	91.9		91.9
Jimmervirus	2	91.9		91.9
Callevirus	2	91.9		91.9
Cuernavacavirus	3	95.2		92
Lahexavirus	4	94.3		92.1
Slopekvirus	5	95.3		92.1
Quhwahvirus	3	92.7		92.2
Homburgvirus	5	94.2		92.2
Coralvirus	2	92.3		92.3
Krischvirus	6	95.3		92.3
Helsettvirus	4	96.3		92.4
Pourcelvirus	2	92.5		92.5
Asteriusvirus	2	92.5		92.5
Zicotriavirus	2	92.5		92.5
Justusliebigvirus	6	93.7		92.6
Saclayvirus	3	94.6		92.6
Tsukubavirus	3	94.9		92.6
Mapvirus	2	92.7		92.7
Cuauhnahuacvirus	2	92.7		92.7
Getseptimavirus	2	92.7		92.7
Ludhianavirus	3	94.6		92.7
Litunavirus	9	95		92.7
Moazamivirus	2	92.8		92.8
Beograduvirus	2	92.8		92.8
Sarumanvirus	2	92.9		92.9
Lazarusvirus	8	96.2		92.9
Bakolyvirus	2	93		93
Corndogvirus	4	95.1		93
Rosemountvirus	5	95.8		93
Nylescharonvirus	2	93.1		93.1
Shandvirus	2	93.1		93.1
Nezavisimistyvirus	2	93.1		93.1
Nevevirus	4	94.8		93.3
Alphatectivirus	2	93.4		93.4
Moabitevirus	2	93.4		93.4
Pipefishvirus	5	95		93.4
Pokrovskaiavirus	2	93.5		93.5
Alcyoneusvirus	2	93.5		93.5
Kelleziovirus	2	93.6		93.6
Phikzvirus	2	93.6		93.6
Bastillevirus	4	96.5		93.6
Oshimavirus	2	93.7		93.7
Harambevirus	2	93.7		93.7
Johnsonvirus	2	93.7		93.7
Iggyvirus	2	93.8		93.8
Marvinvirus	2	93.8		93.8
Lavrentievavirus	3	94.4		93.8
Kyungwonvirus	2	93.9		93.9
Okubovirus	2	94		94
Fletchervirus	5	98.7		94
Pecentumvirus	14	100		94
Basiliskvirus	2	94.2		94.2
Nereusvirus	2	94.2		94.2
Pegunavirus	8	97		94.2
Jamesmcgillvirus	2	94.4		94.4
Mollyvirus	2	94.4		94.4
Gyeongsanvirus	2	94.5		94.5
Baoshanvirus	2	94.5		94.5
Papyrusvirus	2	94.7		94.7
Winklervirus	2	94.7		94.7
Wakandavirus	2	94.8		94.8
Limestonevirus	2	94.9		94.9
Alphaportoglobovirus	2	94.9		94.9
Tritonvirus	2	95		95
Lightbulbvirus	2	95		95
Rosebushvirus	4	98.6		95.1
Ronaldovirus	2	95.2		95.2
Murciavirus	2	95.5		95.5
Kochitakasuvirus	2	95.5		95.5
Pippivirus	2	95.6		95.6
Agricanvirus	6	97.7		96.2
Perisivirus	2	96.3		96.3
Atuphduovirus	2	96.6		96.6

## Sheet: Supplementary Table 7
ICTV Genus name	ICTV Genus name	Genome pairs (tANI > 70%)	Max tANI [%]	ID1	ID2
Benedictvirus	Fromanvirus	13	97.8	NC_054774	NC_042312
Mosigvirus	Tequatrovirus	26	96.5	NC_004928	NC_054913
Lillamyvirus	Muminvirus	17	84.2	NC_048839	NC_048837
Emcearvirus	Galenevirus	1	79.8	NC_021071	NC_019443
Mooglevirus	Suspvirus	10	79.6	NC_042075	NC_028808
Carettavirus	Mosigvirus	5	77.7	NC_055709	NC_004928
Epseptimavirus	Tequintavirus	426	76.9	NC_048000	NC_047859
Livvievirus	Paulavirus	1	76.8	NC_055063	NC_055066
Cimandefvirus	Gervaisevirus	7	76.6	NC_054958	NC_054964
Jouyvirus	Nesevirus	2	76.5	NC_049949	NC_049954
Kwaitsingvirus	Wanchaivirus	2	75.2	NC_019714	NC_019715
Hattifnattvirus	Muminvirus	3	75.1	NC_048832	NC_048841
Felixounavirus	Suspvirus	34	74.7	NC_031082	NC_028808
Caelumvirus	Omarvirus	3	74.5	NC_054666	NC_054664
Agtrevirus	Limestonevirus	10	74.4	NC_049384	NC_019925
Elveevirus	Wadgaonvirus	1	74	OV696611	CP019275
Hattifnattvirus	Lillamyvirus	2	73.2	NC_048832	NC_048839
Byrnievirus	Wanchaivirus	1	73	NC_002167	NC_019768
Guelphvirus	Veterinaerplatzvirus	1	73	NC_047812	NC_049813
Guelphvirus	Loudonvirus	1	72.8	NC_047812	NC_047893
Hicfunavirus	Jhansiroadvirus	1	72.2	NC_054897	NC_054898
Oslovirus	Traversvirus	1	72.2	NC_028449	NC_041935
Elveevirus	Felsduovirus	1	72.1	OV696611	NC_019488
Antsirabevirus	Pinnievirus	2	72.1	NC_054444	NC_028791
Felixounavirus	Mooglevirus	14	71.7	NC_031082	NC_027293
Caelumvirus	Salutenavirus	2	71.7	NC_054669	NC_054657
Peduovirus	Stockinghallvirus	1	71.6	KX833211	NC_021774
Macariavirus	Nereusvirus	1	71.6	NC_026924	NC_047719
Segzyvirus	Skatevirus	1	71.6	MN737551	NC_054646
Arequatrovirus	Janusvirus	4	71.5	NC_041849	NC_054661
Chalconvirus	Potamoivirus	1	71.3	KJ019054	KJ019089
Fromanvirus	Turbidovirus	2	71.3	NC_023731	NC_054812
Loughboroughvirus	Rosemountvirus	1	71	NC_048179	NC_048763
Bievrevirus	Jouyvirus	1	70.8	NC_049946	NC_049948
Nesevirus	Radostvirus	1	70.8	NC_049955	NC_049953
Kroosvirus	Vividuovirus	6	70.7	NC_053235	NC_055778
Caelumvirus	Sentinelvirus	1	70.5	NC_054666	NC_054659
Caelumvirus	Janusvirus	1	70.5	NC_054668	OK412919
Lomovskayavirus	Vashvirus	1	70.3	NC_004664	NC_048155

## Sheet: Supplementary Table 8
Tool name	Wall time [dd-hh:mm:ss]	RAM [GB]	Commands used (arguments in parenthesis)
VIRIDIC v1.2	11-00:49:40	505	singularity run -B (input bind path) -B (output bind path) -B (temp bind path) (VIRIDIC image) projdir=(directory) i=(dataset in fasta) ncor=32 bln=-word_size 7 -reward 2 -penalty -3 -gapopen 5 -gapextend 2 steps=sim_clust ram_max=900000
Vclust v1.2.8	00-00:00:23	3.4	vclust prefilter -i ictv.fna.gz -k 25 -o fltr.txt --min-kmers 20 --min-ident 0.7 -v -t 32
			vclust align -i ictv.fna.gz -o ani.tsv --filter fltr.txt -v --out-tani 0.70 -t 32
			vclust cluster -i ani.tsv --ids ani.ids.tsv -o clusty_complete.tsv --metric tani --tani 0.95 --algorithm complete -v
FastANI v1.33	00-00:00:33	2.4	./fastANI --ql (dataset) --rl (dataset) -o (output file) -t 32
skani v0.2.1	00-00:00:04	1.6	./skani dist --slow --qi -q (dataset) --ri -r (dataset) -o (output file) -s 0 -m 200 -t 32

## Sheet: Supplementary Table 9
Tool name	Contig pairs	Reference (BLASTn) contig pairs	Common contig pairs	Common contig pairs (%)	False positive contig pairs	Average nucleotide identity (ANI)			Alignment fraction (AF)			Commands used (arguments in parenthesis)
						Pearson r	Mean absolute error	Maximum error	Pearson r	Mean absolute error	Maximum error
FastANI v1.33	5878019	4361743	4059072	93.06	1818947	0.192	0.921	100	0.282	4.36	100	./fastANI --ql (dataset) --rl (dataset) -o (output file) -t 64
MMseqs2 v2fad7	3104793	4361743	3067011	70.32	37782	0.817	0.482	36.62	0.659	6.355	98.86	mmseqs createdb (dataset) (output db)
												mmseqs createindex --search-type 3 (input db) (temp dir)
												mmseqs search -e 1 --max-seqs 20000 --search-type 3 (input db) (input db) (result db) (temp dir)
												mmseqs convertalis --format-output "query,target,pident,alnlen,mismatch,gapopen,qstart,qend,tstart,tend,evalue,bits,qlen,tlen" (input db) (input db) (result db) (temp dir)
												sort output by query id and target id
												anicalc.py -i (tsv file) -o {ani output} --evalue 1e-3
Vclust v1.2.8	4691362	4361743	4311349	98.84	380013	0.965	0.287	4.79	0.981	0.51	15	vclust prefilter -i (dataset) -k 25 -o (output file) -min-kmers 20 --min-ident 0.95 --threads 64
												vclust align -i (dataset) -o (output file) --filter (input filter) --out-ani 0.95 --out-qcov 0.85 --threads 64
MegaBLAST v.2.13+	4449309	4361743	4232352	97.03	216957	0.967	0.258	4.82	0.982	0.492	87.08	blastn -task megablast -query (dataset) -db (dataset database) -outfmt '6 std qlen slen' -max_target_seqs 20000 -out (blast output) -evalue 1e-3 -num_threads 64; anicalc.py -i (blast output) -o (ani output)
skani v0.2.1	4979423	4361743	4174849	95.72	804574	0.648	0.751	97.35	0.834	1.418	100	./skani triangle --fast --sparse -i (dataset) -o (output file) -m 200
skani v0.2.1 (--faster-small)	4204562	4361743	3728917	85.5	475645	0.543	0.85	100	0.675	3.484	100	./skani triangle --faster-small --sparse -i (dataset) -o (output file) -m 200

## Sheet: Supplementary Table 10
1	Tool name	Contig pairs	Reference (BLASTn) contig pairs	Common contig pairs	Common contig pairs (%)	False positive contig pairs	Average nucleotide identity (ANI)			Alignment fraction (AF)			ANI × AF
							Pearson r	Mean absolute error	Maximum error	Pearson r	Mean absolute error	Maximum error	Pearson r	Mean absolute error	Maximum error
<5 kb	Vclust v1.2.8	103416	102631	102549	99.9	867	0.972	0.029	4.41	0.994	0.046	14.07	0.996	0.049	14.09
	MegaBLAST v.2.13+	102932	102631	102580	100	352	0.981	0.019	4.15	0.995	0.029	23.62	0.997	0.03	22.49
	skani v0.2.1	104043	102631	101992	99.4	2051	0.506	0.095	95.51	0.77	0.622	100	0.817	0.594	95.51
	MMseqs2 v2fad7	99219	102631	99165	96.6	54	0.408	0.239	25.14	0.695	0.566	91.45	0.759	0.57	89.42
	FastANI v1.33	114268	102631	100686	98.1	13582	0.173	1.897	100	0.105	2.57	100	0.148	2.584	99.97
5-10 kb	Vclust v1.2.8	142656	132941	131939	99.2	10717	0.963	0.154	4.64	0.972	0.343	15	0.995	0.254	12.39
	MegaBLAST v.2.13+	136213	132941	131847	99.2	4366	0.969	0.092	4.64	0.985	0.193	14.27	0.985	0.136	15
	skani v0.2.1	147914	132941	128003	96.3	19911	0.874	0.315	95.55	0.738	1.366	94.3	0.775	1.361	90.1
	MMseqs2 v2fad7	109002	132941	108691	81.8	311	0.637	0.371	25.59	0.395	6.052	98.86	0.471	5.897	97.6
	FastANI v1.33	173640	132941	105972	79.7	67668	0.853	0.364	5.32	0.347	9.78	59.77	0.342	9.771	58.49
10-20 kb	Vclust v1.2.8	106332	101630	100490	98.9	5842	0.966	0.205	4.38	0.987	0.392	13.3	0.996	0.275	13.3
	MegaBLAST v.2.13+	102037	101630	99832	98.2	2205	0.97	0.144	4.51	0.988	0.226	15.81	0.996	0.17	12.9
	skani v0.2.1	111737	101630	96915	95.4	14822	0.931	0.432	4.95	0.895	1.067	38.75	0.92	1.079	37.95
	MMseqs2 v2fad7	82663	101630	82313	81	350	0.879	0.293	16.95	0.651	4.081	97.29	0.731	3.906	92.49
	FastANI v1.33	106577	101630	78514	77.3	28063	0.915	0.372	5.13	0.496	5.512	54.79	0.529	5.487	54.06
20-50 kb	Vclust v1.2.8	1690621	1622234	1602191	98.8	88430	0.976	0.299	4.69	0.986	0.582	14.56	0.995	0.393	14.59
	MegaBLAST v.2.13+	1576507	1622234	1540438	95	36069	0.971	0.383	4.74	0.981	0.788	15.5	0.994	0.509	15.56
	skani v0.2.1	1701480	1622234	1572953	97	128527	0.926	0.867	4.98	0.94	0.987	51.83	0.952	1.221	49.87
	MMseqs2 v2fad7	983755	1622234	979952	60.4	3803	0.9	0.594	12.95	0.774	7.02	68.72	0.842	6.413	65.19
	FastANI v1.33	1986408	1622234	1517620	93.6	468788	0.917	0.645	4.98	0.419	4.291	54.69	0.543	4.216	52.68
50-100 kb	Vclust v1.2.8	206602	176535	176034	99.7	30568	0.979	0.401	3.77	0.992	0.343	12.28	0.994	0.416	13.03
	MegaBLAST v.2.13+	193287	176535	174292	98.7	18995	0.993	0.233	4.07	0.997	0.239	20.73	0.999	0.141	18.79
	skani v0.2.1	186091	176535	162499	92	23592	0.974	0.548	4.07	0.955	0.943	47.31	0.966	0.988	44.74
	MMseqs2 v2fad7	122631	176535	121304	68.7	1327	0.931	0.543	5.26	0.83	6.702	47.18	0.893	6.239	44.96
	FastANI v1.33	215496	176535	172346	97.6	43150	0.959	0.448	4.3	0.727	2.298	35.16	0.807	2.398	34.91
>100 kb	Vclust v1.2.8	2182	2067	2055	99.4	127	0.95	0.377	3.82	0.991	0.42	4.71	0.994	0.228	4.76
	MegaBLAST v.2.13+	2116	2067	2042	98.8	74	0.984	0.288	4.12	0.985	0.37	22.17	0.99	0.332	22.14
	skani v0.2.1	2236	2067	2043	98.8	193	0.934	0.541	4.64	0.927	0.753	43.48	0.944	0.931	42.19
	MMseqs2 v2fad7	1352	2067	1350	65.3	2	0.938	0.457	4.11	0.817	6.01	28.34	0.881	5.623	26.75
	FastANI v1.33	2300	2067	2044	98.9	256	0.935	0.372	4.65	0.699	2.317	48.18	0.793	2.353	47.05

[truncated: 3 more sheets: Supplementary Table 11, Supplementary Table 12, Supplementary Table 13]
