# Supplementary material for: Ultrafast and accurate sequence alignment and clustering of viral genomes
Source: Nat Methods. 2025 May 15;22(6):1191–4. doi: 10.1038/s41592-025-02701-7 (PMC12168504; doi:10.1038/s41592-025-02701-7)
Supplement: Supplementary file 5 — Statistical source data for Fig. 2b–f and Extended Data Figs. 1 and 3–5. [file 41592_2025_2701_MOESM5_ESM.xlsx]

## Sheet: Fig. 2b
id1	id2	VIRIDIC	FastANI	skani	Vclust
AB334720	AB334721	99.672	99.555	99.002	99.672
AB334720	GQ153917	98.533	99.332	97.7	98.533
AB334720	GQ153918	99.329	99.643	97.498	99.329
AB334720	GQ153919	99.61	99.855	99.211	99.61
AB334720	J02448	99.969	99.947	99.211	99.969
AB334720	JF719732	98.829	99.392	98.853	98.829
AB334720	JF719733	99.329	99.236	97.671	99.329
AB334720	JF719734	99.001	99.615	97.528	99.001
AB334720	NC_003287	99.157	99.134	98.436	99.157
AB334720	NC_025824	97.074	97.134	96.728	97.082
AB334720	NC_074765	99.329	99.342	98.724	99.329
AB334721	GQ153917	98.268	99.019	97.543	98.267
AB334721	GQ153918	99.064	99.282	97.342	99.064
AB334721	GQ153919	99.344	99.51	99.062	99.344
AB334721	J02448	99.703	99.612	99.062	99.703
AB334721	JF719732	98.548	99.154	98.665	98.549
AB334721	JF719733	99.064	98.904	97.513	99.064
AB334721	JF719734	98.736	99.261	97.371	98.736
AB334721	NC_003287	99.126	99.01	98.535	99.126
AB334721	NC_025824	97.089	97.078	96.768	97.097
AB334721	NC_074765	99.298	99.221	98.823	99.298
AB910602	NC_001396	99.733	74.805	98.877	99.672
AB981170	NC_008574	91.771	80.355	94.279	91.854
AB981170	NC_011399	99.76	99.953	99.64	99.76
AF452449	MN536023	82.796	71.927	81.12	82.254
AF452449	NC_003327	96.158	73.297	92.652	94.627
AF452449	NC_004736	87.305	93.982	81.623	85.517
AF452449	NC_055051	97.947	73.877	98.813	97.604
AY319521	NC_019488	70.532	81.707	61.381	67.918
AY319521	NC_047753	71.43	71.984	65.493	70.575
AY319521	QUVN01000024	83.127	87.434	81.947	82.621
BK010471	MZ130481	89.179	90.422	91.137	86.698
CAJCJZ010000002	NC_055833	92.832	96.421	95.151	92.354
CAJCJZ010000002	NC_055834	87.395	88.344	87.286	84.697
CP019275	NC_049342	74.688	72.915	72.811	75.209
CP019275	OV696611	73.97	78.116	73.87	73.743
CP023680	CP023686	94.354	91.707	94.266	94.458
CP023680	NC_022901	77.809	80.623	80.035	76.878
CP023686	NC_022901	73.448	69.411	71.513	72.628
GQ153917	GQ153918	98.33	99.214	97.303	98.33
GQ153917	GQ153919	98.627	99.441	97.965	98.626
GQ153917	J02448	98.564	99.363	97.877	98.564
GQ153917	JF719732	98.174	99.027	97.523	98.174
GQ153917	JF719733	98.861	99.82	98.152	98.861
GQ153917	JF719734	98.361	99.233	97.332	98.361
GQ153917	NC_003287	97.752	98.517	97.052	97.752
GQ153917	NC_025824	95.732	96.542	94.784	95.739
GQ153917	NC_074765	97.924	98.74	97.366	97.924
GQ153918	GQ153919	99.391	99.749	97.645	99.391
GQ153918	J02448	99.36	99.699	97.557	99.36
GQ153918	JF719732	98.595	74.489	97.214	98.595
GQ153918	JF719733	98.845	99.112	98.575	98.845
GQ153918	JF719734	99.282	99.91	99.221	99.282
GQ153918	NC_003287	98.564	98.929	96.823	98.564
GQ153918	NC_025824	96.465	96.932	95.028	96.473
GQ153918	NC_074765	98.736	99.121	97.087	98.736
GQ153919	J02448	99.641	99.905	99.211	99.641
GQ153919	JF719732	98.907	99.512	98.883	98.907
GQ153919	JF719733	99.126	99.353	97.769	99.126
GQ153919	JF719734	99.095	99.769	97.616	99.095
GQ153919	NC_003287	98.829	99.099	98.446	98.829
GQ153919	NC_025824	96.746	97.067	96.709	96.754
GQ153919	NC_074765	99.001	99.296	98.734	99.001
J02448	JF719732	98.845	99.427	98.883	98.845
J02448	JF719733	99.36	99.276	97.759	99.36
J02448	JF719734	99.032	99.674	97.616	99.032
J02448	NC_003287	99.188	99.184	98.535	99.188
J02448	NC_025824	97.105	97.153	96.798	97.113
J02448	NC_074765	99.36	99.386	98.813	99.36
JF719732	JF719733	98.392	98.937	97.081	98.392
JF719732	JF719734	98.611	74.507	96.911	98.611
JF719732	NC_003287	98.049	98.742	97.83	98.049
JF719732	NC_025824	96.012	72.861	96.053	96.02
JF719732	NC_074765	98.221	98.944	98.069	98.221
JF719733	JF719734	98.548	99.129	98.694	98.549
JF719733	NC_003287	98.564	98.455	97.052	98.564
JF719733	NC_025824	96.481	96.396	94.784	96.489
JF719733	NC_074765	98.736	98.646	97.366	98.736
JF719734	NC_003287	98.236	98.888	96.882	98.236
JF719734	NC_025824	96.2	96.893	95.077	96.208
JF719734	NC_074765	98.408	99.091	97.175	98.408
JN811560	KM389459	77.428	90.324	76.212	75.827
JN811560	LT999987	73.201	81.952	68.888	71.436
JN811560	MH643777	85.498	91.666	88.398	83.135
JN811560	MH643778	78.645	78.372	78.078	78.93
JN811560	MK144667	90.872	92.68	89.731	89.905
JN811560	MW390886	77.788	83.56	73.72	74.449
JN811560	NC_005178	94.376	89.692	98.079	94.478
JN811560	NC_008717	73.064	81.763	71.33	70.309
JN811560	NC_011611	74.452	76.223	67.964	69.241
JN811560	NC_011613	88.428	91.697	89.47	88.273
JN811560	NC_018274	74.915	77.418	67.46	72.812
JN811560	NC_020198	74.04	72.936	66.922	69.884
JN811560	NC_020202	85.501	87.801	87.079	84.451
JN811560	NC_020203	74.806	84.997	68.476	72.424
JN811560	NC_023700	84.26	83.864	84.212	84.197
JN811560	NC_024330	83.544	87.911	85.834	81.601
JN811560	NC_024782	82.79	87.037	78.96	81.837
JN811560	NC_026601	76.15	73.997	70.205	73.385
JN811560	NC_027298	86.131	92.103	93.288	85.311
JN811560	NC_030908	74.008	72.471	70.347	72.425
KC595511	MG967618	94.247	92.404	94.537	93.076
KF024728	NC_021063	92.65	93.166	96.144	92.457
KJ019054	KJ019089	71.256	69.906	56.545	60.085
KJ019054	NC_027132	84.526	80.421	81.012	80.296
KJ019089	NC_031900	79.221	83.233	75.537	75.751
KJ801817	NC_009904	90.526	91.18	89.958	89.9
KJ801817	NC_029026	86.547	89.548	87.049	86.202
KJ801817	NC_047853	90.526	91.18	89.958	89.9
KK213166	NC_003278	76.202	78.188	73.769	75.996
KM389459	LT608331	77.164	69.201	73.133	73.053
KM389459	LT999987	90.816	84.5	91.388	90.61
KM389459	MH643777	83.48	79.389	82.914	81.211
KM389459	MH643778	72.847	71.156	73.054	71.847
KM389459	MK144667	74.635	74.427	70.93	73.577
KM389459	MW390886	89.522	96.145	91.656	87.947
KM389459	NC_005178	76.031	89.393	74.587	74.218
KM389459	NC_008717	73.567	77.012	75.761	71.844
KM389459	NC_009818	84.608	78.172	82.909	82.206
KM389459	NC_011611	77.473	77.184	74.276	73.204
KM389459	NC_011613	79.821	75.111	80.037	78.543
KM389459	NC_018274	71.074	73.309	62.96	68.815
KM389459	NC_020198	72.928	73.369	66.888	69.395
KM389459	NC_020202	82.628	79.355	82.691	81.521
KM389459	NC_020203	71.948	68.782	74.231	69.566
KM389459	NC_023700	81.259	82.869	80.431	80.538
KM389459	NC_024330	79.434	82.402	78.619	77.189
KM389459	NC_024782	76.313	66.935	72.535	73.792
KM389459	NC_026601	71.527	72.592	72.539	69.231
KM389459	NC_027298	73.366	70.146	73.549	71.715
KM389459	NC_041851	82.24	70.169	80.74	79.561
KT070866	MK288022	83.275	81.573	86.894	79.268
KT070866	MW392802	87.292	93.049	90.99	83.79
KT717083	KY705251	70.125	74.124	68.347	65.879
KT717083	KY705288	89.736	92.568	92.896	87.258
KT717083	KY705289	84.527	92.712	85.263	83.51
KT717083	KY705290	85.981	88.18	79.94	84.556
KT717083	MF580773	72.975	80.01	65.038	70.897
KT717083	MG708274	72.715	88.957	70.526	69.236
KT717083	MH892353	81.647	86.673	87.665	81.014
KT717083	MH937458	75.831	73.988	73.948	74.08
KT717083	MH937466	78.274	74.239	86.066	76.581
KT717083	MH937468	71.603	76.655	53.294	68.791
KT717083	MH937481	84.553	89.218	88.849	81.629
KT717083	MH937490	72.94	75.649	89.967	68.936
KT717083	MH937495	76.569	84.508	82.782	73.709
KT717083	MH937496	74.678	87.418	74.772	70.906
KT717083	MH973661	82.338	91.197	86.193	82.007
KT717083	NC_013645	79.719	90.883	75.6	79.048
KT717084	KT717085	71.693	80.059	76.36	68.657
KT717084	KY705256	71.449	80.227	74.605	67.833
KT717084	KY705257	70.373	75.658	65.427	67.408
KT717084	KY705260	72.284	83.985	78.258	69.64
KT717084	KY705262	81.382	79.254	80.801	79.739
KT717084	KY705263	80.103	89.53	79.161	76.088
KT717084	KY705264	77.692	89.733	77.756	75.552
KT717084	KY705265	79.523	81.469	86.717	76.665
KT717084	KY705266	71.203	76.104	69.809	68.486
KT717084	KY705267	77.324	76.636	85.271	73.584
KT717084	KY705270	76.817	72.353	80.138	75.993
KT717084	KY705272	77.518	85.986	84.796	75.332
KT717084	KY705273	71.122	80.571	66.968	68.445
KT717084	KY705274	70.618	79.382	82.761	67.101
KT717084	KY705275	71.604	80.013	80.112	69.275
KT717084	KY705287	71.417	70.513	66.221	68.966
KT717084	MF580771	77.879	85.113	69.415	76.832
KT717084	MH892352	75.466	85.355	72.451	72.385
KT717084	MH892357	72.156	75.892	68.482	68.618
KT717084	MH892361	72.043	78.173	75.782	69.893
KT717084	MH892379	71.773	76.106	67.764	67.263
KT717084	MH892382	72.587	76.46	73.21	68.225
KT717084	MH937459	82.727	88.009	86.973	81.868
KT717084	MH937472	70.709	80.375	70.924	70.071
KT717084	MH937483	78.689	77.951	72.803	76.612
KT717084	MH937486	77.401	81.957	75.922	75.838
KT717084	MH937487	72.102	80.223	66.645	70.38
KT717084	MH937488	74.096	81.192	71.33	72.442
KT717084	MH937500	80.702	86.346	80.206	79.211
KT717084	MH973662	71.523	76.293	73.361	68.875
KT717084	NC_002072	80.385	83.333	78.579	78.546
KT717085	KY705256	77.985	89.602	88.481	74.67
KT717085	KY705257	81.344	89.62	91.412	78.457
KT717085	KY705260	88.717	88.314	86.862	88.115
KT717085	KY705262	78.532	88.874	80.758	76.431
KT717085	KY705263	82.592	89.823	79.909	76.77
KT717085	KY705264	82.729	86.284	83.484	79.448
KT717085	KY705265	81.918	87.022	74.877	80.537
KT717085	KY705266	87.954	88.09	87.22	87.406
KT717085	KY705267	84.671	91.959	85.901	83.894
KT717085	KY705272	79.442	86.114	82.053	76.95
KT717085	KY705273	73.406	82.503	69.325	69.565
KT717085	KY705274	88.988	93.049	92.334	86.933
KT717085	KY705275	87.837	92.667	93.806	86.658
KT717085	KY705276	87.235	87.528	89.874	85.099
KT717085	MF580771	86.86	86.987	91.338	84.3
KT717085	MH892351	71.132	77.336	73.765	68.908
KT717085	MH892352	73.926	92.959	78.397	73.028
KT717085	MH892357	93.147	93.588	96.237	91.52
KT717085	MH892360	76.199	87.164	71.102	73.088
KT717085	MH892361	75.247	81.474	75.752	73.32
KT717085	MH892379	84.675	95.9	86.482	81.541
KT717085	MH892382	83.616	95.45	85.962	81.164
KT717085	MH937459	72.42	75.749	77.795	70.287
KT717085	MH937469	72.797	81.115	66.469	69.716
KT717085	MH937472	77.208	85.229	77.509	75.739
KT717085	MH937483	76.165	85.026	75.144	74.214
KT717085	MH937486	79.003	85.363	77.515	76.91
KT717085	MH937487	79.395	80.976	86.899	77.79
KT717085	MH937488	78.279	81.332	77.873	75.244
KT717085	MH937500	80.823	90.157	82.449	79.199
KT717085	MH937504	75.538	79.162	72.099	71.994
KT717085	MH937508	72.073	78.385	65.183	68.642
KT717085	MH973662	84.761	95.981	88.987	84.36
KT717085	NC_000871	72.509	83.302	65.711	68.881
KT717085	NC_002072	78.613	79.711	71.98	75.745
KX009778	NC_000866	83.368	86.917	82.387	81.456
KX009778	NC_008515	89.001	87.001	91.347	87.743
KX009778	NC_012635	90.236	93.168	90.272	88.662
KX009778	NC_012638	89.76	88.786	91.403	88.947
KX009778	NC_015457	89.277	88.984	88.57	88.371
KX009778	NC_019399	86.31	89.356	86.291	85.018
KX009778	NC_019503	88.308	90.83	86.722	87.218
KX009778	NC_019505	90.814	90.641	91.669	89.339
KX009778	NC_024125	89.434	92.251	92.264	88.328
KX009778	NC_025419	87.969	88.774	90.007	87.178
KX009778	NC_025448	91.162	91.491	92.45	89.936
KX009778	NC_025449	87.974	88.644	90.263	86.856
KX009778	NC_025829	90.538	92.117	91.453	89.596
KX009778	NC_027349	91.956	93.254	92.896	91.182
KX009778	NC_027353	88.434	88.441	86.588	86.938
KX009778	NC_027404	87.889	86.496	87.833	86.193
KX009778	NC_027983	90.983	90.715	92.544	89.769
KX009778	NC_028780	89.098	90.464	88.312	87.828
KX009778	NC_028927	89.972	89.932	89.435	88.919
KX009778	NC_030953	86.889	90.148	88.515	85.894
KX009778	NC_031011	86.592	87.486	89.106	85.398
KX009778	NC_031047	86.75	89.972	86.693	85.429
KX009778	NC_031085	88.926	90.305	86.966	87.533
KX009778	NC_031103	88.944	90.538	89.977	87.859
KX009778	NC_041919	88.602	93.76	89.994	87.228
KX009778	NC_042039	89.453	89.512	88.634	88.425
KX009778	NC_042077	89.41	87.919	90.559	88.163
KX009778	NC_042078	88.735	90.355	87.095	87.564
KX009778	NC_042129	88.063	89.3	88.087	86.821
KX009778	NC_054899	88.177	90.252	87.339	87.134
KX009778	NC_054900	88.994	89.341	88.343	87.823
KX009778	NC_054901	88.605	88.674	88.377	87.482
KX009778	NC_054902	87.883	87.657	85.085	86.321
KX009778	NC_054903	89.049	90.46	87.564	87.838
KX009778	NC_054904	89.825	92.161	91.625	89.09
KX009778	NC_054905	88.589	90.465	88.018	87.444
KX009778	NC_054906	88.561	90.404	88.31	87.182
KX009778	NC_054907	85.619	83.05	85.014	83.69
KX009778	NC_054908	88.371	88.55	90.664	86.635
KX009778	NC_054909	89.786	89.557	89.531	88.638
KX009778	NC_054910	88.229	90.786	88.472	86.965
KX009778	NC_054911	90.636	92.468	91.083	89.583
KX009778	NC_054912	88.666	90.479	89.917	87.291
KX009778	NC_054914	88.339	91.272	89.4	86.811
KX009778	NC_054915	84.465	86.569	84.144	83.279
KX009778	NC_054916	89.9	90.597	90.738	89.192
KX009778	NC_054917	88.304	90.048	86.255	86.949
KX009778	NC_054918	88.493	91.316	90.115	87.179
KX009778	NC_054919	90.443	91.369	92.412	89.43
KX009778	NC_054920	88.18	88.648	89.573	86.662
KX009778	NC_054921	88.391	89.338	89.863	86.815
KX009778	NC_054922	89.237	89.496	87.901	87.653
KX009778	NC_054923	90.959	94.14	92.881	90.22
KX009778	NC_054924	86.623	88.358	85.625	85.348
KX009778	NC_054925	90.316	87.838	92.552	89.382
KX009778	NC_054926	89.027	90.542	89.35	87.891
KX009778	NC_054927	89.356	91.141	90.746	88.228
KX009778	NC_054928	87.041	90.973	88.923	85.397
KX009778	NC_054929	91.533	93.454	92.726	90.757
KX009778	NC_054930	90.299	92.145	92.222	89.409
KX009778	NC_054931	88.291	89.17	85.312	86.873
KX009778	NC_054932	88.718	89.534	89.463	87.456
KX009778	NC_054933	88.844	90.46	88.102	87.292
KX009778	NC_054934	89.249	92.923	90.02	87.64
KX009778	NC_054935	87.958	92.036	89.021	86.636
KX009778	NC_054937	86.409	90.24	88.739	85.297
KX009778	NC_054938	88.51	92.832	89.599	87.057
KX009778	NC_054939	89.095	87.275	89.893	88.155
KX009778	NC_054941	91.329	92.386	90.98	90.351
KX009778	NC_054942	91.152	91.426	90.785	89.802
KX009778	NC_054943	87.067	90.327	90.16	85.699
KX009778	NC_054944	88.435	87.926	89.198	87.026
KX009778	NC_054945	88.226	90.926	90.132	86.964
KX009778	NC_055713	83.519	84.335	83.329	82.824
KX009778	NC_055723	87.048	91.742	87.986	85.816
KX009778	NC_055724	88.334	91.137	90.152	87.028
KX009778	NC_055741	88.799	89.308	88.218	87.553
KX009778	NC_055780	91.115	94.94	92.659	90.376
KX009778	NC_055831	91.532	95.081	93.305	90.655
KX171209	MT080102	94.127	91.644	95.348	93.76
KX171209	MZ955867	93.733	96.043	95.472	92.666
KX171209	NC_013692	92.859	85.639	95.631	91.912
KX171209	NC_024140	93.657	88.405	93.405	92.517
KX171209	NC_027388	91.622	93.148	90.565	90.537
KX171209	NC_031104	93.894	92.668	93.275	92.488
KX171209	NC_041907	94.152	93.66	95.098	93.308
KX171209	OK665488	91.62	94.496	94.618	90.37
KX349899	KX349900	77.648	74.533	88.017	72.935
KX349899	NC_031032	76.824	73.544	57.759	72.452
KX349899	NC_049959	82.863	81.552	91.446	80.577
KX349899	NC_049962	76.553	80.768	86.752	72.309
KX349899	NC_049963	82.575	86.907	87.532	80.929
KX349899	NC_049964	79.923	86.44	89.2	75.151
KX349899	NC_049966	78.093	68.334	82.024	75.313
KX349899	NC_055905	78.004	80.454	82.786	73.49
KX349899	NC_055914	76.9	73.529	80.613	72.384
KX349900	NC_031032	81.071	85.516	82.999	77.998
KX349900	NC_049959	82.421	76.511	82.984	77.982
KX349900	NC_049962	88.929	73.457	92.024	87.469
KX349900	NC_049963	81.894	81.739	64.398	78.088
KX349900	NC_049964	90.609	84.604	96.024	90.143
KX349900	NC_049966	75.492	77.423	54.828	68.622
KX349900	NC_055905	91.464	90.641	94.425	91.223
KX349900	NC_055914	89.423	84.677	86.675	89.182
KX452696	NC_001271	73.047	80.667	70.876	72.515
KX452696	NC_010807	71.015	80.346	67.373	71.148
KX452696	NC_025451	74.325	73.583	67.652	74.169
KX452696	NC_028795	81.233	79.865	74.938	80.802
KX452696	NC_028880	72.183	71.968	67.776	69.259
KX452696	NC_029102	76.638	77.105	68.942	76.177
KX452696	NC_031066	70.394	80.549	69.292	69.877
KX452696	NC_047755	75.929	81.79	68.244	75.434
KX452696	NC_047766	71.979	77.062	68.196	71.367
KX452696	NC_047843	70.11	63.806	66.457	69.125
KX550065	KY065455	90.273	90.435	90.069	89.812
KX550065	KY065479	85.335	85.638	88.428	85.547
KX550065	KY065487	92.782	82.19	94.85	92.934
KX550065	KY065490	86.795	93.785	91.012	86.163
KX550065	KY065492	82.908	85.481	87.56	82.952
KX550065	KY065493	84.444	85.726	84.412	84.521
KX550065	KY065501	78.824	81.437	79.547	78.233
KX550065	KY065502	80.378	89.291	88.373	80.553
KX550065	NC_003050	83.61	86.009	88.373	82.705
KX550065	NC_022791	87.573	85.713	86.12	87.649
KX550065	NC_031915	81.055	93.431	84.048	80.46
KX664695	MW175890	90.315	93.209	91.365	89.201
KX664695	NC_020079	91.537	92.319	92.822	90.797
KX664695	NC_047770	91.894	94.878	91.928	91.341
KX664695	NC_047994	88.381	92.05	88.727	87.424
KX664695	NC_048196	91.125	89.683	92.106	90.365
KX664695	NC_052654	91.229	90.758	92.073	90.287
KX664695	NC_052656	89.894	92.002	90.751	88.593
KX664695	NC_052658	88.839	91.938	89.011	87.566
KX664695	NC_052659	85.833	89.113	85.53	85.092
KX664695	NC_052660	88.353	89.084	87.676	86.791
KX664695	NC_052661	90.326	90.429	92.17	89.45
KX664695	NC_052662	90.534	90.162	89.69	89.308
KX833211	MT239398	78.15	85.809	74.606	77.477
KX833211	MZ420230	79.881	81.264	78.877	79.492
KX833211	NC_001895	73.465	80.262	70.37	73.907
KX833211	NC_004745	80.826	81.006	78.652	80.528
KX833211	NC_005056	79.565	76.305	78.741	79.99
KX833211	NC_021774	71.621	42.552	36.386	62.662
KX833211	NC_022750	79.384	81.524	77.882	79.741
KX833211	NC_028896	74.528	80.407	71.348	74.259
KX833211	NC_028943	75.912	69.542	72.422	75.357
KX833211	NC_041848	78.584	76.03	77.244	77.776
KX833211	NC_049385	76.831	85.525	73.454	77.342
KX833211	NC_049386	73.964	80.71	70.579	74.523
KX833211	NC_049387	78.393	80.764	76.942	78.288
KX833211	NC_049388	74.234	80.872	71.135	74.357
KX833211	NC_049389	76.251	80.833	72.536	76.121
KX833211	NC_049390	76.705	80.104	71.724	75.697
KX833211	NC_049457	79.163	77.082	76.394	79.66
KX833211	NC_049461	85.344	85.648	84.29	84.745
KX833211	NC_055844	85.405	85.438	82.743	85.218
KX833211	NC_055845	75.492	80.299	72.176	75.345
KX833211	NC_055846	79.917	85.034	83.8	79.101
KX833211	NC_070904	78.438	76.918	77.368	78.675
KX833211	NC_070905	80.29	86.15	77.829	80.635
KX833211	NC_070906	74.679	80.092	69.964	74.533
KX833211	OV192280	77.741	76.97	76.97	77.419
KX879641	NC_031069	70.098	65.994	68.737	70.737
KX879641	NC_031094	70.916	66.917	67.565	70.85
KX879642	MH892350	73.668	80.277	74.202	73.641
KX879642	MH892369	73.971	84.811	65.169	73.659
KX879642	NC_031023	75.755	89.081	71.823	76.029
KX879642	NC_031069	75.588	84.593	67.448	74.572
KX879642	NC_031094	70.227	80.321	60.02	70.093
KX879643	KY705252	89.922	93.86	87.967	90.276
KX879643	KY705253	87.491	89.412	91.736	88.052
KX879643	KY705255	82.458	87.456	79.417	82.292
KX879643	MH892355	76.866	90.488	65.638	76.31
KX879643	MH892367	71.432	74.381	66.988	71.873
KX879643	MH892373	83.31	87.375	82.268	83.355
KX879643	MH973663	84.828	91.178	75.263	84.006
KX879643	MK202159	84.949	87.978	78.861	84.258
KX879643	MK202161	70.947	75.06	66.112	71.659
KX879643	NC_012753	78.279	78.126	62.138	78.417
KY065455	KY065479	93.432	82.281	96.905	92.992
KY065455	KY065487	89.993	89.953	91.247	89.672
KY065455	KY065490	85.607	89.485	89.228	84.497
KY065455	KY065492	91.099	90.531	96.621	90.795
KY065455	KY065493	90.793	86.358	95.252	90.988
KY065455	KY065501	86.637	90.129	95.903	85.734
KY065455	KY065502	82.815	85.524	95.065	82.71
KY065455	NC_003050	88.347	90.137	95.628	87.208
KY065455	NC_022791	86.805	89.687	90.112	86.492
KY065455	NC_031915	83.776	97.557	94.688	83.399
KY065479	KY065487	87.677	90.208	91.447	87.873
KY065479	KY065490	85.902	85.646	89.404	85.669
KY065479	KY065492	86.563	89.766	94.216	86.641
KY065479	KY065493	88.91	90.077	95.606	88.164
KY065479	KY065501	88.83	90.374	96.593	87.647
KY065479	KY065502	87.152	90.095	91.943	87.121
KY065479	NC_003050	88.506	90.241	92.857	88.078
KY065479	NC_022791	87.732	89.45	87.225	86.62
KY065479	NC_031915	87.374	98.033	96.826	86.517
KY065487	KY065490	88.646	85.605	92.365	88.096
KY065487	KY065492	84.887	89.526	90.283	84.796
KY065487	KY065493	87.965	89.976	93.187	87.913
KY065487	KY065501	83.215	89.807	85.055	82.737
KY065487	KY065502	82.633	85.668	81.204	82.545
KY065487	NC_003050	85.841	90.04	89.85	84.972
KY065487	NC_022791	86.964	89.551	89.455	86.69
KY065487	NC_031915	83.729	97.678	87.867	83.331
KY065490	KY065492	80.962	93.072	88.423	80.528
KY065490	KY065493	86.579	85.641	91.121	85.236
KY065490	KY065501	82.066	89.667	81.565	81.941
KY065490	KY065502	86.066	81.731	89.177	85.635
KY065490	NC_003050	87.437	86.241	93.434	86.259
KY065490	NC_022791	85.979	89.564	85.331	85.456
KY065490	NC_031915	81.673	89.288	87.208	81.155
KY065492	KY065493	88.53	86.475	95.381	88.648
KY065492	KY065501	86.053	89.891	95.975	86.14
KY065492	KY065502	79.354	93.374	85.629	79.746
KY065492	NC_003050	84.888	89.97	88.156	84.519
KY065492	NC_022791	79.868	92.645	83.581	79.44
KY065492	NC_031915	81.274	97.402	94.228	81.708
KY065493	KY065501	88.022	90.168	96.91	87.737
KY065493	KY065502	83.441	89.807	87.482	82.969
KY065493	NC_003050	87.463	90.136	94.411	86.317
KY065493	NC_022791	85.116	89.663	83.841	84.445
KY065493	NC_031915	87.502	89.958	95.45	86.831
KY065501	KY065502	84.294	78.421	90.72	83.721
KY065501	NC_003050	86.281	86.766	85.905	85.807
KY065501	NC_022791	86.029	86.073	86.84	84.805
KY065501	NC_031915	85.326	93.678	91.928	84.661
KY065502	NC_003050	87.94	86.727	90.599	88.318
KY065502	NC_022791	85.464	89.712	87.015	83.869
KY065502	NC_031915	85.172	97.941	87.397	84.739
KY130461	MH001450	90.122	82.582	88.719	89.802
KY705251	KY705288	73.679	82.11	74.342	70.016
KY705251	MF580773	71.718	68.825	66.054	67.681
KY705251	MG708274	75.643	88.12	70.705	73.167
KY705251	MH937458	70.233	85.134	63.916	66.631
KY705251	MH937461	74.589	83.693	75.375	72.631
KY705251	MH937481	71.609	77.092	71.964	67.942
KY705251	MH937490	81.495	85.155	75.81	80.496
KY705251	MH937495	72.92	78.167	75.011	69.833
KY705251	MH937496	75.038	78.594	74.498	72.741
KY705251	NC_013645	70.932	80.799	68.505	66.98
KY705252	KY705253	92.25	89.568	92.778	92.009
KY705252	KY705255	79.455	79.128	74.508	79.751
KY705252	MH892355	76.655	86.524	70.151	76.274
KY705252	MH892367	71.722	78.907	65.983	72.102
KY705252	MH892373	85.302	83.32	77.419	85.538
KY705252	MH973663	86.542	88.002	79.819	85.867
KY705252	MK202159	80.929	82.644	76.821	80.663
KY705252	MK202161	70.5	75.113	65.809	71.385
KY705252	NC_012753	79.187	82.388	73.183	78.861
KY705253	KY705255	78.377	82.028	74.712	78.617
KY705253	MH892355	80.24	90.637	92.57	79.513
KY705253	MH892367	70.195	78.01	71.489	70.426
KY705253	MH892373	90.42	79.636	84.352	90.316
KY705253	MH973663	84.05	77.848	83.993	82.679
KY705253	MK202159	79.096	90.19	71.724	78.719
KY705253	MK202161	75.21	79.138	72.054	75.454
KY705253	NC_012753	77.715	82.15	65.092	77.646
KY705255	MH892355	70.238	81.26	60.338	70.538
KY705255	MH892367	72.037	70.9	67.466	72.417
KY705255	MH892373	78.158	78.417	71.312	78.286
KY705255	MH973663	78.886	82.669	80.377	78.855
KY705255	MK202159	77.733	86.424	75.869	77.398
KY705255	NC_012753	75.364	81.712	71.426	74.809
KY705256	KY705257	92.943	93.77	93.837	92.705
KY705256	KY705260	77.176	89.371	84.174	74.405
KY705256	KY705262	76.366	84.623	80.938	73.694
KY705256	KY705263	76.837	83.924	78.797	72.799
KY705256	KY705264	78.725	89.95	87.893	75.654
KY705256	KY705265	75.447	79.838	76.449	71.212
KY705256	KY705266	77.228	89.644	87.04	74.588
KY705256	KY705267	75.847	88.529	85.725	72.945
KY705256	KY705272	84.243	78.073	86.456	81.168
KY705256	KY705273	75.442	83.848	68.675	74.007
KY705256	KY705274	77.01	81.895	84.301	74.737
KY705256	KY705275	75.236	85.451	82.877	72.328
KY705256	KY705276	78.188	89.698	86.13	76.118
KY705256	MF580771	80.396	89.707	83.294	77.336
KY705256	MH000603	71.086	74.936	66.011	66.286
KY705256	MH892357	77.804	88.916	87.242	75.936
KY705256	MH892360	74.963	79.948	72.199	72.243
KY705256	MH892361	72.723	78.514	69.727	69.521
KY705256	MH892379	78.454	81.538	83.062	75.632
KY705256	MH892382	78.309	85.683	83.567	76.651
KY705256	MH937459	72.675	87.718	71.759	68.889
KY705256	MH937465	72.855	76.011	67.918	69.642
KY705256	MH937469	72.977	79.24	63.006	70.615
KY705256	MH937472	76.984	89.917	87.851	74.598
KY705256	MH937483	75.615	77.392	81.292	73.101
KY705256	MH937486	74.073	89.621	76.648	71.416
KY705256	MH937487	87.482	92.533	93.1	86.308
KY705256	MH937488	75.905	82.101	80.905	73.45
KY705256	MH937500	74.981	89.538	78.371	72.188
KY705256	MH937504	76.687	84.472	75.299	74.645
KY705256	MH973662	78.667	85.308	80.915	75.958
KY705256	NC_000871	71.317	74.031	61.528	68.963
KY705256	NC_002072	74.84	88.041	77.768	70.817
KY705257	KY705260	80.578	68.715	84.55	78.053
KY705257	KY705262	78.004	71.7	80.628	75.506
KY705257	KY705263	79.148	84.178	80.045	75.457
KY705257	KY705264	80.355	85.004	88.607	77.588
KY705257	KY705265	77.24	83.985	75.356	73.672
KY705257	KY705266	80.745	72.671	88.123	78.563
KY705257	KY705267	76.249	84.555	81.819	74.541
KY705257	KY705272	81.07	85.061	86.311	78.52
KY705257	KY705273	76.041	75.767	76.356	74.149
KY705257	KY705274	78.494	89.999	85.695	76.927
KY705257	KY705275	76.7	89.386	84.168	74.5
KY705257	KY705276	80.272	77.256	87.374	78.415
KY705257	KY705284	70.566	76.137	72.854	66.506
KY705257	MF580771	82.444	76.717	86.744	78.643
KY705257	MH892357	79.44	76.691	87.521	77.995
KY705257	MH892360	77.119	87.643	76.896	74.793
KY705257	MH892361	75.613	82.769	75.781	72.678
KY705257	MH892379	80.899	85.045	83.667	78.878
KY705257	MH892382	79.044	85.279	83.216	77.282
KY705257	MH937459	74.025	75.189	64.347	69.894
KY705257	MH937465	70.968	86.303	64.234	68.571
KY705257	MH937469	75.977	72.028	71.029	73.964
KY705257	MH937472	78.189	68.714	86.34	76.161
KY705257	MH937481	70.431	76.665	73.319	69.858
KY705257	MH937483	72.936	87.708	74.005	69.863
KY705257	MH937486	75.296	84.666	77.552	72.464
KY705257	MH937487	89.258	92.835	96.296	88.077
KY705257	MH937488	77.555	84.902	80.004	74.897
KY705257	MH937500	76.359	84.796	79.956	73.931
KY705257	MH937504	77.492	80.176	75.125	75.188
KY705257	MH973662	79.827	85.249	83.842	77.448
KY705257	NC_000871	74.447	85.361	69.037	71.863
KY705257	NC_002072	77.075	83.735	79.972	73.208
KY705258	KY705281	70.81	84.218	63.306	69.363
KY705259	KY705289	73.007	69.291	68.554	71.435
KY705259	KY705290	71.592	80.689	66.657	71.103
KY705259	MF161328	70.514	70.135	61.06	67.275
KY705259	MH892354	70.06	82.18	60.17	66.237
KY705259	MH937458	70.268	69.535	72.38	68.202
KY705259	MH937466	70.097	84.045	74.62	68.568
KY705259	MH937467	72.299	77.626	72.66	69.905
KY705259	MH937471	75.445	77.501	75.144	73.363
KY705259	MH937477	72.474	80.819	69.553	71.762
KY705259	MH937481	71.538	68.88	69.438	70.999
KY705259	MH937495	71.768	68.726	76.566	69.385
KY705259	MH937496	71.01	77.199	76.488	67.725
KY705259	MH937499	82.758	82.278	84.704	83.075
KY705260	KY705262	81.042	86.135	81.251	79.733
KY705260	KY705263	81.698	89.073	88.346	76.629
KY705260	KY705264	82.558	90.858	83.711	80.24
KY705260	KY705265	88.954	93.248	85.219	87.67
KY705260	KY705266	92.099	85.151	92.688	92.061
KY705260	KY705267	91.613	93.847	91.754	90.272
KY705260	KY705272	79.63	90.236	84.736	76.783
KY705260	KY705273	74.002	82.556	74.166	69.606
KY705260	KY705274	87.406	92.7	90.685	85.205
KY705260	KY705275	87.322	92.263	88.121	85.841
KY705260	KY705276	88.788	79.455	90.315	86.75
KY705260	MF580771	82.047	77.671	82.976	80.019
KY705260	MH000604	71.766	75.075	63.386	69.992
KY705260	MH892352	73.785	84.863	78.287	72.125
KY705260	MH892357	88.993	88.22	95.192	87.221
KY705260	MH892360	78.136	87.302	62.98	74.393
KY705260	MH892361	79.431	86.351	77.26	77.264
KY705260	MH892379	87.064	88.19	90.543	84.19
KY705260	MH892382	88.403	97.175	93.664	86.86
KY705260	MH937459	77.602	79.779	80.575	74.858
KY705260	MH937465	71.046	82.886	73.146	69.041
KY705260	MH937469	75.878	78.603	70.158	73.001
KY705260	MH937472	79.032	77.227	81.614	77.23
KY705260	MH937483	78.022	89.235	81.593	75.696
KY705260	MH937486	79.215	80.873	78.066	77.343
KY705260	MH937487	79.437	81.1	84.493	77.444
KY705260	MH937488	79.596	85.765	78.93	77.14
KY705260	MH937493	71.402	78.753	67.074	67.47
KY705260	MH937500	79.033	85.885	80.512	77.728
KY705260	MH937504	77.152	79.556	64.227	73.772
KY705260	MH937508	76.886	83.596	71.407	73.793
KY705260	MH973662	88.603	93.019	90.408	87.95
KY705260	NC_000871	75.686	84.234	69.245	71.894
KY705260	NC_002072	83.353	80.467	83.181	80.902
KY705262	KY705263	83.911	90.174	86.271	81.068
KY705262	KY705264	88.124	91.506	90.736	86.68
KY705262	KY705265	77.65	81.771	75.932	75.677
KY705262	KY705266	82.698	78.157	84.782	81.225
KY705262	KY705267	76.682	77.249	79.557	74.242
KY705262	KY705270	72.535	86.099	75.117	70.997
KY705262	KY705272	82.015	82.986	82.218	79.668
KY705262	KY705273	77.426	81.233	80.241	74.642
KY705262	KY705274	76.995	82.083	79.264	74.747
KY705262	KY705275	78.029	81.385	88.57	76.599
KY705262	KY705276	77.55	80.404	81.15	75.318
KY705262	KY705290	70.503	76.062	63.519	69.618
KY705262	MF580771	85.254	82.027	84.189	83.886
KY705262	MH892351	70.443	80.117	65.35	69.23
KY705262	MH892352	78.525	80.826	85.129	76.671
KY705262	MH892357	79.094	76.739	81.346	75.587
KY705262	MH892360	73.598	79.508	75.64	70.785
KY705262	MH892361	74.019	74.235	79.475	72.92
KY705262	MH892379	73.299	84.382	83.43	70.495
KY705262	MH892382	75.324	77.031	85.669	72.773
KY705262	MH937459	79.842	81.806	75.415	77.675
KY705262	MH937469	71.704	77.672	73.155	69.219
KY705262	MH937472	78.602	72.365	87.883	78.511
KY705262	MH937483	84.609	91.06	90.605	83.671
KY705262	MH937486	85.16	78.386	93.76	84.736
KY705262	MH937487	81.428	88.716	90.425	79.11
KY705262	MH937488	85.116	91.092	92.662	84.159
KY705262	MH937500	88.108	91.757	93.079	87.331
KY705262	MH937504	74.76	79.222	72.003	71.614
KY705262	MH973662	75.524	72.863	82.627	73.599
KY705262	NC_000871	70.425	83.831	72.842	68.149
KY705262	NC_002072	84.06	81.692	85.125	82.171
KY705263	KY705264	89.405	88.298	90.046	87.663
KY705263	KY705265	81.518	89.752	85.729	78.105
KY705263	KY705266	82.883	89.341	80.441	78.177
KY705263	KY705267	80.806	89.074	82.788	77.495
KY705263	KY705270	70.484	78.117	61.616	66.607
KY705263	KY705272	81.329	90.109	84.662	76.831
KY705263	KY705273	74.69	79.233	67.794	71.13
KY705263	KY705274	79.063	84.869	77.129	75.318
KY705263	KY705275	79.433	84.608	79.039	74.599
KY705263	KY705276	77.122	80.813	77.913	74.891
KY705263	KY705289	70	64.05	69.562	67.724
KY705263	MF580771	88.878	88.437	88.67	87.069
KY705263	MH892351	74.227	87.107	73.942	73.416
KY705263	MH892352	76.943	87.766	73.153	73.423
KY705263	MH892357	83.648	93.63	83.013	78.71
KY705263	MH892360	73.603	79.159	54.445	69.329
KY705263	MH892361	76.116	82.113	75.936	71.474
KY705263	MH892379	80.182	85.217	85.113	77.376
KY705263	MH892382	78.444	84.41	81.136	74.959
KY705263	MH937459	75.879	81.056	72.26	73.098
KY705263	MH937465	70.385	83.329	67.593	68.637
KY705263	MH937469	73.189	77.044	57.137	69.38
KY705263	MH937472	77.458	80.613	79.554	74.051
KY705263	MH937483	78.244	85.622	70.961	76.251
KY705263	MH937486	81.516	82.391	79.979	79.576
KY705263	MH937487	77.215	83.805	80.143	72.337
KY705263	MH937488	82.542	87.061	84.007	81.466
KY705263	MH937495	70.199	71.77	64.607	68.599
KY705263	MH937500	85.374	87.699	86.308	83.198
KY705263	MH937504	74.627	83.272	66.156	69.413
KY705263	MH973662	75.012	83.949	78.127	71.395
KY705263	NC_000871	71.791	79.896	57.039	67.603
KY705263	NC_002072	84.744	90.748	82.666	82.605
KY705264	KY705265	79.125	82.454	81.656	76.379
KY705264	KY705266	86.776	90.988	88.26	84.233
KY705264	KY705267	79.567	90.402	80.385	78.091
KY705264	KY705270	72.179	71.762	79.686	69.839
KY705264	KY705272	83.431	87.128	87.033	79.442
KY705264	KY705273	78.63	84.012	76.806	75.461
KY705264	KY705274	80.601	90.34	80.939	79.056
KY705264	KY705275	80.581	90.15	82.068	78.101
KY705264	KY705276	80.093	81.407	81.986	79.298
KY705264	KY705284	72.778	73.095	61.819	69.526
KY705264	KY705289	71.573	67.866	68.083	70.272
KY705264	KY705290	71.988	71.993	67.046	70.152
KY705264	MF580771	89.863	88.462	86.881	88.299
KY705264	MF580773	70.448	68.892	67.271	68.657
KY705264	MH892351	76.442	83.468	75.512	76.413
KY705264	MH892352	77.745	93.789	91.775	75.574
KY705264	MH892357	85.998	86.592	89.349	83.124
KY705264	MH892360	76.876	88.653	74.103	74.75
KY705264	MH892361	76.012	83.244	73.568	73.752
KY705264	MH892379	76.436	93.906	81.685	74.585
KY705264	MH892382	76.435	93.475	82.026	74.324
KY705264	MH937459	77.985	85.699	78.566	76.777
KY705264	MH937465	70.432	78.971	69.749	69.294
KY705264	MH937469	73.443	74.07	66.538	72.014
KY705264	MH937472	79.734	81.609	85.27	78.106
KY705264	MH937483	84.462	87.565	90.911	83.621
KY705264	MH937486	88.338	92.648	89.46	87.869
KY705264	MH937487	83.024	89.463	91.913	79.212
KY705264	MH937488	90.338	89.118	94.029	90.133
KY705264	MH937495	70.864	75.844	62.285	69.882
KY705264	MH937500	92.363	94.337	94.431	91.564
KY705264	MH937504	75.753	83.529	75.408	73.146
KY705264	MH937508	70.845	83.313	78.181	66.485
KY705264	MH973662	76.378	89.834	79.115	74.53
KY705264	NC_000871	72.099	80.545	65.536	70.741
KY705264	NC_002072	84.399	86.229	83.253	82.811
KY705265	KY705266	84.569	88.349	78.631	83.867
KY705265	KY705267	90.823	88.756	89.507	89.145
KY705265	KY705270	74.036	71.362	77.295	71.266
KY705265	KY705272	78.437	73.294	87.78	73.979
KY705265	KY705273	70.593	82.853	67.82	65.757
KY705265	KY705274	80.741	86.783	86.336	77.926
KY705265	KY705275	80.611	86.66	86.791	78.552
KY705265	KY705276	80.508	86.77	80.639	78.353
KY705265	MF580771	78.471	85.477	79.167	76.529
KY705265	MH892352	71.443	80.99	66.824	69.056
KY705265	MH892357	81.724	82.597	82.112	79.462
KY705265	MH892360	74.427	83.171	58.423	70.155
KY705265	MH892361	74.102	78.639	71.147	71.673
KY705265	MH892379	84.206	88.096	81.387	81.539
KY705265	MH892382	82.872	87.622	83.568	79.624
KY705265	MH937459	73.953	88.065	76.38	71.945
KY705265	MH937469	72.576	78.731	62.599	70.286
KY705265	MH937472	71.831	84.999	68.525	69.699
KY705265	MH937483	72.89	81.191	77.295	70.508
KY705265	MH937486	72.797	85.551	70.801	71.147
KY705265	MH937487	76.403	84.044	75.968	73.145
KY705265	MH937488	73.192	77.336	73.557	71.028
KY705265	MH937500	75.539	81.693	77.812	74.021
KY705265	MH937504	73.743	79.76	58.231	70.493
KY705265	MH937508	72.288	87.025	61.581	68.356
KY705265	MH973662	82.897	83.558	82.203	81.616
KY705265	NC_000871	72.182	69.402	61.504	68.777
KY705265	NC_002072	80.654	89.394	89.684	78.764
KY705266	KY705267	85.565	88.618	87.469	84.471
KY705266	KY705270	70.878	81.856	73.62	68.038
KY705266	KY705272	79.981	86.259	83.171	77.077
KY705266	KY705273	74.88	79.304	74.649	70.595
KY705266	KY705274	82.429	87.579	83.444	80.904
KY705266	KY705275	83.953	91.661	84.407	82.832
KY705266	KY705276	83.868	83.061	83.785	82.158
KY705266	KY705284	70.787	76.369	63.259	66.747
KY705266	MF580771	83.19	82.707	83.499	81.441
KY705266	MH000604	72.953	75.336	66.912	71.016
KY705266	MH892352	74.56	69.152	76.968	72.818
KY705266	MH892357	88.49	87.993	88.082	86.895
KY705266	MH892360	76.473	76.321	63.261	73.319
KY705266	MH892361	76.834	82.264	76.65	75.013
KY705266	MH892379	83.764	83.498	84.097	81.192
KY705266	MH892382	82.677	92.507	82.315	81.593
KY705266	MH937459	74.428	80.226	76.421	71.9
KY705266	MH937469	73.284	78.031	68.197	70.835
KY705266	MH937472	77.631	80.925	79.28	75.959
KY705266	MH937483	79.639	89.862	83.051	77.624
KY705266	MH937486	82.39	85.943	82.629	80.248
KY705266	MH937487	82.021	89.337	88.494	79.854
KY705266	MH937488	82.905	86.854	79.061	80.294
KY705266	MH937500	83.002	90.703	85.739	81.605
KY705266	MH937504	74.985	83.337	66.826	72.148
KY705266	MH937508	73.509	79.239	70.033	70.018
KY705266	MH973662	83.064	87.867	84.937	82.706
KY705266	NC_000871	72.873	83.949	60.65	69.571
KY705266	NC_002072	80.019	76.517	78.059	77.88
KY705267	KY705270	72.233	70.631	74.376	68.793
KY705267	KY705272	77.766	82.049	89.228	73.406
KY705267	KY705273	72.115	82.569	66.242	68.395
KY705267	KY705274	85.788	79.858	93.165	84.666
KY705267	KY705275	84.366	78.814	92.038	82.434
KY705267	KY705276	86.772	87.952	86.139	85.977
KY705267	MF580771	78.969	89.832	82.425	76.653
KY705267	MH892352	73.041	80.362	73.839	70.693
KY705267	MH892357	86.005	88.345	92.873	85.784
KY705267	MH892360	74.938	82.906	65.981	72.037
KY705267	MH892361	73.016	73.688	71.013	70.068
KY705267	MH892379	87.049	84.717	85.687	85.904
KY705267	MH892382	90.46	84.671	89.594	87.93
KY705267	MH937459	72.869	83.939	71.495	69.564
KY705267	MH937469	72.451	81.989	69.136	70.496
KY705267	MH937472	74.927	89.151	77.14	72.172
KY705267	MH937483	75.099	80.485	77.169	70.632
KY705267	MH937486	75.11	84.823	74.359	71.469
KY705267	MH937487	74.954	83.877	79.14	72.154
KY705267	MH937488	76.551	80.743	75.868	73.984
KY705267	MH937493	70.964	78.404	66.18	68.066
KY705267	MH937500	76.045	85.664	77.623	74.124
KY705267	MH937504	74.073	82.751	60.682	71.291
KY705267	MH937508	72.78	86.773	68.291	69.168
KY705267	MH973662	86.276	84.652	87.074	84.776
KY705267	NC_000871	72.09	76.925	65.19	69.197
KY705267	NC_002072	77.081	84.103	77.246	73.349
KY705268	KY705286	85.968	86.925	90.234	85.088
KY705268	MH892363	79.455	89.219	84.2	76.891
KY705268	MH892364	83.775	83.679	81.748	81.857
KY705268	MH892366	86.296	92.041	88.53	85.793
KY705268	MH892376	74.439	83.65	67.995	70.979
KY705268	MH937478	75.469	84.257	75.257	73.249
KY705268	MH937507	80.864	94.142	80.625	79.106
KY705268	NC_007019	83.405	83.636	84.665	82.791
KY705268	NC_010353	76.761	74.098	70.019	75.556
KY705268	NC_013598	75.684	79.665	77.22	73.305
KY705270	KY705284	75.375	84.623	79.207	72.12
KY705270	KY705287	80.035	78.607	86.717	77.068
KY705270	MH892360	72.778	76.457	69.305	69.083
KY705270	MH892361	77.999	82.716	74.611	75.753
KY705270	MH937459	71.187	78.577	72.349	70.905
KY705270	MH937483	72.985	70.71	72.495	70.51
KY705270	MH937486	74.308	86.223	74.941	71.954
KY705270	MH937487	71.932	81.483	76.349	69.133
KY705270	MH937488	73.929	75.041	72.551	71.348
KY705270	MH937500	72.599	71.11	82.025	70.748
KY705271	NC_013645	71.006	75.499	75.932	70.202
KY705272	KY705273	82.99	86.397	81.798	80.924
KY705272	KY705274	76.249	82.316	80.757	73
KY705272	KY705275	77.574	82.212	85.895	75.318
KY705272	KY705276	76.415	85.677	73.788	73.15
KY705272	MF580771	84.119	91.013	84.83	82.689
KY705272	MH000603	72.682	68.754	66.955	68.464
KY705272	MH892352	71.974	77.249	68.465	70.213
KY705272	MH892357	79.948	85.844	84.33	76.508
KY705272	MH892360	75.182	82.257	73.711	69.876
KY705272	MH892361	73.979	81.976	74.488	70.325
KY705272	MH892379	77.742	86.127	79.361	74.946
KY705272	MH892382	75.596	81.727	77.479	73.17
KY705272	MH937459	76.847	81.065	76.169	74.402
KY705272	MH937465	72.657	79.414	72.222	70.174
KY705272	MH937469	72.549	81.716	64.064	67.204
KY705272	MH937472	79.112	89.459	81.664	77.41
KY705272	MH937483	81.654	86.486	83.921	79.313
KY705272	MH937486	78.792	86.411	80.06	76.193
KY705272	MH937487	83.069	89.91	88.871	81.869
KY705272	MH937488	78.778	81.935	80.274	75.232
KY705272	MH937500	81.085	86.803	87.46	78.677
KY705272	MH937504	75.415	84.077	66.145	70.074
KY705272	MH973662	79.901	82.572	82.69	77.872
KY705272	NC_000871	71.503	72.863	62.097	66.106
KY705272	NC_002072	80.157	89.68	89.307	76.865
KY705273	KY705274	71.488	83.287	71.846	69.037
KY705273	KY705276	72.526	78.331	71.609	69.503
KY705273	KY705284	70.631	72.201	57.816	66.655
KY705273	MF580771	75.473	79.337	67.534	72.669
KY705273	MH892352	71.548	83.4	69.218	68.997
KY705273	MH892357	75.444	83.195	74.105	72.71
KY705273	MH892360	76.327	81.721	66.765	72.884
KY705273	MH892361	73.285	80.931	65.182	68.354
KY705273	MH892379	75.321	86.996	68.928	72.383
KY705273	MH892382	72.324	86.266	69.764	69.716
KY705273	MH937459	73.989	80.52	62.837	70.625
KY705273	MH937465	71.255	86.151	69.695	69.397
KY705273	MH937469	74.353	77.493	67.047	70.152
KY705273	MH937472	72.549	79.134	80.007	70.038
KY705273	MH937483	77.499	88.785	73.619	74.441
KY705273	MH937486	78.86	81.178	78.636	75.436
KY705273	MH937487	80.632	79.956	79.66	78.116
KY705273	MH937488	78.725	84.963	79.911	75.61
KY705273	MH937500	77.347	84.086	74.652	73.949
KY705273	MH937504	77.232	79.323	71.544	73.52
KY705273	MH973662	74.451	82.681	62.026	70.38
KY705273	NC_000871	73.571	88.159	67.165	69.113
KY705273	NC_002072	75.786	80.963	76.808	72.708
KY705274	KY705275	92.864	90.252	97.594	92.239
KY705274	KY705276	92.985	93.821	92.934	92.532
KY705274	MF580771	82.429	90.533	85.404	80.672
KY705274	MG708275	71.047	78.939	70.569	69.203
KY705274	MH892352	70.156	77.272	66.86	67.796
KY705274	MH892357	89.501	89.286	88.371	89.001
KY705274	MH892360	75.44	80.184	70.363	73.592
KY705274	MH892361	72.954	70.809	67.071	69.906
KY705274	MH892379	84.806	88.673	88.152	82.134
KY705274	MH892382	87.381	76.49	88.219	85.557
KY705274	MH937459	72.679	88.334	79.548	70.311
KY705274	MH937469	72.916	82.564	70.668	71.271
KY705274	MH937472	73.963	89.192	74.905	72.02
KY705274	MH937483	75.714	88.908	76.643	73.328
KY705274	MH937486	75.606	85.218	71.992	73.352
KY705274	MH937487	74.37	88.985	80.993	72.085
KY705274	MH937488	77.497	77.816	77.298	76.133
KY705274	MH937500	77.371	90.222	77.763	75.395
KY705274	MH937504	75.13	83.506	63.211	73.222
KY705274	MH937508	73.243	87.222	75.524	68.938
KY705274	MH973662	87.607	80.457	87.896	84.984
KY705274	NC_000871	72.503	88.535	69.702	70.479
KY705274	NC_002072	77.629	84.236	76.577	74.143
KY705275	KY705276	86.363	88.329	85.4	85.432
KY705275	MF580771	82.041	90.078	83.855	81.194
KY705275	MH892352	70.966	85.261	68.386	69.202
KY705275	MH892357	89.249	93.029	88.293	87.751
KY705275	MH892360	74.408	74.951	69.876	71.918
KY705275	MH892361	73.14	77.917	70.807	71.302
KY705275	MH892379	79.512	87.63	78.559	76.096
KY705275	MH892382	82.159	83.123	90.496	79.598
KY705275	MH937459	72.59	88.16	81.765	71.022
KY705275	MH937469	71.33	77.978	65.177	69.11
KY705275	MH937472	75.573	89.387	78.175	74.532
KY705275	MH937483	76.168	77.092	76.027	74.691
KY705275	MH937486	76.286	89.012	75.813	74.874
KY705275	MH937487	75.755	89.154	80.818	74.299
KY705275	MH937488	76.943	77.079	78.478	74.823
KY705275	MH937500	78.414	90.06	81.307	77.084
KY705275	MH937504	73.455	79.307	63.543	71.079
KY705275	MH937508	71.181	86.639	74.356	66.54
KY705275	MH973662	82.584	87.886	83.694	80.85
KY705275	NC_000871	70.933	77.549	64.217	68.213
KY705275	NC_002072	77.532	84.138	77.124	74.894
KY705276	MF580771	81.49	85.701	83.16	79.653
KY705276	MH892357	86.826	91.917	87.117	85.844
KY705276	MH892360	76.68	83.286	73.407	74.584
KY705276	MH892361	74.59	85.553	74.616	71.444
KY705276	MH892379	84.669	92.059	91.181	84.104
KY705276	MH892382	89.43	96.604	90.746	88.219
KY705276	MH937459	74.921	72.214	72.398	71.705
KY705276	MH937469	74.845	70.165	69.316	73.125
KY705276	MH937472	76.634	85.073	77.581	74.252
KY705276	MH937483	75.737	88.4	78.786	73.615
KY705276	MH937486	76.114	71.587	78.885	73.71
KY705276	MH937487	76.454	72.399	75.756	73.657
KY705276	MH937488	77.483	85.22	81.998	75.979
KY705276	MH937500	76.688	85.018	78.403	75.216
KY705276	MH937504	76.423	71.541	73.435	74.07
KY705276	MH937508	74.256	79.303	80.471	69.662
KY705276	MH973662	88.815	88.257	90.683	86.742
KY705276	NC_000871	74.403	88.5	68.889	72.402
KY705276	NC_002072	77.203	83.54	74.884	74.046
KY705277	KY705281	76.746	77.256	68.617	74.334
KY705277	MH937475	74.103	84.257	71.124	72.836
KY705277	MH937479	70.309	81.02	68.692	68.991
KY705277	MH937507	72.778	90.37	76.542	73.24
KY705277	MH937511	70	81.335	63.584	67.891
KY705278	KY705279	91.783	94.433	92.342	91.477
KY705278	KY705280	90.392	80.435	92.71	89.453
KY705278	MH892362	90.8	86.091	91.34	90.692
KY705278	MH892366	70.731	78.718	60.471	68.111
KY705278	MH937460	70.339	71.796	72.547	69.416
KY705279	KY705280	89.407	75.498	94.935	88.047
KY705279	MH892362	93.263	94.392	92.48	93.3
KY705279	MH892366	71.238	74.538	58.696	69.103
KY705279	MH937460	73.016	71.557	71.881	72.002
KY705279	NC_002214	71.036	82.272	66.016	69.671
KY705280	MH892362	87.822	92.458	88.625	86.679
KY705280	MH892366	70.812	66.803	57.403	67.097
KY705280	MH937460	72.075	63.354	67.392	70.082
KY705280	NC_002214	72.997	78.81	71.719	71.806
KY705284	KY705287	93.106	94.776	92.991	92.915
KY705284	MH892361	71.437	66.366	75.158	67.957
KY705284	MH937487	72.976	76.263	70.268	68.461
KY705284	MH937488	70.48	80.53	74.648	67.01
KY705286	MH892363	80.083	80.457	84.256	78.264
KY705286	MH892364	80.83	77.839	74.883	78.819
KY705286	MH892366	85.383	83.171	91.655	84.387
KY705286	MH892376	74.022	67.389	70.588	72.309
KY705286	MH937478	71.135	78.177	65.074	68.49
KY705286	MH937507	77.98	92.336	81.249	76.749
KY705286	NC_007019	93.463	93.997	95.006	93.344
KY705286	NC_010353	87.282	88.217	83.849	86.492
KY705286	NC_013598	71.398	71.156	71.332	69.085
KY705288	KY705289	81.886	90.935	76.725	79.35
KY705288	KY705290	82.86	83.374	80.132	80.98
KY705288	MF580766	72.802	76.318	58.934	71.419
KY705288	MF580769	73.051	80.685	65.318	72.263
KY705288	MF580773	76.885	75.944	65.5	75.038
KY705288	MG708274	72.222	82.496	71.603	69.772
KY705288	MH892353	83.893	87.652	88.586	82.079
KY705288	MH937458	78.412	76.865	69.249	77.07
KY705288	MH937466	76.792	77.622	81.281	74.876
KY705288	MH937468	70.97	67.805	62.831	67.097
KY705288	MH937481	80.533	88.52	89.767	76.425
KY705288	MH937490	74.782	75.694	88.631	71.689
KY705288	MH937495	80.696	82.222	81.864	79.892
KY705288	MH937496	76.422	84.712	71.976	74.592
KY705288	MH973661	83.451	84.105	88.351	83.418
KY705288	NC_013645	78.603	89.861	77.094	75.815
KY705289	KY705290	93.659	94.323	93.702	93.091
KY705289	MF580759	70.131	78.176	66.861	66.946
KY705289	MF580766	72.359	75.943	64.367	69.583
KY705289	MF580769	72.681	79.738	68.04	70.102
KY705289	MF580770	70.963	84.773	74.939	68.938
KY705289	MF580773	76.074	75.571	67.398	72.941
KY705289	MH892353	73.454	78.737	73.338	72.93
KY705289	MH892354	70.037	83.023	60.111	65.954
KY705289	MH937458	79.049	84.897	74.49	76.33
KY705289	MH937466	79.903	88.441	79.196	77.794
KY705289	MH937468	71.125	67.986	61.898	68.093
KY705289	MH937471	72.168	78.406	66.809	70.061
KY705289	MH937477	71.299	77.885	71.651	67.945
KY705289	MH937481	79.903	80.621	81.12	77.173
KY705289	MH937495	84.564	85.382	86.835	80.451
KY705289	MH937496	80.422	80.2	74.508	75.407
KY705289	MH937500	70.243	67.775	69.338	69.804
KY705289	MH973661	78.306	78.992	76.788	77.752
KY705289	NC_002072	71.837	78.251	68.407	71.854
KY705289	NC_013645	73.84	81.701	71.654	72.484
KY705290	MF580759	70.314	70.978	58.694	67.911
KY705290	MF580766	73.691	72.507	62.216	70.91
KY705290	MF580769	73.985	72.583	60.396	71.767
KY705290	MF580770	72.639	84.874	72.756	70.559
KY705290	MF580773	77.441	79.896	65.19	74.652
KY705290	MG708274	70.406	84.092	70.788	66.261
KY705290	MH892353	74.846	74.496	77.024	74.443
KY705290	MH892354	71.883	82.658	62.211	67.577
KY705290	MH937458	79.855	85.149	71.696	76.907
KY705290	MH937466	80.816	88.894	81.524	79.247
KY705290	MH937468	73.707	68.442	72.428	71.029
KY705290	MH937470	70.378	78.995	71.455	68.301
KY705290	MH937471	72.804	83.055	65.335	70.862
KY705290	MH937477	72.277	70.24	79.505	69.434
KY705290	MH937481	82.844	85.383	80.099	79.841
KY705290	MH937495	81.239	81.399	75.07	78.6
KY705290	MH937496	77.556	84.425	66.073	73.957
KY705290	MH937500	70.936	76.3	69.814	70.061
KY705290	MH973661	75.897	86.283	75.169	75.696
KY705290	NC_002072	72.579	74.701	65.759	72.115
KY705290	NC_013645	75.899	82.075	67.802	74.148
LC553734	MZ234017	84.471	87.781	85.47	81.697
LC553734	MZ342906	83.541	87.635	79.714	80.349
LC553734	MZ398243	81.811	85.561	76.468	78.546
LC553734	NC_018859	75.902	80.531	73.65	72.189
LC553735	MN148435	80.707	84.362	81.863	79.055
LC553735	MN508615	75.689	77.476	72.403	73.916
LC553735	MN715356	77.932	82.189	82.101	77.507
LC553735	MT129653	80.316	86.938	70.509	78.754
LC553735	MT129655	80.389	85.888	87.49	78.757
LC553735	MZ234028	81.539	89.218	78.247	79.995
LC553735	MZ648214	80.105	83.676	82.966	78.097
LC553735	NC_010324	79.817	86.976	77.569	78.868
LC553735	NC_018835	82.488	92.108	87.318	80.733
LC553735	NC_027395	80.873	91.102	73.328	79.415
LC553735	NC_028903	82.82	90.278	85.298	80.911
LC553735	NC_070991	76.406	81.084	70.899	74.971
LC553735	NC_070992	77.198	76.055	72.743	75.296
LC667452	NC_015273	82.603	68.569	77.551	79.273
LC667452	NC_055722	81.374	85.096	85.907	78.62
LT608331	LT999987	73.791	72.761	67.086	70.531
LT608331	MK144667	70.197	60.885	65.654	65.987
LT608331	MW390886	75.933	84.006	70.363	73.561
LT608331	NC_005178	70.599	68.731	69.109	66.343
LT608331	NC_008717	80.744	78.106	82.139	79.773
LT608331	NC_009818	88.524	88.92	90.489	87.213
LT608331	NC_011611	88.693	84.316	93.25	87.285
LT608331	NC_018274	78.986	86.145	75.852	77.606
LT608331	NC_020198	82.175	90.943	85.5	80.635
LT608331	NC_020203	80.623	74.212	85.092	78.039
LT608331	NC_024782	71.965	62.531	63.847	69.56
LT608331	NC_026601	77.763	85.67	84.817	75.909
LT608331	NC_030908	79.629	82.469	80.216	77.263
LT608331	NC_041851	86.41	84.478	89.565	85.155
LT999987	MH643777	79.821	82.571	82.114	78.556
LT999987	MK144667	71.757	73.968	66.043	70.103
LT999987	MW390886	87.499	95.368	86.837	87.528
LT999987	NC_005178	72.917	81.683	69.365	70.904
LT999987	NC_008717	74.325	76.069	73.116	72.114
LT999987	NC_009818	79.555	73.62	75.205	77.195
LT999987	NC_011611	74.696	79.841	74.34	71.915
LT999987	NC_011613	76.195	73.914	75.821	74.24
LT999987	NC_018274	72.456	73.523	68.231	70.301
LT999987	NC_020202	81.448	83.088	80.842	79.635
LT999987	NC_023700	76.773	82.079	76.003	75.553
LT999987	NC_024330	75.65	86.278	76.62	74.223
LT999987	NC_024782	72.293	62.208	68.471	69.391
LT999987	NC_041851	79.705	69.832	75.919	76.852
M19377	NC_001418	99.914	99.973	98.74	99.914
MF161328	MH937467	83.062	86.897	86.141	81.277
MF161328	MH937471	76.086	78.711	76.247	75.111
MF161328	MH937477	71.93	77.468	73.408	70.734
MF161328	MH937481	72.244	80.888	73.884	70.949
MF161328	MH937499	76.894	77.345	66.855	73.828
MF189170	MF189171	84.196	89.598	85.646	83.337
MF189170	MF189173	85.6	92.202	92.687	84.899
MF189170	MF189175	84.427	87.273	89.082	83.987
MF189170	MF324906	84.113	84.763	91.042	83.263
MF189170	MH450120	81.831	83.558	89.21	80.851
MF189170	MK919473	84.127	84.53	91.529	83.334
MF189170	MK967398	88.642	92.455	92.57	87.865
MF189170	MZ209300	82.66	85.804	85.521	81.126
MF189170	MZ747520	82.826	89.263	89.77	82.096
MF189170	NC_031224	83.096	87.014	87.977	82.145
MF189170	NC_041948	82.134	86.184	90.292	81.342
MF189171	MF189173	81.014	80.771	76.902	80.171
MF189171	MF189175	86.922	90.957	79.502	86.477
MF189171	MF324906	85.148	87.365	79.508	84.752
MF189171	MH450120	81.053	85.201	76.009	80.068
MF189171	MK919473	89.551	93.308	89.081	89.376
MF189171	MK967398	80.956	80.743	77.693	80.154
MF189171	MZ209300	80.841	80.109	74.961	79.501
MF189171	MZ747520	80.571	85.465	79.194	79.235
MF189171	NC_031224	79.246	79.982	77.273	77.905
MF189171	NC_041948	81.075	89.695	80.812	79.791
MF189173	MF189175	86.311	83.951	86.09	85.455
MF189173	MF324906	87.941	84.768	86.738	86.983
MF189173	MH450120	85.788	87.282	91.196	84.983
MF189173	MK919473	81.953	78.389	89.565	81.178
MF189173	MK967398	94.911	93.559	98.7	94.234
MF189173	MZ209300	84.245	87.069	90.912	83.246
MF189173	MZ747520	86.187	90.164	91.736	85.277
MF189173	NC_031224	92.636	85.36	90.249	90.784
MF189173	NC_041948	86.58	90.616	87.148	85.566
MF189175	MF324906	93.114	91.646	92.713	92.53
MF189175	MH450120	84.169	83.623	87.825	83.221
MF189175	MK919473	85.395	89.796	95.102	84.778
MF189175	MK967398	83.348	88.422	84.594	82.819
MF189175	MZ209300	82.622	83.465	79.24	81.437
MF189175	MZ747520	84.991	86.499	88.18	83.782
MF189175	NC_031224	81.96	78.508	80.493	80.28
MF189175	NC_041948	88.3	84.067	89.408	86.896
MF324906	MH450120	85.376	81.938	92.028	84.538
MF324906	MK919473	84.702	87.133	93.651	84.139
MF324906	MK967398	84.995	79.393	82.201	84.255
MF324906	MZ209300	82.381	78.19	81.279	81.49
MF324906	MZ747520	84.745	84.354	89.387	83.785
MF324906	NC_031224	83.616	86.226	83.012	81.726
MF324906	NC_041948	87.822	81.383	89.358	86.599
MF580759	MF580766	91.095	80.412	98.11	90.567
MF580759	MF580769	90.08	81.12	98.046	90.133
MF580759	MF580773	86.109	87.655	96.021	85.713
MF580759	MH892353	71.657	83.862	66.494	70.588
MF580759	MH892354	70.569	80.159	68.677	69.34
MF580759	MH937458	79.999	82.993	85.663	79.455
MF580759	MH937495	79.097	86.715	84.94	79.098
MF580759	MH937496	74.305	89.986	89.141	74.155
MF580766	MF580769	92.894	85.47	98.79	92.49
MF580766	MF580770	70.805	75.667	73.917	67.908
MF580766	MF580773	91.514	94.465	98.635	91.604
MF580766	MH892354	74.248	88.589	78.384	73.347
MF580766	MH937458	86.444	88.691	89.263	86.473
MF580766	MH937466	72.021	83.792	79.516	70.635
MF580766	MH937470	70.473	73.241	67.193	67.115
MF580766	MH937477	71.028	72.346	77.494	69.659
MF580766	MH937481	71.803	87.54	67.924	69.185
MF580766	MH937495	82.373	86.993	84.888	81.697
MF580766	MH937496	76.795	89.586	89.923	75.237
MF580766	NC_013645	73.357	73.331	66.172	70.825
MF580769	MF580770	72.418	83.227	76.346	69.427
MF580769	MF580773	90.431	84.829	94.704	90.185
MF580769	MH892352	72.002	82.671	58.339	72.588
MF580769	MH892354	71.032	80.38	69.142	69.008
MF580769	MH937458	84.772	84.891	84.071	84.73
MF580769	MH937466	73.053	77.292	74.504	71.349
MF580769	MH937470	73.249	65.752	63.36	70.424
MF580769	MH937477	72.525	75.853	75.251	70.082
MF580769	MH937481	70.99	79.275	76.826	67.177
MF580769	MH937495	82.966	80.059	92.689	83.095
MF580769	MH937496	77.58	78.383	88.926	76.406
MF580769	NC_013645	72.75	76.964	71.685	70.928
MF580770	MH892354	81.235	85.95	79.074	78.691
MF580770	MH937467	70.985	72.395	68.219	70.569
MF580770	MH937471	74.838	79.268	74.603	73.502
MF580770	MH937477	73.309	74.901	74.998	71.36
MF580771	MH892351	80.825	84.468	78.976	80.688
MF580771	MH892352	75.46	80.499	75.037	73.13
MF580771	MH892357	83.867	85.886	89.452	80.922
MF580771	MH892360	74.821	87.328	66.668	71.612
MF580771	MH892361	75.526	86.273	67.227	74.145
MF580771	MH892379	77.616	89.886	79.605	75.042
MF580771	MH892382	78.706	85.324	82.389	75.658
MF580771	MH937459	78.422	81.128	74.793	77.691
MF580771	MH937465	70.167	82.403	64.685	68.198
MF580771	MH937469	72.345	81.658	64.215	69.633
MF580771	MH937472	80.965	81.445	86.217	79.488
MF580771	MH937483	81.142	86.253	74.228	81.21
MF580771	MH937486	83.514	87.02	79.331	83.063
MF580771	MH937487	80.213	80.284	83.526	77.127
MF580771	MH937488	83.619	91.289	80.304	82.492
MF580771	MH937500	87.669	88.511	87.246	87.335
MF580771	MH937504	74.507	83.514	65.88	71.055
MF580771	MH937508	70.048	74.22	65.469	64.708
MF580771	MH973662	80.262	81.645	83.984	78.438
MF580771	NC_000871	70.583	79.608	62.02	67.8
MF580771	NC_002072	84.011	73.138	80.532	82.94
MF580773	MG708274	71.78	84.567	63.074	68.808
MF580773	MH892352	72.497	85.96	75.088	73.241
MF580773	MH892354	72.844	84.597	84.746	71.572
MF580773	MH937458	92.223	89.785	94.527	91.876
MF580773	MH937466	75.755	88.502	74.578	73.885
MF580773	MH937467	70.218	78.199	79.862	68.94
MF580773	MH937470	71.314	73.155	69.704	68.523
MF580773	MH937471	73.87	81.66	86.711	72.704
MF580773	MH937477	78.013	76.09	79.428	76.323
MF580773	MH937481	75.424	87.57	77.716	72.667
MF580773	MH937490	71.568	77.162	70.17	68.663
MF580773	MH937495	86.862	87.878	91.079	86.182
MF580773	MH937496	82.32	90.617	90.888	80.32
MF580773	NC_013645	73.416	80.297	64.632	70.52
MG099941	MH271295	89.845	82.628	95.209	89.296
MG099941	MW055908	84.104	80.01	85.586	83.325
MG099941	MZ150788	82.742	92.055	75.483	81.459
MG099941	MZ171371	85.067	84.622	86.515	84.155
MG099941	NC_041883	78.841	91.666	74.48	79.332
MG208881	MH358458	74.446	84.144	66.508	71.819
MG208881	MT682708	75.926	79.621	73.055	73.023
MG208881	MW630115	81.476	89.241	82.729	80.822
MG208881	MZ394712	77.705	80.59	74.985	75.208
MG208881	NC_015933	74.993	75.343	74.265	72.01
MG208881	NC_018854	83.23	87.688	82.195	81.881
MG208881	NC_019423	76.791	80.899	75.209	75.156
MG208881	NC_023589	81.842	79.969	80.995	80.851
MG208881	NC_024142	81.353	91.062	81.509	79.825
MG208881	NC_024786	76.083	86.596	76.151	73.542
MG208881	NC_024790	76.411	81.347	72.566	73.806
MG208881	NC_041906	82.615	89.18	82.312	81.469
MG208881	NC_070871	77.621	82.489	87.617	75.637
MG708274	MH937458	71.365	84.899	69.501	68.139
MG708274	MH937461	80.994	86.206	87.392	80.494
MG708274	MH937466	73.135	81.175	64.131	69.683
MG708274	MH937477	71.175	84.568	58.617	69.79
MG708274	MH937481	73.787	84.975	72.51	70.698
MG708274	MH937490	83.557	90.211	86.324	82.107
MG708274	MH937496	70.02	82.332	60.481	67.64
MG708274	NC_013645	70.928	81.032	66.917	67.616
MG748548	NC_023593	85.741	83.215	84.051	83.721
MG845393	MK801729	83.858	81.176	81.832	83.116
MG845393	MK937609	78.106	81.801	77.55	78.416
MG845393	MT771346	86.472	91.905	84.53	86.677
MG845393	MZ456039	82.426	78.041	76.828	81.444
MG873442	NC_015938	92.823	96.477	94.122	91.619
MH000603	MH000604	88.215	92.822	88.298	88.572
MH000603	MH937459	71.882	87.611	66.913	67.672
MH000603	MH937483	72.097	69.293	85.112	68.713
MH000603	MH937486	70.586	83.432	66.793	67.091
MH000603	MH937487	71.363	82.361	65.534	67.059
MH000603	MH937508	76.414	79.592	76.116	73.209
MH000603	NC_002072	70.865	83.087	79.602	66.454
MH000604	MH892357	71.455	71.64	64.774	70.137
MH000604	MH892379	71.353	79.631	74.414	68.008
MH000604	MH937508	76.61	79.429	69.384	75.001
MH000604	MH973662	70.619	70.317	72.761	69.203
MH179480	NC_048697	80.498	83.798	84.288	77.945
MH271295	MW055908	80.621	81.217	79.291	79.559
MH271295	MZ150788	73.528	75.41	70.773	71.982
MH271295	MZ171371	88.788	83.264	90.036	87.794
MH358458	MT682708	76.309	87.479	72.887	74.294
MH358458	MW630115	74.144	82.375	67.949	71.892
MH358458	MZ394712	76.025	79.013	68.233	75.298
MH358458	NC_015933	76.494	85.962	72.447	75.223
MH358458	NC_018854	76.429	86.191	71.035	73.661
MH358458	NC_019423	75.077	87.15	64.759	72.973
MH358458	NC_023589	74.128	82.126	67.731	71.607
MH358458	NC_024142	75.264	82.992	64.855	73.501
MH358458	NC_024786	78.411	83.103	79.114	76.825
MH358458	NC_024790	79.066	88.632	79.112	78.142
MH358458	NC_041906	73.79	84.007	71.647	71.109
MH358458	NC_070871	76.184	81.002	70.132	74.449
MH426726	NC_016767	77.618	73.554	72.095	71.626
MH450120	MK919473	81.632	83.24	90.029	80.455
MH450120	MK967398	82.785	86.425	83.508	82.215
MH450120	MZ209300	85.704	90.588	85.361	85.173
MH450120	MZ747520	91.725	88.649	93.267	91.352
MH450120	NC_031224	82.09	81.388	83.059	80.556
MH450120	NC_041948	88.898	90.349	94.716	88.489
MH450123	MK977703	75.948	78.673	71.087	76.071
MH643777	MH643778	79.534	74.631	77.992	78.633
MH643777	MK144667	83.21	82.729	84.596	81.82
MH643777	MW390886	81.623	91.52	81.424	80.844
MH643777	NC_005178	85.595	91.445	88.35	83.17
MH643777	NC_009818	74.199	58.176	68.537	70.473
MH643777	NC_011611	70.366	72.254	62.649	67.136
MH643777	NC_011613	91.68	86.031	90.491	90.261
MH643777	NC_020198	70.378	65.782	64.507	68.244
MH643777	NC_020202	90.629	88.806	93.249	89.081
MH643777	NC_023700	89.106	88.782	90.834	88.385
MH643777	NC_024330	91.432	88.844	92.632	91.252
MH643777	NC_024782	83.73	79.896	78.663	81.634
MH643777	NC_027298	82.289	75.538	85.671	80.554
MH643777	NC_041851	73.231	62.455	65.673	68.932
MH643778	MK144667	74.901	77.079	72.431	75.054
MH643778	MW390886	70.153	77.626	66.602	68.145
MH643778	NC_005178	78.017	77.943	77.556	78.347
MH643778	NC_011613	86.828	84.019	86.692	87.336
MH643778	NC_020202	81.606	79.682	81.182	81.516
MH643778	NC_023700	85.62	84.751	85.513	86.317
MH643778	NC_024330	80.869	83.122	75.433	80.606
MH643778	NC_024782	84.137	77.131	80.864	83.838
MH643778	NC_027298	73.776	77.097	73.407	73.531
MH651182	MK967378	88.24	86.2	89.291	87.261
MH651182	MT658805	74.109	81.03	71	67.048
MH834598	MH834625	73.56	71.142	64.63	70.892
MH892350	MH892369	88.978	83.928	85.779	89.213
MH892350	NC_031023	75.353	88.988	64.139	75.236
MH892350	NC_031069	83.702	82.746	81.612	84.12
MH892350	NC_031094	90.058	89.227	84.947	90.023
MH892351	MH937500	71.599	78.007	69.695	71.698
MH892351	NC_002072	70.239	72.403	68.348	70.669
MH892352	MH892357	75.069	80.52	79.775	71.307
MH892352	MH892379	72.616	72.956	78.669	70.933
MH892352	MH892382	72.79	72.319	76.788	71.123
MH892352	MH937472	73.793	80.564	81.214	72.157
MH892352	MH937483	76.085	85.974	75.431	74.634
MH892352	MH937486	78.494	89.431	84.143	76.831
MH892352	MH937487	72.107	83.675	80.471	69.576
MH892352	MH937488	75.497	85.52	81.671	73.465
MH892352	MH937495	70.498	77.897	68.837	70.234
MH892352	MH937500	80.684	93.935	87.978	78.55
MH892352	NC_002072	73.952	75.009	70.471	71.693
MH892353	MH937458	70.552	84.337	68.271	69.026
MH892353	MH937466	72.698	80.207	78.571	70.961
MH892353	MH937481	75.979	81.064	84.538	72.547
MH892353	MH937495	71.101	72.416	73.078	69.32
MH892353	MH973661	89.626	93.317	94.254	89.279
MH892353	NC_013645	73.78	78.013	76.543	73.21
MH892354	MH937458	73.626	87.959	77.734	71.794
MH892354	MH937461	71.594	81.233	66.089	68.732
MH892354	MH937466	71.31	72.39	72.288	68.587
MH892354	MH937467	71.697	77.473	69.422	70.771
MH892354	MH937471	74.958	80.831	70.762	73.061
MH892354	MH937477	77.643	80.174	75.248	76.307
MH892354	MH937481	73.587	79.022	73.302	70.713
MH892354	MH937495	71.43	84.371	72.587	69.116
MH892354	MH937496	72.418	84.046	69.827	70.319
MH892355	MH892367	71.963	78.912	70.137	72.827
MH892355	MH892373	83.62	87.586	87.412	82.268
MH892355	MH973663	84.921	88.197	87.724	85.126
MH892355	MK202159	85.928	84.261	84.263	84.85
MH892355	MK202161	77.288	75.555	73.39	77.651
MH892355	NC_012753	71.759	80.738	62.152	70.927
MH892357	MH892360	78.158	83.657	72.872	75.888
MH892357	MH892361	76.26	81.948	80.533	72.739
MH892357	MH892379	84.271	79.005	88.631	82.224
MH892357	MH892382	83.907	82.664	88.515	82.705
MH892357	MH937459	74.287	88	79.736	71.603
MH892357	MH937469	73.809	81.845	68.271	71.825
MH892357	MH937472	76.804	80.816	78.019	73.833
MH892357	MH937483	78.902	85.125	77.662	76.668
MH892357	MH937486	80.996	89.426	81.207	78.316
MH892357	MH937487	80.965	85.275	84.63	78.574
MH892357	MH937488	81.432	85.707	82.578	79.394
MH892357	MH937500	81.716	90.348	83.427	79.104
MH892357	MH937504	77.046	79.36	70.384	74.772
MH892357	MH937508	73.964	82.825	79.915	69.62
MH892357	MH973662	83.269	83.143	84.103	81.842
MH892357	NC_000871	73.18	80.2	67.834	70.748
MH892357	NC_002072	79.617	75.927	80.626	75.14
MH892360	MH892361	79.1	72.299	79.58	75.733
MH892360	MH892379	76.443	78.709	67.353	72.438
MH892360	MH892382	73.73	70.553	72.262	70.731
MH892360	MH937459	74.146	87.12	77.154	71.182
MH892360	MH937469	81.719	85.513	77.146	80.279
MH892360	MH937472	72.204	82.667	68.96	69.18
MH892360	MH937483	75.624	83.897	79.126	72.978
MH892360	MH937486	77.332	80.457	77.377	74.869
MH892360	MH937487	77.105	86.582	77.217	73.799
MH892360	MH937488	78.524	80.804	78.088	76.106
MH892360	MH937493	71.94	82.288	70.681	68.161
MH892360	MH937500	73.69	84.214	67.954	71.049
MH892360	MH937504	84.095	85.925	83.207	82.465
MH892360	MH973662	76.614	74.649	70.896	72.587
MH892360	NC_000871	81.232	84.486	75.852	79.066
MH892360	NC_000872	72.791	65.785	63.353	70.957
MH892360	NC_002072	74.9	83.242	68.847	72.217
MH892361	MH892379	75.626	80.986	79.728	70.914
MH892361	MH892382	71.974	73.169	74.101	67.744
MH892361	MH937459	76.288	86.399	85.416	75.063
MH892361	MH937469	73.533	76.205	62.597	70.03
MH892361	MH937472	73.212	82.186	70.182	71.747
MH892361	MH937483	77.029	83.196	82.174	75.696
MH892361	MH937486	79.893	83.031	83.05	78.404
MH892361	MH937487	75.396	82.79	75.662	72.96
MH892361	MH937488	77.429	79.77	81.511	75.704
MH892361	MH937500	76.274	82.384	76.305	75.042
MH892361	MH937504	74.158	81.471	63.569	70.945
MH892361	MH973662	75.258	78.366	74.501	72.583
MH892361	NC_000871	73.111	83.361	60.174	68.945
MH892361	NC_002072	78.992	86.419	81.068	77.664
MH892362	MH937460	70.351	79.433	66.683	69.739
MH892363	MH892364	74.317	80.215	73.168	70.706
MH892363	MH892366	82.434	81.377	81.817	79.293
MH892363	MH892376	89.04	84.602	87.838	86.133
MH892363	MH937460	71.191	75.781	63.01	67.288
MH892363	MH937478	73.823	74.846	65.676	71.378
MH892363	MH937507	80.656	84.743	76.592	79.39
MH892363	MH937511	70.309	80.932	65.079	69.485
MH892363	NC_007019	79.352	89.226	81.984	76.837
MH892363	NC_010353	72.691	79.811	72.652	69.529
MH892363	NC_013598	75.351	83.43	64.83	72.739
MH892364	MH892366	78.64	85.968	81.682	76.414
MH892364	MH892376	77.351	80.365	74.437	74.801
MH892364	MH937478	75.705	78.476	80.936	73.044
MH892364	MH937507	74.277	88.308	85.224	70.87
MH892364	NC_007019	78.867	85.436	71.197	76.86
MH892364	NC_010353	73.088	80.037	63.84	70.226
MH892364	NC_013598	74.263	83.572	76.749	71.924
MH892366	MH892376	77.465	72.437	72.532	74.889
MH892366	MH937478	75.018	72.186	65.989	73.306
MH892366	MH937507	80.911	85.628	80.3	79.766
MH892366	NC_007019	82.2	91.564	89.983	81.002
MH892366	NC_010353	76.15	85.975	79.27	74.038
MH892366	NC_013598	74.745	75.509	78.311	73.35
MH892367	MH892373	71.5	74.316	63.997	71.198
MH892367	MH973663	77.136	82.95	73.006	78.05
MH892367	MK202159	73.353	82.257	69.261	73.96
MH892369	NC_031069	83.706	78.487	79.421	84.063
MH892369	NC_031094	84.549	88.238	81.065	84.546
MH892373	MH973663	89.622	88.666	85.744	87.887
MH892373	MK202159	82.663	87.459	78.033	81.711
MH892373	MK202161	73.377	74.6	65.904	73.508
MH892373	NC_012753	78.977	78.343	71.168	78.905
MH892376	MH937457	76.285	84.192	75.659	77.188
MH892376	MH937478	80.233	84.362	77.596	79.223
MH892376	MH937507	76.421	87.772	69.964	73.037
MH892376	MH937510	73.116	79.069	70.265	72.944
MH892376	MH937511	78.623	80.124	77.271	79.044
MH892376	NC_007019	72.805	75.293	68.728	69.953
MH892376	NC_013598	78.344	83.848	69.542	76.488
MH892379	MH892382	91.749	89.469	95.386	91.083
MH892379	MH937469	75.758	78.034	63.868	71.932
MH892379	MH937472	72.768	80.421	75.542	69.861
MH892379	MH937483	71.064	88.345	67.341	68.329
MH892379	MH937486	73.915	80.38	81.856	70.555
MH892379	MH937487	76.659	92.415	81.862	73.654
MH892379	MH937488	75.385	89.667	84.445	72.928
MH892379	MH937500	74.095	93.518	81.364	71.799
MH892379	MH937504	76.217	79.03	64.698	71.829
MH892379	MH973662	90.348	89.486	94.057	89.051
MH892379	NC_000871	75.672	84.583	67.716	70.759
MH892379	NC_002072	73.592	87.029	79.796	69.359
MH892382	MH937459	72.321	87.543	72.685	67.531
MH892382	MH937469	70.876	81.084	64.536	68.947
MH892382	MH937472	75.984	92.913	78.523	73.073
MH892382	MH937483	72.475	84.344	75.188	68.949
MH892382	MH937486	72.847	87.926	79.166	68.697
MH892382	MH937487	76.063	92.228	81.613	73.649
MH892382	MH937488	74.417	77.088	82.167	71.325
MH892382	MH937493	70.173	74.725	68.253	67.875
MH892382	MH937500	72.919	89.021	78.629	69.951
MH892382	MH937504	73.239	86.392	72.949	71.218
MH892382	MH937508	72.18	79.573	78.34	68.839
MH892382	MH973662	90.672	80.42	94.369	88.068
MH892382	NC_000871	70.743	84.405	68.795	67.909
MH892382	NC_002072	74.862	83.077	71.456	70.218
MH937457	MH937464	74.778	72.504	71.623	73.859
MH937457	MH937475	71.812	68.551	73.937	70.883
MH937457	MH937494	74.747	73.094	69.669	74.171
MH937457	MH937509	72.427	78.935	68.063	71.514
MH937457	MH937510	79.488	83.175	83.192	78.025
MH937457	MH937511	88.793	88.954	94.25	88.118
MH937458	MH937466	80.668	77.677	87.2	78.769
MH937458	MH937467	73.383	79.834	85.133	72.129
MH937458	MH937468	70.046	79.96	61.97	67.199
MH937458	MH937471	75.869	78.678	87.948	74.764
MH937458	MH937477	74.954	80.049	81.993	73.54
MH937458	MH937481	78.051	88.363	78.698	75.478
MH937458	MH937490	71.372	73.573	75.997	68.111
MH937458	MH937495	86.706	88.226	90.838	85.485
MH937458	MH937496	83.014	91.206	89.417	80.802
MH937458	NC_013645	70.757	81.107	69.529	69.097
MH937459	MH937472	74.918	73.624	72.385	73.25
MH937459	MH937483	79.061	86.259	83.727	78.204
MH937459	MH937486	79.652	74.411	87.116	78.621
MH937459	MH937487	76.628	63.694	70.64	73.501
MH937459	MH937488	75.299	85.266	82.97	74.162
MH937459	MH937500	78.654	77.75	80.967	77.697
MH937459	MH937504	72.305	79.581	65.712	69.273
MH937459	MH973662	76.013	88.047	84.271	72.694
MH937459	NC_002072	87.986	84.605	86.708	86.94
MH937459	NC_013645	71.476	74.088	65.594	71.601
MH937460	NC_002214	70.232	74.709	60.913	68.048
MH937461	MH937462	71.083	70.351	62.268	69.811
MH937461	MH937477	72.78	73.718	75.958	70.8
MH937461	MH937481	70.175	79.28	80.035	66.535
MH937461	MH937490	85.619	82.712	95.67	84.878
MH937464	MH937475	92.554	85.944	97.434	92.561
MH937464	MH937479	74.791	74.835	78.059	73.513
MH937464	MH937494	70.126	79.511	64.678	69.763
MH937464	MH937505	81.538	84.97	79.288	81.689
MH937464	MH937509	72.834	81.069	66.607	70.281
MH937464	MH937510	74.813	77.272	76.138	73.798
MH937464	MH937511	74.556	87.35	66.876	74.125
MH937465	MH937483	72.1	74.706	68.393	70.175
MH937465	MH937487	70.88	83.541	67.322	67.606
MH937465	NC_002072	72.366	83.82	72.042	70.629
MH937466	MH937468	73.561	83.796	75.187	71.456
MH937466	MH937470	70.95	80.59	67.915	69.502
MH937466	MH937471	73.359	73.825	65.428	72.911
MH937466	MH937477	74.685	83.993	83.603	72.893
MH937466	MH937481	80.733	88.364	86.321	78.27
MH937466	MH937490	70.503	81.544	73.015	66.743
MH937466	MH937495	77.42	88.428	77.796	76.79
MH937466	MH937496	76.175	88.098	74.639	74.804
MH937466	MH973661	72.405	86.782	73.23	70.678
MH937466	NC_013645	73.65	83.688	66.275	71.8
MH937467	MH937471	83.842	85.63	86.525	83.639
MH937467	MH937477	73.904	74.342	71.752	73.663
MH937467	MH937495	70.761	69.129	71.643	70.277
MH937467	MH937496	70.017	80.985	67.675	69.615
MH937467	MH937499	76.998	72.014	72.726	74.396
MH937468	MH937470	82.121	71.379	78.618	81.673
MH937468	MH937481	74.681	80.163	69.474	71.309
MH937468	MH937495	71.285	72.158	65.161	67.992
MH937468	MH937496	72.305	83.867	64.628	68.198
MH937469	MH937486	71.666	61.821	65.788	68.833
MH937469	MH937487	72.998	69.717	69.578	69.652
MH937469	MH937488	73.325	75.279	58.961	71.154
MH937469	MH937500	70.663	81.081	63.196	68.72
MH937469	MH937504	83.038	91.358	91.291	82.141
MH937469	MH973662	73.401	81.666	68.998	70.356
MH937469	NC_000871	94.632	97.159	97.899	94.099
MH937469	NC_000872	77.64	71.5	74.691	77.848
MH937469	NC_002072	71.954	74.003	69.915	69.574
MH937470	MH937477	71.682	78.103	70.314	69.836
MH937470	MH937481	72.552	65.043	81.635	70.376
MH937470	NC_013645	70.886	68.322	70.347	68.662
MH937471	MH937477	78.994	81.615	78.869	77.447
MH937471	MH937481	74.283	80.658	77.703	73.428
MH937471	MH937495	72.952	72.22	70.381	72.063
MH937471	MH937496	73.599	84.083	73.087	72.857
MH937471	MH937499	72.798	70.424	66.198	70.811
MH937472	MH937483	74.705	84.943	80.235	72.999
MH937472	MH937486	76.325	85.327	84.062	75.831
MH937472	MH937487	79.524	81.539	85.531	77.734
MH937472	MH937488	76.419	85.847	84.79	74.91
MH937472	MH937493	71.224	66.594	69.782	68.501
MH937472	MH937500	77.203	85.498	83.222	76.845
MH937472	MH937504	71.322	82.388	66.079	68.847
MH937472	MH973662	75.16	76.513	74.433	73.39
MH937472	NC_002072	77.618	80.236	73.293	75.817
MH937475	MH937479	78.534	78.315	78.458	76.663
MH937475	MH937505	76.28	83.161	78.744	76.284
MH937475	MH937510	70.901	76.345	76.725	69.558
MH937475	MH937511	71.988	86.933	69.289	71.825
MH937477	MH937481	78.399	89.51	93.24	77.985
MH937477	MH937487	73.186	81.522	78.35	73.603
MH937477	MH937495	73.521	86.638	83.464	71.75
MH937477	MH937496	78.998	88.86	93.395	77.243
MH937477	MH937499	71.194	74.097	70.979	70.638
MH937478	MH937507	81.35	77.447	80.907	78.823
MH937478	NC_013598	76.935	84.327	73.85	75.649
MH937479	MH937505	71.747	77.376	76.175	70.653
MH937479	MH937509	70.818	72.956	73.215	69.657
MH937479	MH937510	70.599	76.063	63.876	69.214
MH937481	MH937487	74.289	76.779	76.996	73.6
MH937481	MH937490	73.617	82.097	83.099	69.65
MH937481	MH937495	76.63	83.232	89.753	73.902
MH937481	MH937496	78.121	87.622	90.325	75.241
MH937481	MH937499	71.277	69.837	68.689	70.419
MH937481	MH973661	75.301	76.536	82.466	72.559
MH937481	NC_002185	72.469	71.844	71.266	67.984
MH937481	NC_013645	76.55	84.869	84.81	73.876
MH937483	MH937486	90.89	93.458	93.286	90.709
MH937483	MH937487	78.763	85.43	80.432	75.999
MH937483	MH937488	88.949	93.01	92.563	88.606
MH937483	MH937500	86.566	88.451	88.566	86.343
MH937483	MH937504	73.838	87.6	65.691	70.975
MH937483	MH973662	73.909	84.294	74.893	71.546
MH937483	NC_002072	81.98	83.003	85.034	80.592
MH937486	MH937487	80.201	81.114	85.952	77.237
MH937486	MH937488	93.558	94.476	93.673	93.332
MH937486	MH937500	92.813	93.218	94.45	92.468
MH937486	MH937504	75.107	71.226	66.487	72.331
MH937486	MH973662	76.396	85.428	82.35	74.303
MH937486	NC_000871	70.212	83.004	64.778	67.569
MH937486	NC_002072	81.74	86.202	83.415	81.096
MH937487	MH937488	79.654	89.389	86.179	75.801
MH937487	MH937500	80.387	85.077	89.097	77.971
MH937487	MH937504	77.336	75.292	73.505	74.805
MH937487	MH973662	78.17	88.607	80.481	76.423
MH937487	NC_000871	71.463	83.683	67.401	68.039
MH937487	NC_002072	78.418	76.409	75.903	75.179
MH937488	MH937500	88.565	88.849	88.88	88.285
MH937488	MH937504	76.323	87.345	67.841	73.333
MH937488	MH973662	74.452	85.074	78.001	71.878
MH937488	NC_000871	71.905	80.067	58.105	69.628
MH937488	NC_002072	79.065	85.935	79.497	77.94
MH937490	MH937496	71.016	78.007	67.87	68.379
MH937490	NC_013645	70.52	73.936	71.242	66.393
MH937493	MH937504	72.583	74.559	71.223	68.833
MH937494	MH937509	70.607	83.381	61.137	70.188
MH937494	MH937510	75.947	81.55	69.857	74.879
MH937494	MH937511	81.548	76.7	75.358	80.506
MH937495	MH937496	92.795	84.956	90.096	91.435
MH937495	MH973661	74.383	85.869	82.779	73.803
MH937495	NC_013645	72.819	76.776	69.131	69.57
MH937496	MH973661	72.382	85.062	75.625	70.567
MH937496	NC_013645	70.542	75.555	66.031	66.308
MH937500	MH937504	74.155	83.724	70.251	71.828
MH937500	MH973662	76.426	89.423	83.014	75.436
MH937500	NC_002072	83.523	81.939	83.982	82.485
MH937504	MH973662	75.143	82.776	62.954	70.831
MH937504	NC_000871	82.028	89.957	89.579	80.327
MH937504	NC_000872	73.585	72.74	71.35	72.528
MH937504	NC_002072	73.835	83.029	69.564	70.337
MH937507	NC_007019	76.225	80.692	79.036	74.996
MH937507	NC_013598	72.838	87.111	67.066	70.662
MH937508	MH973662	73.934	82.495	66.562	70.677
MH937508	NC_002072	72.425	71.586	68.319	66.864
MH937509	MH937510	81.036	88.091	75.362	79.44
MH937509	MH937511	72.751	85.291	69.188	71.821
MH937510	MH937511	81.947	87.291	87.22	81.341
MH973661	NC_013645	72.435	78.074	76.276	72.449
MH973662	NC_000871	73.233	88.112	66.216	69.19
MH973662	NC_002072	76.957	83.913	70.931	73.903
MH973663	MK202159	84.214	86.866	88.508	83.776
MH973663	NC_012753	81.962	82.151	77.034	80.635
MH976515	MN444870	70.254	75.798	67.644	63.51
MH976515	MT684599	71.066	75.894	70.676	63.928
MH976515	OK040786	71.483	76.208	66.692	64.824
MK112547	MK820642	83.059	87.347	87.097	82.312
MK112547	MT723938	71.48	69.458	70.113	71.722
MK112547	MT889398	71.136	81.141	74.026	70.059
MK112547	MW712717	80.615	85.238	75.354	78.944
MK112547	MZ274304	74.844	78.925	79.439	73.877
MK112547	NC_031061	70.522	78.927	72.359	69.957
MK112547	NC_031097	76.114	79.174	80.911	75.065
MK112547	NC_031233	88.511	93.944	93.067	87.44
MK144667	MW390886	76.227	79.121	74.776	74.783
MK144667	NC_005178	87.745	88.161	89.058	87.091
MK144667	NC_008717	71.613	65.929	64.873	69.428
MK144667	NC_011611	70.762	71.889	65.731	67.276
MK144667	NC_011613	84.306	86.589	83.574	84.036
MK144667	NC_020198	70.898	72.966	65.216	67.146
MK144667	NC_020202	84.363	75.305	83.183	83.928
MK144667	NC_020203	77.614	74.344	73.073	75.87
MK144667	NC_023700	83.332	78.81	83.403	83.459
MK144667	NC_024330	84.634	87.275	85.865	83.814
MK144667	NC_024782	78.645	81.644	73.042	77.251
MK144667	NC_026601	74.953	74.366	71.81	73.252
MK144667	NC_027298	88.521	92.231	92.721	88.513
MK202159	MK202161	70.547	73.706	64.157	70.804
MK202159	NC_012753	74.238	78.138	66.117	74.332
MK279848	MK801729	76.133	91.158	70.431	75.71
MK279848	MN428048	81.763	86.473	81.148	81.927
MK279848	MT771346	70.456	70.11	61.615	69.329
MK279848	MZ456039	74.689	87.418	68.285	74.267
MK288021	OK499991	76.657	78.848	69.013	72.38
MK288022	MW392802	83.071	94.426	88.457	80.958
MK801729	MK937609	74.336	78.311	70.453	73.507
MK801729	MN428048	76.475	86.425	76.191	76.299
MK801729	MT771346	83.341	81.767	77.935	82.745
MK801729	MZ456039	91.01	81.852	89.741	90.964
MK801729	MZ681517	73.766	75.224	70.773	73.714
MK820642	MT889398	74.409	80.641	70.787	73.653
MK820642	MT952844	71.538	78.967	63.846	70.594
MK820642	MW712717	79.905	85.349	78.366	79.892
MK820642	MZ274304	70.648	70.24	72.318	70.207
MK820642	NC_031061	71.557	78.347	67.716	71.043
MK820642	NC_031097	84.852	86.749	86.153	84.844
MK820642	NC_031233	94.519	90.504	94.095	94.909
MK838116	MN131137	94.649	96.163	94.255	94.295
MK838116	NC_070957	91.009	89.621	90.277	89.596
MK919473	MK967398	81.849	78.442	82.666	81.089
MK919473	MZ209300	81.173	82.497	79.512	79.564
MK919473	MZ747520	80.133	75.535	85.763	78.686
MK919473	NC_031224	80.249	83.085	84.106	78.857
MK919473	NC_041948	81.176	78.094	86.236	79.919
MK937609	MT771346	80.976	80.761	80.759	80.833
MK937609	MZ456039	74.37	69.544	67.256	73.103
MK937609	MZ681517	79.066	71.436	73.117	78.354
MK967378	MT658805	72.465	76.085	69.233	65.789
MK967385	MN062716	85.443	92.193	87.243	85.166
MK967385	MN284906	86.817	92.771	91.355	86.842
MK967385	MN586015	80.89	86.403	79.151	80.411
MK967385	MT776810	85.749	77.676	85.838	84.541
MK967385	MZ622167	83.35	88.331	85.521	81.189
MK967385	OK040785	88.086	89.456	92.334	87.654
MK967398	MZ209300	84.278	84.578	90.622	83.138
MK967398	MZ747520	83.305	87.302	83.998	82.528
MK967398	NC_031224	91.43	85.033	93.362	90.846
MK967398	NC_041948	83.928	92.704	90.066	83.082
MN029011	NC_070971	93.753	97.351	97.62	93.007
MN032614	OL964756	77.099	80.242	70.175	73.737
MN062716	MN284906	89.168	92.52	93.199	88.066
MN062716	MN586015	86.375	90.576	84.976	85.59
MN062716	MT776810	84.371	90.447	85.864	83.984
MN062716	MZ622167	82.571	86.521	80.651	81.495
MN062716	OK040785	94.155	94.495	92.492	93.745
MN087708	MZ348423	86.948	91.565	88.938	85.21
MN087708	NC_048849	88.192	90.807	89.383	86.199
MN087708	OL989991	89.044	92.121	91.377	87.068
MN096369	NC_048176	90.907	89.695	94.539	89.592
MN131137	NC_070957	92.465	89.839	91.459	91.05
MN148435	MN508615	78.797	85.642	82.22	76.906
MN148435	MN715356	81.303	83.052	83.492	80.436
MN148435	MT129653	84.435	90.485	91.198	83.05
MN148435	MT129655	81.593	84.6	84.706	80.57
MN148435	MZ234028	86.514	94.525	91.308	85.71
MN148435	MZ648214	81.335	82.939	82.252	79.494
MN148435	NC_010324	83.784	94.001	90.212	82.927
MN148435	NC_018835	82.696	90.881	83.683	81.54
MN148435	NC_027395	86.256	94.391	88.79	85.515
MN148435	NC_028903	83.162	94.482	82.377	82.161
MN148435	NC_070991	79.333	83.733	78.406	77.731
MN148435	NC_070992	81.066	89.418	79.798	79.049
MN204493	MW822144	70.075	74.605	48.009	61.194
MN284906	MN586015	83.593	83.232	82.438	82.376
MN284906	MT776810	82.408	89.718	80.997	81.427
MN284906	MZ622167	80.908	85.133	78.188	78.864
MN284906	OK040785	90.268	92.531	95.132	88.828
MN428048	MT771346	70.18	77.26	65.216	69.43
MN428048	MZ456039	75.842	84.037	70.635	75.707
MN444870	MT684599	93.389	93.383	94.935	92.529
MN444870	OK040786	92.955	93.286	93.777	92.211
MN508615	MN715356	76.572	83.182	71.981	74.511
MN508615	MT129653	83.486	85.852	82.634	81.211
MN508615	MT129655	77.996	81.372	71.623	75.474
MN508615	MZ234028	80.648	90.6	78.626	79.033
MN508615	MZ648214	76.998	86.569	75.354	74.228
MN508615	NC_010324	81.299	88.178	77.566	79.427
MN508615	NC_018835	77.544	85.085	74.012	75.321
MN508615	NC_027395	81.975	88.507	84.695	80.502
MN508615	NC_028903	77.592	83.234	73.972	75.181
MN508615	NC_070991	80.56	81.869	75.455	77.939
MN508615	NC_070992	77.425	80.361	75.756	75.343
MN536023	NC_003327	83.303	69.748	85.171	81.902
MN536023	NC_004736	77.802	92.695	78.694	78.631
MN536023	NC_055051	84.81	95.305	86.398	85.153
MN549360	MT778837	83.338	85.443	80.822	79.902
MN549360	MT778839	82.597	87.198	82.07	79.466
MN549360	NC_025429	82.93	85.368	82.202	79.228
MN549360	NC_070889	85.556	90.205	87.509	82.936
MN586015	MT776810	85.707	86.167	90.738	84.989
MN586015	MZ622167	82.949	89.124	84.085	82.461
MN586015	OK040785	85.022	84.423	83.836	84.133
MN586022	MZ820089	89.238	93.399	91.166	87.313
MN690600	NC_005948	81.644	94.792	78.093	80.407
MN690600	NC_005949	81.631	94.764	78.093	80.394
MN715356	MT129653	80.391	86.144	84.039	79.721
MN715356	MT129655	79.674	82.363	81.831	78.706
MN715356	MZ234028	80.247	84.46	80.084	78.785
MN715356	MZ648214	78.729	84.089	80.681	77.057
MN715356	NC_010324	79.396	86.343	81.317	78.456
MN715356	NC_018835	79.203	84.687	78.896	78.011
MN715356	NC_027395	79.909	86.578	78.307	78.963
MN715356	NC_028903	79.144	84.712	81.675	77.845
MN715356	NC_070991	76.515	80.148	74.072	75.164
MN715356	NC_070992	77.469	83.938	73.039	75.257
MN719123	NC_002362	76.44	94.933	70.654	76.053
MN719123	NC_002363	75.655	94.754	73.424	75.221
MN737551	NC_054640	72.399	75.127	65.882	70.925
MN737551	NC_054646	71.616	76.62	71.631	68.296
MN908689	NC_048093	73.153	72.537	75.192	67.633
MN908689	OL549189	70.596	67.025	50.159	61.849
MN937349	MZ398240	92.928	92.489	97.062	92.354
MN937349	MZ398241	88.2	92.68	92.501	87.231
MN988483	MN988497	74.977	76.448	75.58	71.259
MN988483	MW980066	75.473	83.372	74.059	71.49
MN988483	MW980071	94.596	93.724	97.163	93.402
MN988486	MN988532	74.165	76.349	60.862	65.215
MN988486	MN988534	75.46	75.654	60.281	66.878
MN988497	MW980066	89.679	93.998	94.13	88.348
MN988497	MW980071	75.229	75.145	76.621	71.481
MN988517	MN988555	82.307	82.396	87.102	79.956
MN988521	MN988525	92.746	94.46	94.339	91.183
MN988532	MN988534	86.442	88.93	88.164	84.682
MT024865	MT024872	94.794	94.379	97.291	94.01
MT080102	MZ955867	92.284	95.323	93.635	90.971
MT080102	NC_013692	91.67	91.137	95.185	90.398
MT080102	NC_024140	91.507	89.335	91.165	89.958
MT080102	NC_027388	92.688	91.983	91.856	91.193
MT080102	NC_031104	91.614	89.414	91.785	90.362
MT080102	NC_041907	94.982	92.961	96.035	94.062
MT080102	OK665488	93.367	95.658	96.022	91.88
MT129653	MT129655	83.113	90.058	88.408	82.151
MT129653	MZ234028	87.324	89.928	88.657	86.438
MT129653	MZ648214	81.224	86.098	82.187	79.503
MT129653	NC_010324	88.106	87.933	89.683	86.98
MT129653	NC_018835	84.547	84.523	85.447	83.934
MT129653	NC_027395	87.963	91.962	87.349	87.216
MT129653	NC_028903	84.881	86.466	88.234	84.167
MT129653	NC_070991	80.905	84.517	79.849	80.002
MT129653	NC_070992	80.883	86.372	82.2	78.993
MT129655	MZ234028	81.617	89.859	86.442	80.378
MT129655	MZ648214	80.283	81.986	75.456	79.14
MT129655	NC_010324	81.514	87.927	84.343	79.988
MT129655	NC_018835	87.494	90.952	91.42	86.147
MT129655	NC_027395	81.882	87.977	75.989	80.334
MT129655	NC_028903	85.197	90.543	89.931	83.765
MT129655	NC_070991	80.321	83.447	74.218	78.839
MT129655	NC_070992	79.517	85.088	78.12	77.341
MT239398	MZ420230	76.521	86.169	78.667	75.995
MT239398	NC_001895	71.24	81.201	70.429	71.365
MT239398	NC_004745	79.862	90.872	77.169	79.454
MT239398	NC_005056	77.301	81.686	79.085	76.278
MT239398	NC_022750	75.585	85.34	69.64	74.715
MT239398	NC_028896	71.258	85.551	70.674	70.803
MT239398	NC_028943	70.208	81.09	66.668	69.941
MT239398	NC_041848	73.045	72.333	69.913	72.818
MT239398	NC_049385	74.826	81.1	69.845	74.442
MT239398	NC_049386	70.925	81.966	66.109	70.65
MT239398	NC_049387	76.284	90.95	74.712	76.02
MT239398	NC_049388	71.012	81.347	64.167	70.814
MT239398	NC_049389	72.832	81.539	67.941	71.917
MT239398	NC_049390	71.726	86.025	67.52	71.407
MT239398	NC_049457	77.755	86.126	77.645	77.163
MT239398	NC_049461	75.981	85.921	77.352	75.449
MT239398	NC_055844	76.291	77.404	76.61	74.721
MT239398	NC_055845	77.744	77.694	75.539	77.003
MT239398	NC_055846	79.567	82.089	77.889	78.12
MT239398	NC_070904	75.825	78.173	77.689	75.268
MT239398	NC_070905	76.321	86.035	73.466	75.244
MT239398	NC_070906	75.436	86.098	70.871	74.734
MT239398	OV192280	74.902	78.039	76.074	74.195
MT254578	NC_023007	87.663	89.416	88.803	85.327
MT254578	OK499972	79.372	80.605	75.849	75.722
MT254578	OK499987	80.68	82.785	74.591	75.591
MT254578	OK499994	79.826	84.176	77.087	75.247
MT495635	NC_008575	84.77	71.507	88.169	83.819
MT495635	NC_019548	89.52	72.593	92.927	88.623
MT495635	NC_055053	88.692	72.494	89.394	88.213
MT497067	MT497068	90.738	88.721	92.821	90.287
MT497067	NC_055852	90.633	88.57	91.06	90.108
MT497067	NC_055853	90.641	93.026	91.416	90.649
MT497067	NC_055854	86.315	89.868	86.691	85.888
MT497067	NC_055855	92.274	98.558	93.543	92.338
MT497068	NC_055852	94.376	94.098	97.872	94.083
MT497068	NC_055853	86.177	90.179	86.774	85.776
MT497068	NC_055854	90.529	93.871	92.903	90.692
MT497068	NC_055855	88.239	95.677	88.993	87.737
MT639653	MT889375	82.172	82.485	82.528	78.575
MT639653	MT889376	74.864	83.017	62.051	70.87
MT639653	MW055910	70.817	78.111	58.495	66.543
MT639653	MZ005682	73.938	76.389	60.559	68.888
MT639653	NC_048097	71.366	77.236	64.497	64.879
MT639653	OL549188	73.879	79.495	70.955	69.276
MT639653	OL549191	77.696	77.324	77.626	75.556
MT639653	OL549192	75.351	78.969	57.639	69.136
MT664722	MT740244	93.509	90.285	94.648	93.143
MT664722	NC_048664	83.382	87.183	78.685	81.41
MT664722	NC_048861	91.987	92.574	94.209	91.041
MT682708	MW630115	73.61	84.758	74.189	71.276
MT682708	MZ394712	75.01	77.685	69.729	73.049
MT682708	NC_015933	76.326	77.327	74.202	74.756
MT682708	NC_018854	78.261	87.192	75.02	76.167
MT682708	NC_019423	78.629	80.202	78.077	77.531
MT682708	NC_023589	73.907	77.936	71.399	71.273
MT682708	NC_024142	77.903	87.591	71.319	75.871
MT682708	NC_024786	80.061	87.507	79.303	78.838
MT682708	NC_024790	82.1	87.985	80.74	80.728
MT682708	NC_041906	74.394	82.894	73.333	71.434
MT682708	NC_070871	76.313	77.849	78.735	73.926
MT684598	MW822145	71.306	75.049	60.302	64.845
MT684599	OK040786	96.015	93.873	96.767	95.257
MT732432	NC_021796	91.936	94.727	95.029	91.68
MT732450	MT732451	94.382	95.121	94.93	94.052
MT732458	MT732463	71.535	72.794	74.889	71.904
MT740244	NC_048664	81.453	84.425	78.818	79.267
MT740244	NC_048861	90.927	92.464	93.522	90.033
MT771342	MW055908	70.451	76.777	77.252	68.844
MT771346	MZ456039	81.453	72.657	75.755	80.633
MT771346	MZ681517	70.227	70.6	63.943	69.622
MT776810	MZ622167	91.796	93.26	95.74	90.757
MT776810	OK040785	84.879	77.667	86.631	84.546
MT778837	MT778839	92.849	94.459	93.785	91.945
MT778837	NC_025429	93.605	94.578	94.555	92.321
MT778837	NC_070889	82.993	85.112	79.775	79.25
MT778839	NC_025429	91.285	95.842	94.193	89.932
MT778839	NC_070889	82.226	90.16	79.83	78.815
MT889375	MT889376	72.213	78.899	64.116	66.842
MT889375	MW055910	75.49	76.737	71.605	71.631
MT889375	MZ005682	79.91	77.571	82.258	74.407
MT889375	NC_048097	74.604	74.62	68.114	67.445
MT889375	OL549188	78.884	77.546	79.522	74.26
MT889375	OL549191	74.335	71.035	69.352	69.633
MT889375	OL549192	79.727	67.694	77.367	74.438
MT889376	MW055910	75.275	84.599	66.43	70.16
MT889376	MZ005682	72.213	81.899	65.392	66.801
MT889376	OL549188	72.295	81.533	62.494	67.814
MT889376	OL549191	76.991	81.062	72.452	71.334
MT889376	OL549192	73.51	81.66	71.01	69.482
MT889398	MT952844	80.995	85.441	74.891	80.05
MT889398	MW712717	71.731	83.167	74.85	71.002
MT889398	MZ274304	70.915	77.376	76.349	70.514
MT889398	NC_031061	91.826	92.728	94.433	92.036
MT889398	NC_031097	75.313	80.618	70.83	74.551
MT889398	NC_031233	74.592	78.492	73.408	73.619
MT901800	NC_002014	89.437	70.778	88.093	86.732
MT952844	NC_031061	77.533	84.926	72.367	77.641
MT952844	NC_031097	72.689	80.487	68.746	71.484
MT952844	NC_031233	71.738	74.307	66.11	70.756
MW055908	MZ171371	76.384	74.306	74.361	75.772
MW055910	MZ005682	89.501	75.23	94.602	88.941
MW055910	NC_048097	70.89	62.455	57.424	64.968
MW055910	OL549188	93.669	84.491	98.047	93.501
MW055910	OL549191	73.674	75.177	64.492	66.688
MW055910	OL549192	87.907	91.784	93.168	85.114
MW057856	MW057861	91.277	91.425	91.837	90.974
MW147367	NC_031235	70.078	68.214	63.275	61.106
MW175890	NC_020079	91.631	94.365	92.696	90.592
MW175890	NC_047770	91.785	92.739	93.743	90.827
MW175890	NC_047994	92.17	92.636	90.662	91.406
MW175890	NC_048196	91.107	94.228	91.986	90.011
MW175890	NC_052654	93.991	95.647	95.021	92.905
MW175890	NC_052656	91.87	92.418	93.578	91.154
MW175890	NC_052658	86.871	90.664	88.503	85.6
MW175890	NC_052659	86.427	90.127	87.078	85.301
MW175890	NC_052660	89.876	94.388	91.069	88.66
MW175890	NC_052661	91.826	88.685	94.765	90.851
MW175890	NC_052662	92.441	94.699	92.996	91.808
MW325771	NC_027331	85.624	90.212	86.189	84.152
MW325771	NC_028857	82.957	86.332	80.872	81.193
MW325771	NC_042067	86.757	90.47	89.388	85.631
MW343794	NC_019402	85.985	89.874	88.873	83.452
MW390886	NC_005178	74.338	78.886	72.663	71.968
MW390886	NC_008717	71.866	84.129	61.458	69.871
MW390886	NC_009818	79.665	88.452	75.626	75.688
MW390886	NC_011611	78.001	80.702	71.229	75.814
MW390886	NC_011613	78.817	90.821	76.622	76.162
MW390886	NC_020198	72.07	80.121	62.8	70.103
MW390886	NC_020202	83.529	87.847	81.354	81.486
MW390886	NC_020203	72.669	81.305	64.967	69.112
MW390886	NC_023700	78.524	83.167	78.02	76.744
MW390886	NC_024330	81.072	91.307	80.883	80.57
MW390886	NC_024782	73.248	85.892	66.424	70.183
MW390886	NC_026601	71.886	77.277	65.418	69.083
MW390886	NC_027298	72.234	90.262	71.939	70.573
MW390886	NC_041851	83.846	81.808	75.355	80.247
MW394388	NC_055919	85.332	82.176	83.653	84.934
MW419775	NC_049971	80.279	69.09	69.491	76.606
MW419775	NC_049972	85.192	79.427	81.738	83.036
MW598459	NC_014595	83.262	85.544	78.043	80.718
MW598459	NC_014792	78.354	83.311	74.307	73.489
MW598459	NC_028894	83.912	84.682	80.107	80.518
MW598459	NC_028925	79.142	82.739	76.198	74.489
MW598459	NC_028957	83.928	87.432	83.556	81.693
MW623430	NC_025467	85.559	75.123	85.992	84.227
MW623430	NC_028693	70.749	70.918	57.943	68.798
MW623430	NC_049932	84.971	82.139	79.194	81.859
MW623430	NC_049933	84.055	81.605	85.918	80.348
MW623430	NC_049934	71.798	73.005	65.127	69.208
MW623430	NC_049935	72.809	65.198	61.248	71.984
MW623430	NC_049936	71.104	78.288	65.89	69.26
MW623430	NC_049937	71.084	64.62	60.198	67.816
MW623430	NC_049938	71.577	54.749	56.507	69.543
MW623430	NC_049939	70.577	71.329	58.288	68.489
MW623430	NC_049940	70.257	70.313	61.09	67.576
MW623430	NC_055866	71.78	79.16	59.142	69.172
MW630115	MZ394712	76.384	87.763	71.131	74.909
MW630115	NC_015933	75.885	80.613	74.66	73.79
MW630115	NC_018854	81.446	85.522	85.435	80.513
MW630115	NC_019423	75.023	80.486	75.248	73.017
MW630115	NC_023589	82.001	83.944	78.739	80.59
MW630115	NC_024142	79.624	81.494	82.302	78.145
MW630115	NC_024786	75.226	77.121	77.831	73.525
MW630115	NC_024790	74.256	74.586	73.343	72.125
MW630115	NC_041906	82.446	87.053	84.895	81.297
MW630115	NC_070871	75.883	86.918	77.136	74.881
MW712717	MZ274304	76.627	80.898	78.214	76.416
MW712717	NC_031097	80.766	84.011	81.46	80.363
MW712717	NC_031233	84.439	88.783	83.981	84.101
MW980066	MW980071	75.552	77.969	77.077	71.593
MZ005682	NC_048097	73.629	62.624	56.402	66.393
MZ005682	OL549188	93.275	85.888	96.371	92.596
MZ005682	OL549191	71.79	72.099	56.602	66.088
MZ005682	OL549192	88.776	87.523	93.449	86.265
MZ089978	MZ089979	81.315	69.853	76.915	77.069
MZ130474	NC_055874	81.709	83.246	76.641	78.902
MZ130475	NC_055868	79.199	80.905	70.307	72.296
MZ130478	NC_055884	83.888	89.88	84.134	83.015
MZ130479	NC_055828	79.965	87.581	79.868	76.71
MZ130479	NC_055870	86.731	88.238	84.858	83.981
MZ130487	MZ130489	76.157	85.608	74.592	70.454
MZ130492	NC_055894	83.299	91.475	82.705	81.54
MZ130494	NC_055898	70.838	70.792	69.119	69.329
MZ130496	MZ130498	70.628	76.78	73.95	69.29
MZ130496	NC_055892	88.448	93.811	87.527	87.328
MZ130496	NC_055896	86.24	87.394	88.701	84.563
MZ130497	NC_055899	70.869	73.221	70.25	71.092
MZ130498	NC_055891	81.487	80.031	79.259	79.235
MZ150788	MZ171371	71.926	78.102	66.934	70.385
MZ150788	NC_041883	90.101	94.619	87.278	89.951
MZ150788	OM203160	72.694	73.299	69.956	71.219
MZ152915	NC_047813	88.889	95.06	92.409	88.504
MZ152915	NC_047814	90.147	88.033	94.063	90.059
MZ152915	NC_070879	94.689	96.299	93.445	94.393
MZ209300	MZ747520	85.563	85.419	88.874	85.393
MZ209300	NC_031224	81.666	79.317	83.172	80.314
MZ209300	NC_041948	84.724	84.979	83.148	84.24
MZ234017	MZ342906	91.715	89.012	89.434	90.658
MZ234017	MZ398243	92.988	93.936	92.613	92.625
MZ234017	NC_018859	79.393	86.05	79.091	75.575
MZ234028	MZ648214	81.665	82.518	78.662	79.475
MZ234028	NC_010324	89.598	88.391	92.785	89.215
MZ234028	NC_018835	83.412	78.807	83.795	81.57
MZ234028	NC_027395	94.263	87.964	96.069	93.909
MZ234028	NC_028903	82.798	80.432	86.147	81.081
MZ234028	NC_070991	81.561	86.271	83.634	79.757
MZ234028	NC_070992	81.764	87.967	83.383	79.626
MZ274304	NC_031097	71.268	74.56	69.727	70.88
MZ274304	NC_031233	75.313	76.383	78.388	74.466
MZ326856	MZ326857	91.233	93.108	93.949	90.23
MZ326856	NC_049463	86.005	89.659	89.731	83.708
MZ326857	NC_049463	87.877	88.197	90.748	85.414
MZ342906	MZ398243	87.197	84.779	83.68	85.727
MZ342906	NC_018859	77.165	73.5	75.885	72.93
MZ348421	NC_048653	73.3	81.543	65.276	69.81
MZ348421	NC_048654	73.904	76.5	64.863	70.743
MZ348421	NC_048659	74.103	81.508	69.017	70.335
MZ348421	NC_048704	74.359	78.21	65.893	70.984
MZ348423	NC_028683	70.331	67.562	44.077	57.562
MZ348423	NC_048849	85.561	87.714	87.212	83.613
MZ348423	OL989991	86.536	87.115	86.098	84.599
MZ359091	NC_004678	86.598	73.299	84.32	86.847
MZ359091	NC_007046	85.543	83.101	80.828	86.09
MZ359091	NC_009875	89.68	84.348	86.967	88.636
MZ359091	NC_016565	84.77	84.696	85.107	81.416
MZ359091	NC_023550	87.642	82.008	84.5	86.927
MZ359091	NC_031008	87.179	84.604	85.51	85.768
MZ359091	NC_031046	86.273	81.699	87.44	82.111
MZ359091	NC_047788	87.436	85.332	84.595	87.399
MZ359091	NC_047855	85.855	64.897	81.645	86.136
MZ359091	NC_047919	88.413	82.397	87.022	87.918
MZ359091	NC_048107	87.293	84.162	90.572	85.635
MZ359091	NC_048159	87.244	92.857	87.546	84.559
MZ359091	NC_055802	82.82	76.848	80.415	81.281
MZ359091	NC_055814	84.745	82.444	73.148	83.784
MZ359091	NC_055906	85.895	72.419	85.478	84.982
MZ359091	NC_055916	92.846	96.08	95.742	90.907
MZ394712	NC_015933	74.513	79.637	79.301	73.488
MZ394712	NC_018854	78.308	86.048	80.067	76.337
MZ394712	NC_019423	74.87	80.248	69.688	72.801
MZ394712	NC_023589	75.173	76.51	75.133	73.513
MZ394712	NC_024142	78.784	88.276	74.29	76.917
MZ394712	NC_024786	76.815	87.002	71.155	75.193
MZ394712	NC_024790	77.763	85.561	72.143	76.382
MZ394712	NC_041906	76.435	85.708	78.834	74.756
MZ394712	NC_070871	86.524	85.542	83.254	86.059
[truncated: 20,608 more rows]

## Sheet: Fig. 2c
tool	time	mem
Vclust	23.41	3359371
skani	3.98	1556288
FastANI	32.84	2371440
VIRIDIC	953380	516931136

## Sheet: Fig. 2d
query_name	reference_name	query_size	reference_size	intersection_size	ANI_pearsonr	AF_pearsonr
MMseqs2	BLAST	3104793	4361743	3067011	0.817	0.659
FastANI	BLAST	5878019	4361743	4059072	0.192	0.282
skani	BLAST	4979423	4361743	4174849	0.648	0.834
MegaBLAST	BLAST	4449309	4361743	4232352	0.967	0.982
Vclust	BLAST	4691362	4361743	4311349	0.965	0.981

## Sheet: Fig. 2e
tool	days	hours	minutes	seconds	time_s	GB
Vclust fraction 0.2	0	2	21	46	8506	91.6
Vclust	0	4	4	32	14672	245.8
MMseqs2	0	6	29	48	23388	763.2
FastANI	1	0	34	39	88479	353.9
skani	4	22	38	0	427080	103.9
MegaBLAST	19	22	45	16	1723516	91.8
BLASTn*	1495	7	20	45	129194445	56.8

## Sheet: Fig. 2f
algorithm	time	mem
Leiden	247	32476344
CD-HIT	76	5363831
Set-cover	77	5347910
UCLUST	87	11236061
Complete-linkage	190	26170233
Single-linkage	78.26	5344195

## Sheet: Extended Data Fig. 1
id1	id2	distance_value
a	b	0.08
a	c	0.18
b	f	0.04
c	e	0.13
d	f	0.23
e	f	0.02

## Sheet: Extended Data Fig. 3
	1				2				4				8				16				32				64
	hh	mm	ss	mem	hh	mm	ss	mem	hh	mm	ss	mem	hh	mm	ss	mem	hh	mm	ss	mem	hh	mm	ss	mem	hh	mm	ss	mem
MegaBLAST	39	52	52	9.6	20	59	21	8.8	11	27	13	8.8	6	42	33	8.9	4	17	17	8.9	3	1	43	8.9	2	28	43	9.1
skani	27	52	59	8	14	7	37	8	7	18	45	8.1	3	45	28	8.1	1	52	53	8.1	0	55	5	8.2	0	22	57	8.7
FastANI	6	34	59	37.3	3	32	2	44.3	1	56	11	53.2	1	3	50	64.6	0	37	48	74.1	0	24	14	84.8	0	17	54	102.1
MMseqs2	5	38	30	51.4	2	50	54	51.4	1	26	44	51.5	0	44	25	51.6	0	23	25	51.8	0	12	54	52.3	0	8	0	53.1
Vclust	0	37	21	125.6	0	22	34	125.2	0	15	0	125.2	0	11	18	125.7	0	9	44	125.7	0	9	9	125.7	0	9	19	125.7
Vclust-fraction	0	35	16	36.5	0	18	54	36.4	0	10	44	36.5	0	6	43	36.5	0	4	47	36.6	0	4	0	36.7	0	3	56	36.8

## Sheet: Extended Data Fig. 4a
No. parts	Part size	full			sketch
		Time [s]	Time [h]	Memory [GB]	Time [s]	Time [h]	Memory [GB]
1	15722824	7928	2.20222	984.22	2716	0.754444	348.82
2	7861413	8316	2.31	658.42	2903	0.806389	235.8
3	5240942	8646	2.40167	531.59	2950	0.819444	155.88
4	3930707	8971	2.49194	430.22	3011	0.836389	120.82
5	3144566	9117	2.5325	361.09	3068	0.852222	101.39
6	2620472	9213	2.55917	298.76	3088	0.857778	91.1
8	1965354	9541	2.65028	247.66	3196	0.887778	78.75
10	1572283	9843	2.73417	213.88	3274	0.909444	69.06
15	1048189	10574	2.93722	145.68	3529	0.980278	46.68
20	786142	11646	3.235	113.82	3766	1.04611	38.05

## Sheet: Extended Data Fig. 4b
	no batches			2M batches			results
Sketch	Time [s]	Time [h]	Memory [GB]	Time [s]	Time [h]	Memory [GB]	filter	both	full	sketch
1	7928	2.20222	984.22	9306	2.585	245.76	405549576	191549932	0	0
0.5	4611	1.28083	595.56	5419	1.50528	132.95	405947169	191549924	8	201
0.2	2716	0.754444	348.82	3202	0.889444	74.99	405947169	191549863	69	84
0.1	2213	0.614722	275.16	2585	0.718056	54.28	406379832	191549319	613	9
0.05	2199	0.610833	275.16	2250	0.625	54.07	406106321	191549000	932	91
0.02	1676	0.465556	275.16	1808	0.502222	54.07	407313597	191547033	2899	109
0.01	1472	0.408889	275.16	1682	0.467222	54.07	409870937	191538244	11688	10
0.005	1401	0.389167	275.16	1633	0.453611	54.07	411223249	191460057	89875	2
0.002	1391	0.386389	275.16	1601	0.444722	54.07	435782893	190470164	1079768	4
0.001	1383	0.384167	275.16	1592	0.442222	54.07	479940111	186925993	4623939	2

## Sheet: Extended Data Figure 5a
genome_id1	genome_id2	tANI	tANI_permuted
NC_027364	NC_025447	91.56	91.56
NC_025447	NC_027364	91.56	91.56
NC_019526	NC_027399	92.95	92.95
NC_027399	NC_019526	92.95	92.95
NC_048048	NC_048047	78.27	78.27
NC_048047	NC_048048	78.27	78.27
NC_019406	NC_048046	78.01	78.06
NC_048046	NC_019406	78.01	78.06
NC_042081	NC_004629	93.25	93.26
NC_004629	NC_042081	93.25	93.26
NC_048792	NC_048668	93.09	93.09
NC_048668	NC_048792	93.09	93.09
NC_041975	NC_041972	95.17	95.17
NC_041972	NC_041975	95.17	95.17
NC_042098	NC_041972	95.88	95.88
NC_041972	NC_042098	95.88	95.88
NC_041973	NC_041972	95.69	95.69
NC_041972	NC_041973	95.69	95.69
NC_041974	NC_041972	95.36	95.36
NC_041972	NC_041974	95.36	95.36
NC_023557	NC_041972	95.26	95.26
NC_041972	NC_023557	95.26	95.26
NC_042098	NC_041975	94.98	94.98
NC_041975	NC_042098	94.98	94.98
NC_041973	NC_041975	97.09	97.09
NC_041975	NC_041973	97.09	97.09
NC_041974	NC_041975	97.01	97.01
NC_041975	NC_041974	97.01	97.01
NC_023557	NC_041975	95.3	95.3
NC_041975	NC_023557	95.3	95.3
NC_041973	NC_042098	95.4	95.4
NC_042098	NC_041973	95.4	95.4
NC_041974	NC_042098	95.04	95.04
NC_042098	NC_041974	95.04	95.04
NC_023557	NC_042098	94.71	94.71
NC_042098	NC_023557	94.71	94.71
NC_041974	NC_041973	97.57	97.57
NC_041973	NC_041974	97.57	97.57
NC_023557	NC_041973	95.7	95.7
NC_041973	NC_023557	95.7	95.7
NC_023557	NC_041974	95.35	95.35
NC_041974	NC_023557	95.35	95.35
MZ443774	MZ443776	75.14	75.12
MZ443776	MZ443774	75.14	75.12
MZ443777	MZ443776	81.44	81.42
MZ443776	MZ443777	81.44	81.42
MZ443779	MZ443776	71.22	71.26
MZ443776	MZ443779	71.22	71.26
NC_048054	MZ443776	71.54	71.5
MZ443776	NC_048054	71.54	71.5
MZ443786	MZ443782	73.81	73.85
MZ443782	MZ443786	73.81	73.85
MZ443785	MZ443782	92.78	92.78
MZ443782	MZ443785	92.78	92.78
MZ443788	MZ443782	72.06	72.1
MZ443782	MZ443788	72.06	72.1
MZ443786	NC_047995	72.91	72.9
NC_047995	MZ443786	72.91	72.9
MZ443788	NC_047995	74.78	74.77
NC_047995	MZ443788	74.78	74.77
MZ443774	MZ443770	76.24	76.24
MZ443770	MZ443774	76.24	76.24
MZ443777	MZ443774	75.66	75.62
MZ443774	MZ443777	75.66	75.62
MZ443785	MZ443786	74.57	74.64
MZ443786	MZ443785	74.57	74.64
MZ443788	MZ443786	78.51	78.48
MZ443786	MZ443788	78.51	78.48
MZ443788	MZ443785	72.16	72.19
MZ443785	MZ443788	72.16	72.19
MZ443779	MZ443777	71.44	71.42
MZ443777	MZ443779	71.44	71.42
NC_048054	MZ443777	71.41	71.44
MZ443777	NC_048054	71.41	71.44
NC_049851	NC_049850	91.88	91.88
NC_049850	NC_049851	91.88	91.88
NC_048054	MZ443779	88.21	88.2
MZ443779	NC_048054	88.21	88.2
MK838116	NC_070957	89.6	89.58
NC_070957	MK838116	89.6	89.58
MN131137	NC_070957	91.05	91.05
NC_070957	MN131137	91.05	91.05
MN131137	MK838116	94.3	94.3
MK838116	MN131137	94.3	94.3
NC_048053	NC_048077	86.53	86.55
NC_048077	NC_048053	86.53	86.55
NC_023568	NC_028829	94.27	94.28
NC_028829	NC_023568	94.27	94.28
NC_019929	NC_031107	70.01	69.94
NC_031107	NC_019929	70.01	69.94
NC_048821	NC_048747	81.45	81.45
NC_048747	NC_048821	81.45	81.45
NC_042100	NC_048779	87.93	87.93
NC_048779	NC_042100	87.93	87.93
OL964756	MN032614	73.74	73.69
MN032614	OL964756	73.74	73.69
NC_055733	NC_005260	72.12	72.12
NC_005260	NC_055733	72.12	72.12
NC_048673	NC_019538	87.29	87.3
NC_019538	NC_048673	87.29	87.3
NC_048045	NC_019408	81.71	81.69
NC_019408	NC_048045	81.71	81.69
NC_047712	NC_047713	92.96	92.97
NC_047713	NC_047712	92.96	92.97
NC_047714	NC_047713	89.4	89.42
NC_047713	NC_047714	89.4	89.42
NC_019405	NC_019411	88.83	88.81
NC_019411	NC_019405	88.83	88.81
NC_047714	NC_047712	88.38	88.36
NC_047712	NC_047714	88.38	88.36
MN988525	MN988521	91.18	91.15
MN988521	MN988525	91.18	91.15
NC_027204	NC_028945	86.98	87
NC_028945	NC_027204	86.98	87
NC_041929	NC_028945	86.75	86.76
NC_028945	NC_041929	86.75	86.76
NC_015288	NC_047734	77.16	77.17
NC_047734	NC_015288	77.16	77.17
NC_041929	NC_027204	95.14	95.14
NC_027204	NC_041929	95.14	95.14
NC_054937	NC_055713	79.8	79.81
NC_055713	NC_054937	79.8	79.81
NC_031047	NC_055713	78.85	78.85
NC_055713	NC_031047	78.85	78.85
NC_030953	NC_055713	80.61	80.59
NC_055713	NC_030953	80.61	80.59
NC_054916	NC_055713	82.22	82.24
NC_055713	NC_054916	82.22	82.24
NC_054924	NC_055713	78.94	78.92
NC_055713	NC_054924	78.94	78.92
NC_054915	NC_055713	76.67	76.63
NC_055713	NC_054915	76.67	76.63
NC_054944	NC_055713	81.93	81.93
NC_055713	NC_054944	81.93	81.93
NC_054943	NC_055713	80.19	80.19
NC_055713	NC_054943	80.19	80.19
NC_031011	NC_055713	80.95	80.92
NC_055713	NC_031011	80.95	80.92
NC_000866	NC_055713	75.29	75.33
NC_055713	NC_000866	75.29	75.33
NC_054919	NC_055713	84.04	84.02
NC_055713	NC_054919	84.04	84.02
NC_054909	NC_055713	83.66	83.69
NC_055713	NC_054909	83.66	83.69
NC_054926	NC_055713	82.37	82.37
NC_055713	NC_054926	82.37	82.37
NC_054907	NC_055713	77.38	77.37
NC_055713	NC_054907	77.38	77.37
NC_054920	NC_055713	81.69	81.69
NC_055713	NC_054920	81.69	81.69
NC_054921	NC_055713	83.34	83.34
NC_055713	NC_054921	83.34	83.34
NC_054911	NC_055713	83.6	83.6
NC_055713	NC_054911	83.6	83.6
NC_054902	NC_055713	79.01	79.01
NC_055713	NC_054902	79.01	79.01
NC_024125	NC_055713	81.64	81.66
NC_055713	NC_024125	81.64	81.66
NC_054912	NC_055713	82.26	82.26
NC_055713	NC_054912	82.26	82.26
NC_054899	NC_055713	81.19	81.19
NC_055713	NC_054899	81.19	81.19
NC_025419	NC_055713	79.81	79.81
NC_055713	NC_025419	79.81	79.81
NC_012635	NC_055713	82.18	82.18
NC_055713	NC_012635	82.18	82.18
NC_054935	NC_055713	81.88	81.88
NC_055713	NC_054935	81.88	81.88
NC_041919	NC_055713	81.75	81.76
NC_055713	NC_041919	81.75	81.76
NC_042078	NC_055713	80.83	80.82
NC_055713	NC_042078	80.83	80.82
NC_054928	NC_055713	81.44	81.46
NC_055713	NC_054928	81.44	81.46
NC_054945	NC_055713	80.99	81
NC_055713	NC_054945	80.99	81
NC_054933	NC_055713	80.98	80.99
NC_055713	NC_054933	80.98	80.99
NC_054918	NC_055713	81.41	81.43
NC_055713	NC_054918	81.41	81.43
NC_054930	NC_055713	82.98	82.96
NC_055713	NC_054930	82.98	82.96
NC_027404	NC_055713	78.78	78.78
NC_055713	NC_027404	78.78	78.78
NC_054917	NC_055713	81.12	81.12
NC_055713	NC_054917	81.12	81.12
NC_054941	NC_055713	84.44	84.44
NC_055713	NC_054941	84.44	84.44
NC_054927	NC_055713	79.49	79.48
NC_055713	NC_054927	79.49	79.48
NC_054901	NC_055713	80.65	80.67
NC_055713	NC_054901	80.65	80.67
NC_054938	NC_055713	80.54	80.54
NC_055713	NC_054938	80.54	80.54
NC_042129	NC_055713	79.42	79.43
NC_055713	NC_042129	79.42	79.43
NC_027983	NC_055713	83.84	83.84
NC_055713	NC_027983	83.84	83.84
NC_019399	NC_055713	79.4	79.41
NC_055713	NC_019399	79.4	79.41
NC_055780	NC_055713	84.23	84.22
NC_055713	NC_055780	84.23	84.22
NC_054905	NC_055713	80.76	80.75
NC_055713	NC_054905	80.76	80.75
NC_028927	NC_055713	80.94	80.93
NC_055713	NC_028927	80.94	80.93
NC_054939	NC_055713	81.47	81.48
NC_055713	NC_054939	81.47	81.48
KX009778	NC_055713	82.82	82.81
NC_055713	KX009778	82.82	82.81
NC_055723	NC_055713	81.05	81.04
NC_055713	NC_055723	81.05	81.04
NC_028780	NC_055713	80.55	80.55
NC_055713	NC_028780	80.55	80.55
NC_054914	NC_055713	81.99	82
NC_055713	NC_054914	81.99	82
NC_027353	NC_055713	79.54	79.54
NC_055713	NC_027353	79.54	79.54
NC_055724	NC_055713	81.87	81.86
NC_055713	NC_055724	81.87	81.86
NC_027349	NC_055713	85.1	85.1
NC_055713	NC_027349	85.1	85.1
NC_054923	NC_055713	83.13	83.12
NC_055713	NC_054923	83.13	83.12
NC_054932	NC_055713	80.59	80.62
NC_055713	NC_054932	80.59	80.62
NC_025449	NC_055713	80.48	80.48
NC_055713	NC_025449	80.48	80.48
NC_054906	NC_055713	79.72	79.7
NC_055713	NC_054906	79.72	79.7
NC_031085	NC_055713	80.3	80.3
NC_055713	NC_031085	80.3	80.3
NC_055831	NC_055713	84.25	84.24
NC_055713	NC_055831	84.25	84.24
NC_054903	NC_055713	80.62	80.61
NC_055713	NC_054903	80.62	80.61
NC_019503	NC_055713	82.09	82.1
NC_055713	NC_019503	82.09	82.1
NC_019505	NC_055713	83.44	83.45
NC_055713	NC_019505	83.44	83.45
NC_054929	NC_055713	83.23	83.23
NC_055713	NC_054929	83.23	83.23
NC_042039	NC_055713	80.95	80.95
NC_055713	NC_042039	80.95	80.95
NC_054910	NC_055713	82.43	82.43
NC_055713	NC_054910	82.43	82.43
NC_054925	NC_055713	83.15	83.15
NC_055713	NC_054925	83.15	83.15
NC_054908	NC_055713	81.73	81.74
NC_055713	NC_054908	81.73	81.74
NC_042077	NC_055713	83.81	83.8
NC_055713	NC_042077	83.81	83.8
NC_015457	NC_055713	81.12	81.12
NC_055713	NC_015457	81.12	81.12
NC_008515	NC_055713	81.31	81.32
NC_055713	NC_008515	81.31	81.32
NC_054900	NC_055713	80.57	80.57
NC_055713	NC_054900	80.57	80.57
NC_031103	NC_055713	80.63	80.63
NC_055713	NC_031103	80.63	80.63
NC_054904	NC_055713	82.47	82.48
NC_055713	NC_054904	82.47	82.48
NC_012638	NC_055713	82.04	82.05
NC_055713	NC_012638	82.04	82.05
NC_025448	NC_055713	82.75	82.75
NC_055713	NC_025448	82.75	82.75
NC_054934	NC_055713	81.18	81.18
NC_055713	NC_054934	81.18	81.18
NC_025829	NC_055713	88.86	88.86
NC_055713	NC_025829	88.86	88.86
NC_054922	NC_055713	80.38	80.36
NC_055713	NC_054922	80.38	80.36
NC_054942	NC_055713	84.49	84.49
NC_055713	NC_054942	84.49	84.49
NC_055741	NC_055713	82.45	82.47
NC_055713	NC_055741	82.45	82.47
NC_054931	NC_055713	78.96	78.97
NC_055713	NC_054931	78.96	78.97
NC_031900	KJ019089	75.75	75.75
KJ019089	NC_031900	75.75	75.75
KJ019054	NC_027132	80.3	80.31
NC_027132	KJ019054	80.3	80.31
NC_054940	NC_055718	85.28	85.25
NC_055718	NC_054940	85.28	85.25
NC_055708	NC_055718	85.81	85.85
NC_055718	NC_055708	85.81	85.85
NC_031090	NC_055718	84.76	84.75
NC_055718	NC_031090	84.76	84.75
NC_018855	NC_055718	82.72	82.71
NC_055718	NC_018855	82.72	82.71
NC_024124	NC_055718	85.23	85.26
NC_055718	NC_024124	85.23	85.26
NC_025437	NC_055718	92.57	92.56
NC_055718	NC_025437	92.57	92.56
NC_029091	NC_055718	86.15	86.15
NC_055718	NC_029091	86.15	86.15
NC_041863	NC_055718	86.58	86.61
NC_055718	NC_041863	86.58	86.61
NC_055749	NC_055718	92.13	92.12
NC_055718	NC_055749	92.13	92.12
NC_054913	NC_055718	79.57	79.57
NC_055718	NC_054913	79.57	79.57
NC_055781	NC_055718	86.09	86.12
NC_055718	NC_055781	86.09	86.12
NC_004928	NC_055718	93.81	93.82
NC_055718	NC_004928	93.81	93.82
NC_055734	NC_055718	84.72	84.69
NC_055718	NC_055734	84.72	84.69
NC_024794	NC_055718	93.72	93.72
NC_055718	NC_024794	93.72	93.72
NC_055709	NC_055718	77.68	77.69
NC_055718	NC_055709	77.68	77.69
NC_027997	NC_019507	79.3	79.31
NC_019507	NC_027997	79.3	79.31
NC_027996	NC_019507	81.76	81.71
NC_019507	NC_027996	81.76	81.71
NC_019398	NC_048646	88.71	88.7
NC_048646	NC_019398	88.71	88.7
NC_028755	NC_048646	89.43	89.42
NC_048646	NC_028755	89.43	89.42
NC_048645	NC_048646	92.6	92.59
NC_048646	NC_048645	92.6	92.59
NC_014467	NC_048646	72.58	72.55
NC_048646	NC_014467	72.58	72.55
NC_020845	NC_015280	85.44	85.51
NC_015280	NC_020845	85.44	85.51
NC_025414	NC_007023	85.8	85.81
NC_007023	NC_025414	85.8	85.81
NC_029013	NC_007023	85.11	85.12
NC_007023	NC_029013	85.11	85.12
NC_014467	NC_007023	77.8	77.78
NC_007023	NC_014467	77.8	77.78
NC_021344	NC_007023	77.22	77.18
NC_007023	NC_021344	77.22	77.18
NC_006884	NC_021559	86.23	86.22
NC_021559	NC_006884	86.23	86.22
NC_028755	NC_019398	86.63	86.62
NC_019398	NC_028755	86.63	86.62
NC_048645	NC_019398	89.1	89.09
NC_019398	NC_048645	89.1	89.09
NC_014467	NC_019398	75.27	75.28
NC_019398	NC_014467	75.27	75.28
NC_021344	NC_019398	70.04	70.04
NC_019398	NC_021344	70.04	70.04
NC_025414	NC_028755	70.26	70.23
NC_028755	NC_025414	70.26	70.23
NC_048645	NC_028755	93.6	93.58
NC_028755	NC_048645	93.6	93.58
NC_014467	NC_028755	71.59	71.58
NC_028755	NC_014467	71.59	71.58
NC_029013	NC_025414	93.73	93.73
NC_025414	NC_029013	93.73	93.73
NC_014467	NC_025414	79.45	79.45
NC_025414	NC_014467	79.45	79.45
NC_021344	NC_025414	81.9	81.92
NC_025414	NC_021344	81.9	81.92
NC_014467	NC_048645	72.26	72.23
NC_048645	NC_014467	72.26	72.23
NC_021344	NC_048645	70.19	70.18
NC_048645	NC_021344	70.19	70.18
NC_014467	NC_029013	80.1	80.11
NC_029013	NC_014467	80.1	80.11
NC_021344	NC_029013	81.23	81.16
NC_029013	NC_021344	81.23	81.16
NC_027996	NC_027997	85.14	85.16
NC_027997	NC_027996	85.14	85.16
NC_019443	NC_021071	75.49	75.49
NC_021071	NC_019443	75.49	75.49
NC_021344	NC_014467	81.18	81.17
NC_014467	NC_021344	81.18	81.17
NC_041980	NC_028750	92.98	92.98
NC_028750	NC_041980	92.98	92.98
NC_014036	NC_028750	94.61	94.61
NC_028750	NC_014036	94.61	94.61
NC_020080	NC_028750	94.92	94.92
NC_028750	NC_020080	94.92	94.92
NC_055712	NC_028750	89.13	89.12
NC_028750	NC_055712	89.13	89.12
NC_014036	NC_041980	93.57	93.55
NC_041980	NC_014036	93.57	93.55
NC_020080	NC_041980	91.1	91.1
NC_041980	NC_020080	91.1	91.1
NC_055712	NC_041980	88.28	88.28
NC_041980	NC_055712	88.28	88.28
NC_047715	NC_047716	92.17	92.19
NC_047716	NC_047715	92.17	92.19
NC_015285	NC_047716	89.79	89.79
NC_047716	NC_015285	89.79	89.79
MZ348423	NC_048849	83.61	83.61
NC_048849	MZ348423	83.61	83.61
OL989991	NC_048849	84.27	84.28
NC_048849	OL989991	84.27	84.28
MN087708	NC_048849	86.2	86.18
NC_048849	MN087708	86.2	86.18
OL989991	MZ348423	84.6	84.62
MZ348423	OL989991	84.6	84.62
MN087708	MZ348423	85.21	85.22
MZ348423	MN087708	85.21	85.22
NC_015285	NC_047715	91.19	91.18
NC_047715	NC_015285	91.19	91.18
NC_020080	NC_014036	93.45	93.45
NC_014036	NC_020080	93.45	93.45
NC_055712	NC_014036	89.37	89.36
NC_014036	NC_055712	89.37	89.36
NC_055712	NC_020080	88.8	88.79
NC_020080	NC_055712	88.8	88.79
NC_047733	NC_031242	71.43	71.47
NC_031242	NC_047733	71.43	71.47
NC_055744	NC_055719	93.24	93.24
NC_055719	NC_055744	93.24	93.24
MN087708	OL989991	87.07	87.04
OL989991	MN087708	87.07	87.04
NC_055739	NC_023561	86.17	86.17
NC_023561	NC_055739	86.17	86.17
NC_055726	NC_023561	90.03	90.03
NC_023561	NC_055726	90.03	90.03
NC_014662	NC_023561	85.71	85.7
NC_023561	NC_014662	85.71	85.7
NC_047718	NC_047719	94.31	94.31
NC_047719	NC_047718	94.31	94.31
NC_042067	NC_028857	85.79	85.76
NC_028857	NC_042067	85.79	85.76
NC_027331	NC_028857	83.43	83.42
NC_028857	NC_027331	83.43	83.42
MW325771	NC_028857	81.19	81.18
NC_028857	MW325771	81.19	81.18
NC_055726	NC_055739	84.1	84.08
NC_055739	NC_055726	84.1	84.08
NC_014662	NC_055739	84.27	84.27
NC_055739	NC_014662	84.27	84.27
NC_041996	NC_055728	94.14	94.16
NC_055728	NC_041996	94.14	94.16
NC_014260	NC_055742	92.49	92.48
NC_055742	NC_014260	92.49	92.48
NC_012741	NC_055742	80.88	80.88
NC_055742	NC_012741	80.88	80.88
NC_055740	NC_055742	82.03	82.01
NC_055742	NC_055740	82.03	82.01
NC_028847	NC_055742	82.28	82.29
NC_055742	NC_028847	82.28	82.29
NC_010105	NC_055742	80.99	80.98
NC_055742	NC_010105	80.99	80.98
NC_028881	NC_055742	75.32	75.3
NC_055742	NC_028881	75.32	75.3
NC_031928	NC_055742	81.94	81.92
NC_055742	NC_031928	81.94	81.92
NC_055782	NC_055742	86.37	86.36
NC_055742	NC_055782	86.37	86.36
NC_031934	NC_055742	81.27	81.27
NC_055742	NC_031934	81.27	81.27
NC_019500	NC_055742	78.06	78.08
NC_055742	NC_019500	78.06	78.08
NC_055783	NC_055742	75.71	75.65
NC_055742	NC_055783	75.71	75.65
NC_031047	NC_054937	88.09	88.1
NC_054937	NC_031047	88.09	88.1
NC_030953	NC_054937	85.64	85.64
NC_054937	NC_030953	85.64	85.64
NC_054916	NC_054937	86.88	86.89
NC_054937	NC_054916	86.88	86.89
NC_054924	NC_054937	83.23	83.23
NC_054937	NC_054924	83.23	83.23
NC_054915	NC_054937	82.32	82.29
NC_054937	NC_054915	82.32	82.29
NC_054944	NC_054937	86.05	86.05
NC_054937	NC_054944	86.05	86.05
NC_054943	NC_054937	86.25	86.25
NC_054937	NC_054943	86.25	86.25
NC_031011	NC_054937	86.1	86.09
NC_054937	NC_031011	86.1	86.09
NC_000866	NC_054937	82.7	82.7
NC_054937	NC_000866	82.7	82.7
NC_054919	NC_054937	86.07	86.07
NC_054937	NC_054919	86.07	86.07
NC_054909	NC_054937	85.38	85.38
NC_054937	NC_054909	85.38	85.38
NC_054926	NC_054937	85.37	85.37
NC_054937	NC_054926	85.37	85.37
NC_054907	NC_054937	83.8	83.8
NC_054937	NC_054907	83.8	83.8
NC_054920	NC_054937	85.83	85.81
NC_054937	NC_054920	85.83	85.81
NC_054921	NC_054937	87.72	87.71
NC_054937	NC_054921	87.72	87.71
NC_054911	NC_054937	86.38	86.38
NC_054937	NC_054911	86.38	86.38
NC_054902	NC_054937	82.99	83.08
NC_054937	NC_054902	82.99	83.08
NC_024125	NC_054937	86.69	86.7
NC_054937	NC_024125	86.69	86.7
NC_054912	NC_054937	87.27	87.28
NC_054937	NC_054912	87.27	87.28
NC_054899	NC_054937	84.01	84.02
NC_054937	NC_054899	84.01	84.02
NC_025419	NC_054937	86.83	86.82
NC_054937	NC_025419	86.83	86.82
NC_012635	NC_054937	84.29	84.27
NC_054937	NC_012635	84.29	84.27
NC_054935	NC_054937	84.89	84.89
NC_054937	NC_054935	84.89	84.89
NC_041919	NC_054937	85.61	85.63
NC_054937	NC_041919	85.61	85.63
NC_042078	NC_054937	83.53	83.53
NC_054937	NC_042078	83.53	83.53
NC_054928	NC_054937	86.69	86.71
NC_054937	NC_054928	86.69	86.71
NC_054945	NC_054937	84.8	84.8
NC_054937	NC_054945	84.8	84.8
NC_054933	NC_054937	82.32	82.28
NC_054937	NC_054933	82.32	82.28
NC_054918	NC_054937	84.09	84.08
NC_054937	NC_054918	84.09	84.08
NC_054930	NC_054937	86.02	86.02
NC_054937	NC_054930	86.02	86.02
NC_027404	NC_054937	83.94	83.94
NC_054937	NC_027404	83.94	83.94
NC_054917	NC_054937	84.03	84.03
NC_054937	NC_054917	84.03	84.03
NC_054941	NC_054937	85.77	85.76
NC_054937	NC_054941	85.77	85.76
NC_054927	NC_054937	82.88	82.88
NC_054937	NC_054927	82.88	82.88
NC_054901	NC_054937	81.91	81.93
NC_054937	NC_054901	81.91	81.93
NC_054938	NC_054937	81.43	81.45
NC_054937	NC_054938	81.43	81.45
NC_042129	NC_054937	82.31	82.3
NC_054937	NC_042129	82.31	82.3
NC_027983	NC_054937	85.82	85.85
NC_054937	NC_027983	85.82	85.85
NC_019399	NC_054937	85.24	85.25
NC_054937	NC_019399	85.24	85.25
NC_055780	NC_054937	85.79	85.77
NC_054937	NC_055780	85.79	85.77
NC_054905	NC_054937	82.78	82.78
NC_054937	NC_054905	82.78	82.78
NC_028927	NC_054937	83.74	83.73
NC_054937	NC_028927	83.74	83.73
NC_054939	NC_054937	85.42	85.43
NC_054937	NC_054939	85.42	85.43
KX009778	NC_054937	85.3	85.29
NC_054937	KX009778	85.3	85.29
NC_055723	NC_054937	85.58	85.56
NC_054937	NC_055723	85.58	85.56
NC_028780	NC_054937	82.65	82.64
NC_054937	NC_028780	82.65	82.64
NC_054914	NC_054937	85.76	85.76
NC_054937	NC_054914	85.76	85.76
NC_027353	NC_054937	82.44	82.49
NC_054937	NC_027353	82.44	82.49
NC_055724	NC_054937	84.67	84.65
NC_054937	NC_055724	84.67	84.65
NC_027349	NC_054937	87.2	87.2
NC_054937	NC_027349	87.2	87.2
NC_054923	NC_054937	86.15	86.16
NC_054937	NC_054923	86.15	86.16
NC_054932	NC_054937	82.59	82.59
NC_054937	NC_054932	82.59	82.59
NC_025449	NC_054937	85.64	85.62
NC_054937	NC_025449	85.64	85.62
NC_054906	NC_054937	81.85	81.84
NC_054937	NC_054906	81.85	81.84
NC_031085	NC_054937	81.83	81.86
NC_054937	NC_031085	81.83	81.86
NC_055831	NC_054937	85.74	85.75
NC_054937	NC_055831	85.74	85.75
NC_054903	NC_054937	83.11	83.11
NC_054937	NC_054903	83.11	83.11
NC_019503	NC_054937	83.72	83.72
NC_054937	NC_019503	83.72	83.72
NC_019505	NC_054937	84.43	84.42
NC_054937	NC_019505	84.43	84.42
NC_054929	NC_054937	84.62	84.63
NC_054937	NC_054929	84.62	84.63
NC_042039	NC_054937	83.33	83.36
NC_054937	NC_042039	83.33	83.36
NC_054910	NC_054937	84.87	84.86
NC_054937	NC_054910	84.87	84.86
NC_054925	NC_054937	87.16	87.16
NC_054937	NC_054925	87.16	87.16
NC_054908	NC_054937	84.13	84.13
NC_054937	NC_054908	84.13	84.13
NC_042077	NC_054937	85.27	85.25
NC_054937	NC_042077	85.27	85.25
NC_015457	NC_054937	83.96	83.96
NC_054937	NC_015457	83.96	83.96
NC_008515	NC_054937	84.41	84.43
NC_054937	NC_008515	84.41	84.43
NC_054900	NC_054937	82.25	82.27
NC_054937	NC_054900	82.25	82.27
NC_031103	NC_054937	83.08	83.07
NC_054937	NC_031103	83.08	83.07
NC_054904	NC_054937	86.3	86.28
NC_054937	NC_054904	86.3	86.28
NC_012638	NC_054937	84.8	84.8
NC_054937	NC_012638	84.8	84.8
NC_025448	NC_054937	84.62	84.65
NC_054937	NC_025448	84.62	84.65
NC_054934	NC_054937	82.82	82.8
NC_054937	NC_054934	82.82	82.8
NC_025829	NC_054937	86.69	86.69
NC_054937	NC_025829	86.69	86.69
NC_054922	NC_054937	82.8	82.79
NC_054937	NC_054922	82.8	82.79
NC_054942	NC_054937	85.93	85.94
NC_054937	NC_054942	85.93	85.94
NC_055741	NC_054937	83.25	83.25
NC_054937	NC_055741	83.25	83.25
NC_054931	NC_054937	80.92	80.93
NC_054937	NC_054931	80.92	80.93
NC_012741	NC_014260	79.41	79.48
NC_014260	NC_012741	79.41	79.48
NC_055740	NC_014260	81.36	81.37
NC_014260	NC_055740	81.36	81.37
NC_028847	NC_014260	82.04	82.05
NC_014260	NC_028847	82.04	82.05
NC_010105	NC_014260	81.02	81.07
NC_014260	NC_010105	81.02	81.07
NC_028881	NC_014260	74.81	74.79
NC_014260	NC_028881	74.81	74.79
NC_031928	NC_014260	81.21	81.24
NC_014260	NC_031928	81.21	81.24
NC_055782	NC_014260	86.28	86.26
NC_014260	NC_055782	86.28	86.26
NC_031934	NC_014260	80.45	80.45
NC_014260	NC_031934	80.45	80.45
NC_019500	NC_014260	78.09	78.11
NC_014260	NC_019500	78.09	78.11
NC_055783	NC_014260	75.78	75.72
NC_014260	NC_055783	75.78	75.72
NC_014662	NC_055726	85.76	85.74
NC_055726	NC_014662	85.76	85.74
NC_027331	NC_042067	87.81	87.81
NC_042067	NC_027331	87.81	87.81
MW325771	NC_042067	85.63	85.62
NC_042067	MW325771	85.63	85.62
NC_028925	NC_028957	80.28	80.28
NC_028957	NC_028925	80.28	80.28
NC_014595	NC_028957	74.63	74.64
NC_028957	NC_014595	74.63	74.64
NC_028894	NC_028957	77.83	77.81
NC_028957	NC_028894	77.83	77.81
MW598459	NC_028957	81.69	81.67
NC_028957	MW598459	81.69	81.67
NC_014792	NC_028957	80.72	80.69
NC_028957	NC_014792	80.72	80.69
NC_055740	NC_012741	88.21	88.22
NC_012741	NC_055740	88.21	88.22
NC_028847	NC_012741	83.88	83.89
NC_012741	NC_028847	83.88	83.89
NC_010105	NC_012741	91.53	91.53
NC_012741	NC_010105	91.53	91.53
NC_028881	NC_012741	80.02	80.02
NC_012741	NC_028881	80.02	80.02
NC_031928	NC_012741	84.11	84.13
NC_012741	NC_031928	84.11	84.13
NC_055782	NC_012741	79.2	79.23
NC_012741	NC_055782	79.2	79.23
NC_031934	NC_012741	82.04	82.09
NC_012741	NC_031934	82.04	82.09
NC_019500	NC_012741	79.38	79.38
NC_012741	NC_019500	79.38	79.38
NC_055783	NC_012741	76.22	76.22
NC_012741	NC_055783	76.22	76.22
NC_014595	NC_028925	82.5	82.51
NC_028925	NC_014595	82.5	82.51
NC_028894	NC_028925	85.54	85.54
NC_028925	NC_028894	85.54	85.54
MW598459	NC_028925	74.49	74.47
NC_028925	MW598459	74.49	74.47
NC_014792	NC_028925	89.13	89.13
NC_028925	NC_014792	89.13	89.13
NC_030953	NC_031047	85.05	85.06
NC_031047	NC_030953	85.05	85.06
NC_054916	NC_031047	87.69	87.68
NC_031047	NC_054916	87.69	87.68
NC_054924	NC_031047	84.25	84.25
NC_031047	NC_054924	84.25	84.25
NC_054915	NC_031047	82.22	82.24
NC_031047	NC_054915	82.22	82.24
NC_054944	NC_031047	84.08	84.07
NC_031047	NC_054944	84.08	84.07
NC_054943	NC_031047	86.59	86.59
NC_031047	NC_054943	86.59	86.59
NC_031011	NC_031047	84.47	84.45
NC_031047	NC_031011	84.47	84.45
NC_000866	NC_031047	82.78	82.81
NC_031047	NC_000866	82.78	82.81
NC_054919	NC_031047	86.16	86.16
NC_031047	NC_054919	86.16	86.16
NC_054909	NC_031047	87.65	87.64
NC_031047	NC_054909	87.65	87.64
NC_054926	NC_031047	85.05	85.06
NC_031047	NC_054926	85.05	85.06
NC_054907	NC_031047	82.6	82.61
NC_031047	NC_054907	82.6	82.61
NC_054920	NC_031047	84.54	84.53
NC_031047	NC_054920	84.54	84.53
NC_054921	NC_031047	86.85	86.85
NC_031047	NC_054921	86.85	86.85
NC_054911	NC_031047	87.83	87.83
NC_031047	NC_054911	87.83	87.83
NC_054902	NC_031047	82.12	82.1
NC_031047	NC_054902	82.12	82.1
NC_024125	NC_031047	88.36	88.35
NC_031047	NC_024125	88.36	88.35
NC_054912	NC_031047	88.69	88.67
NC_031047	NC_054912	88.69	88.67
NC_054899	NC_031047	82.87	82.84
NC_031047	NC_054899	82.87	82.84
NC_025419	NC_031047	85.34	85.33
NC_031047	NC_025419	85.34	85.33
NC_012635	NC_031047	84.7	84.7
NC_031047	NC_012635	84.7	84.7
NC_054935	NC_031047	85.42	85.42
NC_031047	NC_054935	85.42	85.42
NC_041919	NC_031047	85.48	85.48
NC_031047	NC_041919	85.48	85.48
NC_042078	NC_031047	82.63	82.62
NC_031047	NC_042078	82.63	82.62
NC_054928	NC_031047	87.56	87.56
NC_031047	NC_054928	87.56	87.56
NC_054945	NC_031047	85.08	85.08
NC_031047	NC_054945	85.08	85.08
NC_054933	NC_031047	81.71	81.71
NC_031047	NC_054933	81.71	81.71
NC_054918	NC_031047	84.6	84.6
NC_031047	NC_054918	84.6	84.6
NC_054930	NC_031047	85.27	85.29
NC_031047	NC_054930	85.27	85.29
NC_027404	NC_031047	82.79	82.8
NC_031047	NC_027404	82.79	82.8
NC_054917	NC_031047	83.61	83.61
NC_031047	NC_054917	83.61	83.61
NC_054941	NC_031047	85.13	85.13
NC_031047	NC_054941	85.13	85.13
NC_054927	NC_031047	82.82	82.82
NC_031047	NC_054927	82.82	82.82
NC_054901	NC_031047	82.24	82.24
NC_031047	NC_054901	82.24	82.24
NC_054938	NC_031047	83.47	83.47
NC_031047	NC_054938	83.47	83.47
NC_042129	NC_031047	84.22	84.21
NC_031047	NC_042129	84.22	84.21
NC_027983	NC_031047	85.84	85.84
NC_031047	NC_027983	85.84	85.84
NC_019399	NC_031047	86.51	86.49
NC_031047	NC_019399	86.51	86.49
NC_055780	NC_031047	86.23	86.23
NC_031047	NC_055780	86.23	86.23
NC_054905	NC_031047	83.24	83.23
NC_031047	NC_054905	83.24	83.23
NC_028927	NC_031047	83.73	83.73
NC_031047	NC_028927	83.73	83.73
NC_054939	NC_031047	84.62	84.64
NC_031047	NC_054939	84.62	84.64
KX009778	NC_031047	85.43	85.42
NC_031047	KX009778	85.43	85.42
NC_055723	NC_031047	84.88	84.87
NC_031047	NC_055723	84.88	84.87
NC_028780	NC_031047	83.26	83.26
NC_031047	NC_028780	83.26	83.26
NC_054914	NC_031047	85.34	85.34
NC_031047	NC_054914	85.34	85.34
NC_027353	NC_031047	82.79	82.8
NC_031047	NC_027353	82.79	82.8
NC_055724	NC_031047	85.05	85.03
NC_031047	NC_055724	85.05	85.03
NC_027349	NC_031047	86.76	86.76
NC_031047	NC_027349	86.76	86.76
NC_054923	NC_031047	86.14	86.14
NC_031047	NC_054923	86.14	86.14
NC_054932	NC_031047	82.79	82.78
NC_031047	NC_054932	82.79	82.78
NC_025449	NC_031047	85.08	85.08
NC_031047	NC_025449	85.08	85.08
NC_054906	NC_031047	82.52	82.53
NC_031047	NC_054906	82.52	82.53
NC_031085	NC_031047	83.32	83.29
NC_031047	NC_031085	83.32	83.29
NC_055831	NC_031047	86.94	86.94
NC_031047	NC_055831	86.94	86.94
NC_054903	NC_031047	82.63	82.6
NC_031047	NC_054903	82.63	82.6
NC_019503	NC_031047	82.8	82.81
NC_031047	NC_019503	82.8	82.81
NC_019505	NC_031047	85.78	85.77
NC_031047	NC_019505	85.78	85.77
NC_054929	NC_031047	86.59	86.6
NC_031047	NC_054929	86.59	86.6
NC_042039	NC_031047	84.06	83.97
NC_031047	NC_042039	84.06	83.97
NC_054910	NC_031047	83.55	83.55
NC_031047	NC_054910	83.55	83.55
NC_054925	NC_031047	86.96	86.93
NC_031047	NC_054925	86.96	86.93
NC_054908	NC_031047	84.13	84.13
NC_031047	NC_054908	84.13	84.13
NC_042077	NC_031047	83.89	83.88
NC_031047	NC_042077	83.89	83.88
NC_015457	NC_031047	83.59	83.59
NC_031047	NC_015457	83.59	83.59
NC_008515	NC_031047	84.24	84.27
NC_031047	NC_008515	84.24	84.27
NC_054900	NC_031047	83.23	83.23
NC_031047	NC_054900	83.23	83.23
NC_031103	NC_031047	82.78	82.8
NC_031047	NC_031103	82.78	82.8
NC_054904	NC_031047	85.43	85.43
NC_031047	NC_054904	85.43	85.43
NC_012638	NC_031047	84.97	84.96
NC_031047	NC_012638	84.97	84.96
NC_025448	NC_031047	85.82	85.85
NC_031047	NC_025448	85.82	85.85
NC_054934	NC_031047	81.81	81.81
NC_031047	NC_054934	81.81	81.81
NC_025829	NC_031047	86.25	86.24
NC_031047	NC_025829	86.25	86.24
NC_054922	NC_031047	83.19	83.19
NC_031047	NC_054922	83.19	83.19
NC_054942	NC_031047	86.46	86.46
NC_031047	NC_054942	86.46	86.46
NC_055741	NC_031047	83.48	83.47
NC_031047	NC_055741	83.48	83.47
NC_054931	NC_031047	82.46	82.45
NC_031047	NC_054931	82.46	82.45
NC_048798	NC_048694	86.04	86.03
NC_048694	NC_048798	86.04	86.03
NC_055708	NC_054940	94.25	94.24
NC_054940	NC_055708	94.25	94.24
NC_031090	NC_054940	92.82	92.82
NC_054940	NC_031090	92.82	92.82
NC_018855	NC_054940	90.27	90.29
NC_054940	NC_018855	90.27	90.29
NC_024124	NC_054940	93.21	93.23
NC_054940	NC_024124	93.21	93.23
NC_025437	NC_054940	86.63	86.61
NC_054940	NC_025437	86.63	86.61
NC_029091	NC_054940	95.8	95.8
NC_054940	NC_029091	95.8	95.8
NC_041863	NC_054940	93.62	93.62
NC_054940	NC_041863	93.62	93.62
NC_055749	NC_054940	86.48	86.46
NC_054940	NC_055749	86.48	86.46
NC_054913	NC_054940	87.45	87.44
NC_054940	NC_054913	87.45	87.44
NC_055781	NC_054940	91.77	91.77
NC_054940	NC_055781	91.77	91.77
NC_004928	NC_054940	85.92	85.92
NC_054940	NC_004928	85.92	85.92
NC_055734	NC_054940	90.94	90.95
NC_054940	NC_055734	90.94	90.95
NC_024794	NC_054940	86.7	86.72
NC_054940	NC_024794	86.7	86.72
NC_054916	NC_030953	87.17	87.17
NC_030953	NC_054916	87.17	87.17
NC_054924	NC_030953	85.47	85.44
NC_030953	NC_054924	85.47	85.44
NC_054915	NC_030953	83.39	83.36
NC_030953	NC_054915	83.39	83.36
NC_054944	NC_030953	90.39	90.39
NC_030953	NC_054944	90.39	90.39
NC_054943	NC_030953	85.93	85.94
NC_030953	NC_054943	85.93	85.94
NC_031011	NC_030953	92.2	92.21
NC_030953	NC_031011	92.2	92.21
NC_000866	NC_030953	84.71	84.69
NC_030953	NC_000866	84.71	84.69
NC_054919	NC_030953	87.76	87.74
NC_030953	NC_054919	87.76	87.74
NC_054909	NC_030953	86.04	86.02
NC_030953	NC_054909	86.04	86.02
NC_054926	NC_030953	91.28	91.26
NC_030953	NC_054926	91.28	91.26
NC_054907	NC_030953	87.74	87.73
NC_030953	NC_054907	87.74	87.73
NC_054920	NC_030953	90.67	90.66
NC_030953	NC_054920	90.67	90.66
NC_054921	NC_030953	86.58	86.58
NC_030953	NC_054921	86.58	86.58
NC_054911	NC_030953	87.5	87.5
NC_030953	NC_054911	87.5	87.5
NC_054902	NC_030953	83.89	83.86
NC_030953	NC_054902	83.89	83.86
NC_024125	NC_030953	88.05	88.04
NC_030953	NC_024125	88.05	88.04
NC_054912	NC_030953	87.77	87.78
NC_030953	NC_054912	87.77	87.78
NC_054899	NC_030953	85.57	85.56
NC_030953	NC_054899	85.57	85.56
NC_025419	NC_030953	89.93	89.95
NC_030953	NC_025419	89.93	89.95
NC_012635	NC_030953	86.24	86.24
NC_030953	NC_012635	86.24	86.24
NC_054935	NC_030953	91.61	91.61
NC_030953	NC_054935	91.61	91.61
NC_041919	NC_030953	91.36	91.36
NC_030953	NC_041919	91.36	91.36
NC_042078	NC_030953	86.08	86.05
NC_030953	NC_042078	86.08	86.05
NC_054928	NC_030953	85.22	85.23
NC_030953	NC_054928	85.22	85.23
NC_054945	NC_030953	89.47	89.45
NC_030953	NC_054945	89.47	89.45
NC_054933	NC_030953	85.41	85.39
NC_030953	NC_054933	85.41	85.39
NC_054918	NC_030953	88.46	88.46
NC_030953	NC_054918	88.46	88.46
NC_054930	NC_030953	87.09	87.09
NC_030953	NC_054930	87.09	87.09
NC_027404	NC_030953	87	87
NC_030953	NC_027404	87	87
NC_054917	NC_030953	84.21	84.19
NC_030953	NC_054917	84.21	84.19
NC_054941	NC_030953	86.69	86.69
NC_030953	NC_054941	86.69	86.69
NC_054927	NC_030953	85.4	85.39
NC_030953	NC_054927	85.4	85.39
NC_054901	NC_030953	86.34	86.36
NC_030953	NC_054901	86.34	86.36
NC_054938	NC_030953	86.04	86.02
NC_030953	NC_054938	86.04	86.02
NC_042129	NC_030953	85.55	85.54
NC_030953	NC_042129	85.55	85.54
NC_027983	NC_030953	87.94	87.95
NC_030953	NC_027983	87.94	87.95
NC_019399	NC_030953	89.68	89.68
NC_030953	NC_019399	89.68	89.68
NC_055780	NC_030953	86.95	86.95
NC_030953	NC_055780	86.95	86.95
NC_054905	NC_030953	84.93	84.9
NC_030953	NC_054905	84.93	84.9
NC_028927	NC_030953	86.19	86.2
NC_030953	NC_028927	86.19	86.2
NC_054939	NC_030953	88.68	88.68
NC_030953	NC_054939	88.68	88.68
KX009778	NC_030953	85.89	85.88
NC_030953	KX009778	85.89	85.88
NC_055723	NC_030953	88.59	88.6
NC_030953	NC_055723	88.59	88.6
NC_028780	NC_030953	85.99	85.99
NC_030953	NC_028780	85.99	85.99
NC_054914	NC_030953	91.9	91.9
NC_030953	NC_054914	91.9	91.9
NC_027353	NC_030953	85.42	85.42
NC_030953	NC_027353	85.42	85.42
NC_055724	NC_030953	91.66	91.65
NC_030953	NC_055724	91.66	91.65
NC_027349	NC_030953	86.07	86.07
NC_030953	NC_027349	86.07	86.07
NC_054923	NC_030953	87.19	87.2
NC_030953	NC_054923	87.19	87.2
NC_054932	NC_030953	85.82	85.82
NC_030953	NC_054932	85.82	85.82
NC_025449	NC_030953	90.45	90.45
NC_030953	NC_025449	90.45	90.45
NC_054906	NC_030953	85.44	85.45
NC_030953	NC_054906	85.44	85.45
NC_031085	NC_030953	85.17	85.16
NC_030953	NC_031085	85.17	85.16
NC_055831	NC_030953	86.3	86.3
NC_030953	NC_055831	86.3	86.3
NC_054903	NC_030953	85.71	85.73
NC_030953	NC_054903	85.71	85.73
NC_019503	NC_030953	84.62	84.6
NC_030953	NC_019503	84.62	84.6
NC_019505	NC_030953	86.86	86.86
NC_030953	NC_019505	86.86	86.86
NC_054929	NC_030953	87.29	87.28
NC_030953	NC_054929	87.29	87.28
NC_042039	NC_030953	85.55	85.55
NC_030953	NC_042039	85.55	85.55
NC_054910	NC_030953	87.1	87.1
NC_030953	NC_054910	87.1	87.1
NC_054925	NC_030953	88.14	88.13
NC_030953	NC_054925	88.14	88.13
NC_054908	NC_030953	89.91	89.91
NC_030953	NC_054908	89.91	89.91
NC_042077	NC_030953	90.67	90.67
NC_030953	NC_042077	90.67	90.67
NC_015457	NC_030953	85.63	85.62
NC_030953	NC_015457	85.63	85.62
NC_008515	NC_030953	89	89
NC_030953	NC_008515	89	89
NC_054900	NC_030953	86.3	86.27
NC_030953	NC_054900	86.3	86.27
NC_031103	NC_030953	85.46	85.44
NC_030953	NC_031103	85.46	85.44
NC_054904	NC_030953	86.85	86.81
NC_030953	NC_054904	86.85	86.81
NC_012638	NC_030953	89.2	89.2
NC_030953	NC_012638	89.2	89.2
NC_025448	NC_030953	86.75	86.74
NC_030953	NC_025448	86.75	86.74
NC_054934	NC_030953	85.3	85.29
NC_030953	NC_054934	85.3	85.29
NC_025829	NC_030953	87.32	87.32
NC_030953	NC_025829	87.32	87.32
NC_054922	NC_030953	84.52	84.52
NC_030953	NC_054922	84.52	84.52
NC_054942	NC_030953	87.41	87.4
NC_030953	NC_054942	87.41	87.4
NC_055741	NC_030953	85.04	85.01
NC_030953	NC_055741	85.04	85.01
NC_054931	NC_030953	85.37	85.34
NC_030953	NC_054931	85.37	85.34
NC_028894	NC_014595	85.83	85.84
NC_014595	NC_028894	85.83	85.84
MW598459	NC_014595	80.72	80.73
NC_014595	MW598459	80.72	80.73
NC_014792	NC_014595	79.72	79.71
NC_014595	NC_014792	79.72	79.71
NC_028847	NC_055740	86.86	86.85
NC_055740	NC_028847	86.86	86.85
NC_010105	NC_055740	88.55	88.52
NC_055740	NC_010105	88.55	88.52
NC_028881	NC_055740	79.58	79.55
NC_055740	NC_028881	79.58	79.55
NC_031928	NC_055740	85.74	85.73
NC_055740	NC_031928	85.74	85.73
NC_055782	NC_055740	80.85	80.81
NC_055740	NC_055782	80.85	80.81
NC_031934	NC_055740	84.45	84.37
NC_055740	NC_031934	84.45	84.37
NC_019500	NC_055740	82.61	82.61
NC_055740	NC_019500	82.61	82.61
NC_055783	NC_055740	77.38	77.36
NC_055740	NC_055783	77.38	77.36
NC_010105	NC_028847	83.69	83.7
NC_028847	NC_010105	83.69	83.7
NC_028881	NC_028847	79.04	79.04
NC_028847	NC_028881	79.04	79.04
NC_031928	NC_028847	92.37	92.37
NC_028847	NC_031928	92.37	92.37
NC_055782	NC_028847	82.9	82.87
NC_028847	NC_055782	82.9	82.87
NC_031934	NC_028847	89.2	89.2
NC_028847	NC_031934	89.2	89.2
NC_019500	NC_028847	85.18	85.18
NC_028847	NC_019500	85.18	85.18
NC_055783	NC_028847	79.86	79.85
NC_028847	NC_055783	79.86	79.85
NC_028881	NC_010105	80.52	80.53
NC_010105	NC_028881	80.52	80.53
NC_031928	NC_010105	84.91	84.91
NC_010105	NC_031928	84.91	84.91
NC_055782	NC_010105	79.73	79.74
NC_010105	NC_055782	79.73	79.74
NC_031934	NC_010105	82.67	82.69
NC_010105	NC_031934	82.67	82.69
NC_019500	NC_010105	81.04	81.05
NC_010105	NC_019500	81.04	81.05
NC_055783	NC_010105	77.63	77.63
NC_010105	NC_055783	77.63	77.63
NC_031928	NC_028881	77.4	77.43
NC_028881	NC_031928	77.4	77.43
NC_055782	NC_028881	74.47	74.45
NC_028881	NC_055782	74.47	74.45
NC_031934	NC_028881	77.9	77.85
NC_028881	NC_031934	77.9	77.85
NC_019500	NC_028881	75.46	75.49
NC_028881	NC_019500	75.46	75.49
NC_055783	NC_028881	71.82	71.81
NC_028881	NC_055783	71.82	71.81
MW325771	NC_027331	84.15	84.16
NC_027331	MW325771	84.15	84.16
MW598459	NC_028894	80.52	80.51
NC_028894	MW598459	80.52	80.51
NC_014792	NC_028894	82.59	82.6
NC_028894	NC_014792	82.59	82.6
NC_014792	MW598459	73.49	73.49
MW598459	NC_014792	73.49	73.49
NC_054924	NC_054916	86.11	86.11
NC_054916	NC_054924	86.11	86.11
NC_054915	NC_054916	82.92	82.88
NC_054916	NC_054915	82.92	82.88
NC_054944	NC_054916	87.52	87.51
NC_054916	NC_054944	87.52	87.51
NC_054943	NC_054916	87.22	87.21
NC_054916	NC_054943	87.22	87.21
NC_031011	NC_054916	86.66	86.68
NC_054916	NC_031011	86.66	86.68
NC_000866	NC_054916	82.94	82.95
NC_054916	NC_000866	82.94	82.95
NC_054919	NC_054916	89.01	89
NC_054916	NC_054919	89.01	89
NC_054909	NC_054916	90.36	90.37
NC_054916	NC_054909	90.36	90.37
NC_054926	NC_054916	87.01	87.03
NC_054916	NC_054926	87.01	87.03
NC_054907	NC_054916	85.41	85.4
NC_054916	NC_054907	85.41	85.4
NC_054920	NC_054916	87.14	87.13
NC_054916	NC_054920	87.14	87.13
NC_054921	NC_054916	88.83	88.84
NC_054916	NC_054921	88.83	88.84
NC_054911	NC_054916	90.64	90.64
NC_054916	NC_054911	90.64	90.64
NC_054902	NC_054916	86.48	86.49
NC_054916	NC_054902	86.48	86.49
NC_024125	NC_054916	88.05	88.04
NC_054916	NC_024125	88.05	88.04
NC_054912	NC_054916	87.65	87.68
NC_054916	NC_054912	87.65	87.68
NC_054899	NC_054916	86.56	86.57
NC_054916	NC_054899	86.56	86.57
NC_025419	NC_054916	88.61	88.61
NC_054916	NC_025419	88.61	88.61
NC_012635	NC_054916	88.11	88.1
NC_054916	NC_012635	88.11	88.1
NC_054935	NC_054916	86.75	86.75
NC_054916	NC_054935	86.75	86.75
NC_041919	NC_054916	87.2	87.21
NC_054916	NC_041919	87.2	87.21
NC_042078	NC_054916	85.86	85.86
NC_054916	NC_042078	85.86	85.86
NC_054928	NC_054916	86.23	86.23
NC_054916	NC_054928	86.23	86.23
NC_054945	NC_054916	87.25	87.25
NC_054916	NC_054945	87.25	87.25
NC_054933	NC_054916	86.23	86.17
NC_054916	NC_054933	86.23	86.17
NC_054918	NC_054916	87.44	87.43
NC_054916	NC_054918	87.44	87.43
NC_054930	NC_054916	88.92	88.92
NC_054916	NC_054930	88.92	88.92
NC_027404	NC_054916	85.86	85.86
NC_054916	NC_027404	85.86	85.86
NC_054917	NC_054916	87.31	87.31
NC_054916	NC_054917	87.31	87.31
NC_054941	NC_054916	89.49	89.49
NC_054916	NC_054941	89.49	89.49
NC_054927	NC_054916	86.18	86.18
NC_054916	NC_054927	86.18	86.18
NC_054901	NC_054916	86.35	86.35
NC_054916	NC_054901	86.35	86.35
NC_054938	NC_054916	87.01	87.01
NC_054916	NC_054938	87.01	87.01
NC_042129	NC_054916	85.96	85.93
NC_054916	NC_042129	85.96	85.93
NC_027983	NC_054916	88.78	88.78
NC_054916	NC_027983	88.78	88.78
NC_019399	NC_054916	85.75	85.74
NC_054916	NC_019399	85.75	85.74
NC_055780	NC_054916	89.34	89.32
NC_054916	NC_055780	89.34	89.32
NC_054905	NC_054916	86.45	86.45
NC_054916	NC_054905	86.45	86.45
NC_028927	NC_054916	87.58	87.57
NC_054916	NC_028927	87.58	87.57
NC_054939	NC_054916	88.68	88.67
NC_054916	NC_054939	88.68	88.67
KX009778	NC_054916	89.19	89.21
NC_054916	KX009778	89.19	89.21
NC_055723	NC_054916	86.51	86.52
NC_054916	NC_055723	86.51	86.52
NC_028780	NC_054916	86.67	86.67
NC_054916	NC_028780	86.67	86.67
NC_054914	NC_054916	87.54	87.55
NC_054916	NC_054914	87.54	87.55
NC_027353	NC_054916	85.59	85.59
NC_054916	NC_027353	85.59	85.59
NC_055724	NC_054916	86.69	86.67
NC_054916	NC_055724	86.69	86.67
NC_027349	NC_054916	88.94	88.94
NC_054916	NC_027349	88.94	88.94
NC_054923	NC_054916	89.69	89.69
NC_054916	NC_054923	89.69	89.69
NC_054932	NC_054916	86.22	86.23
NC_054916	NC_054932	86.22	86.23
NC_025449	NC_054916	87.44	87.42
NC_054916	NC_025449	87.44	87.42
NC_054906	NC_054916	84.92	84.91
NC_054916	NC_054906	84.92	84.91
NC_031085	NC_054916	85.24	85.25
NC_054916	NC_031085	85.24	85.25
NC_055831	NC_054916	89.36	89.36
NC_054916	NC_055831	89.36	89.36
NC_054903	NC_054916	86.01	86.01
NC_054916	NC_054903	86.01	86.01
NC_019503	NC_054916	86.1	86.1
NC_054916	NC_019503	86.1	86.1
NC_019505	NC_054916	88.11	88.1
NC_054916	NC_019505	88.11	88.1
NC_054929	NC_054916	89.76	89.77
NC_054916	NC_054929	89.76	89.77
NC_042039	NC_054916	86.87	86.89
NC_054916	NC_042039	86.87	86.89
NC_054910	NC_054916	86.95	86.96
NC_054916	NC_054910	86.95	86.96
NC_054925	NC_054916	89.21	89.22
NC_054916	NC_054925	89.21	89.22
NC_054908	NC_054916	85.1	85.11
NC_054916	NC_054908	85.1	85.11
NC_042077	NC_054916	86.87	86.88
NC_054916	NC_042077	86.87	86.88
NC_015457	NC_054916	86.82	86.82
NC_054916	NC_015457	86.82	86.82
NC_008515	NC_054916	87.31	87.3
NC_054916	NC_008515	87.31	87.3
NC_054900	NC_054916	86.1	86.1
NC_054916	NC_054900	86.1	86.1
NC_031103	NC_054916	86.23	86.21
NC_054916	NC_031103	86.23	86.21
NC_054904	NC_054916	88.27	88.25
NC_054916	NC_054904	88.27	88.25
NC_012638	NC_054916	87.98	87.97
NC_054916	NC_012638	87.98	87.97
NC_025448	NC_054916	89.35	89.37
NC_054916	NC_025448	89.35	89.37
NC_054934	NC_054916	85.89	85.89
NC_054916	NC_054934	85.89	85.89
NC_025829	NC_054916	88.92	88.92
NC_054916	NC_025829	88.92	88.92
NC_054922	NC_054916	85.58	85.58
NC_054916	NC_054922	85.58	85.58
NC_054942	NC_054916	89.73	89.74
NC_054916	NC_054942	89.73	89.74
NC_055741	NC_054916	87.2	87.2
NC_054916	NC_055741	87.2	87.2
NC_054931	NC_054916	85.4	85.41
NC_054916	NC_054931	85.4	85.41
NC_054915	NC_054924	88.47	88.47
NC_054924	NC_054915	88.47	88.47
NC_054944	NC_054924	85.2	85.2
NC_054924	NC_054944	85.2	85.2
NC_054943	NC_054924	84.23	84.22
NC_054924	NC_054943	84.23	84.22
NC_031011	NC_054924	84.32	84.32
NC_054924	NC_031011	84.32	84.32
NC_000866	NC_054924	84.84	84.84
NC_054924	NC_000866	84.84	84.84
NC_054919	NC_054924	85.26	85.27
NC_054924	NC_054919	85.26	85.27
NC_054909	NC_054924	84.83	84.82
NC_054924	NC_054909	84.83	84.82
NC_054926	NC_054924	86.2	86.2
NC_054924	NC_054926	86.2	86.2
NC_054907	NC_054924	85.88	85.89
NC_054924	NC_054907	85.88	85.89
NC_054920	NC_054924	85.99	86
NC_054924	NC_054920	85.99	86
NC_054921	NC_054924	84.92	84.93
NC_054924	NC_054921	84.92	84.93
NC_054911	NC_054924	86.77	86.77
NC_054924	NC_054911	86.77	86.77
NC_054902	NC_054924	86.59	86.61
NC_054924	NC_054902	86.59	86.61
NC_024125	NC_054924	85.3	85.29
NC_054924	NC_024125	85.3	85.29
NC_054912	NC_054924	85.14	85.15
NC_054924	NC_054912	85.14	85.15
NC_054899	NC_054924	89.3	89.3
NC_054924	NC_054899	89.3	89.3
NC_025419	NC_054924	84.17	84.17
NC_054924	NC_025419	84.17	84.17
NC_012635	NC_054924	84.85	84.88
NC_054924	NC_012635	84.85	84.88
NC_054935	NC_054924	86.11	86.13
NC_054924	NC_054935	86.11	86.13
NC_041919	NC_054924	86.06	86.08
NC_054924	NC_041919	86.06	86.08
NC_042078	NC_054924	88.7	88.7
NC_054924	NC_042078	88.7	88.7
NC_054928	NC_054924	84.04	84.04
NC_054924	NC_054928	84.04	84.04
NC_054945	NC_054924	85.68	85.68
NC_054924	NC_054945	85.68	85.68
NC_054933	NC_054924	88.13	88.13
NC_054924	NC_054933	88.13	88.13
NC_054918	NC_054924	85.68	85.68
NC_054924	NC_054918	85.68	85.68
NC_054930	NC_054924	84.76	84.76
NC_054924	NC_054930	84.76	84.76
NC_027404	NC_054924	85.89	85.87
NC_054924	NC_027404	85.89	85.87
NC_054917	NC_054924	88.4	88.41
NC_054924	NC_054917	88.4	88.41
NC_054941	NC_054924	85.79	85.77
NC_054924	NC_054941	85.79	85.77
NC_054927	NC_054924	87.88	87.9
NC_054924	NC_054927	87.88	87.9
NC_054901	NC_054924	89.07	89.07
NC_054924	NC_054901	89.07	89.07
NC_054938	NC_054924	88.49	88.48
NC_054924	NC_054938	88.49	88.48
NC_042129	NC_054924	91.77	91.77
NC_054924	NC_042129	91.77	91.77
NC_027983	NC_054924	85.49	85.48
NC_054924	NC_027983	85.49	85.48
NC_019399	NC_054924	84.69	84.65
NC_054924	NC_019399	84.69	84.65
NC_055780	NC_054924	86.49	86.47
NC_054924	NC_055780	86.49	86.47
NC_054905	NC_054924	88.27	88.26
NC_054924	NC_054905	88.27	88.26
NC_028927	NC_054924	89.83	89.83
NC_054924	NC_028927	89.83	89.83
NC_054939	NC_054924	86.05	86.04
NC_054924	NC_054939	86.05	86.04
KX009778	NC_054924	85.35	85.35
NC_054924	KX009778	85.35	85.35
NC_055723	NC_054924	86.61	86.61
NC_054924	NC_055723	86.61	86.61
NC_028780	NC_054924	88.5	88.5
NC_054924	NC_028780	88.5	88.5
NC_054914	NC_054924	86.69	86.69
NC_054924	NC_054914	86.69	86.69
NC_027353	NC_054924	87.36	87.35
NC_054924	NC_027353	87.36	87.35
NC_055724	NC_054924	86.01	85.99
NC_054924	NC_055724	86.01	85.99
NC_027349	NC_054924	85.4	85.38
NC_054924	NC_027349	85.4	85.38
NC_054923	NC_054924	86.05	86.05
NC_054924	NC_054923	86.05	86.05
NC_054932	NC_054924	88.73	88.73
NC_054924	NC_054932	88.73	88.73
NC_025449	NC_054924	85.98	85.98
NC_054924	NC_025449	85.98	85.98
NC_054906	NC_054924	87.86	87.86
NC_054924	NC_054906	87.86	87.86
NC_031085	NC_054924	88.27	88.27
NC_054924	NC_031085	88.27	88.27
NC_055831	NC_054924	86.18	86.16
NC_054924	NC_055831	86.18	86.16
NC_054903	NC_054924	88.42	88.38
NC_054924	NC_054903	88.42	88.38
NC_019503	NC_054924	89.44	89.43
NC_054924	NC_019503	89.44	89.43
NC_019505	NC_054924	85.22	85.21
NC_054924	NC_019505	85.22	85.21
NC_054929	NC_054924	85.81	85.78
NC_054924	NC_054929	85.81	85.78
NC_042039	NC_054924	88.23	88.23
NC_054924	NC_042039	88.23	88.23
NC_054910	NC_054924	85.37	85.37
NC_054924	NC_054910	85.37	85.37
NC_054925	NC_054924	86.8	86.79
NC_054924	NC_054925	86.8	86.79
NC_054908	NC_054924	84.9	84.91
NC_054924	NC_054908	84.9	84.91
NC_042077	NC_054924	85.54	85.45
NC_054924	NC_042077	85.54	85.45
NC_015457	NC_054924	88.51	88.51
NC_054924	NC_015457	88.51	88.51
NC_008515	NC_054924	85.19	85.21
NC_054924	NC_008515	85.19	85.21
NC_054900	NC_054924	88.25	88.26
NC_054924	NC_054900	88.25	88.26
NC_031103	NC_054924	88.91	88.92
NC_054924	NC_031103	88.91	88.92
NC_054904	NC_054924	86.33	86.31
NC_054924	NC_054904	86.33	86.31
NC_012638	NC_054924	86.18	86.19
NC_054924	NC_012638	86.18	86.19
NC_025448	NC_054924	85.44	85.45
NC_054924	NC_025448	85.44	85.45
NC_054934	NC_054924	87.62	87.63
NC_054924	NC_054934	87.62	87.63
NC_025829	NC_054924	85.43	85.43
NC_054924	NC_025829	85.43	85.43
NC_054922	NC_054924	88.86	88.86
NC_054924	NC_054922	88.86	88.86
NC_054942	NC_054924	86.04	86.04
NC_054924	NC_054942	86.04	86.04
NC_055741	NC_054924	88.97	88.98
NC_054924	NC_055741	88.97	88.98
NC_054931	NC_054924	88.68	88.67
NC_054924	NC_054931	88.68	88.67
NC_031090	NC_055708	93.49	93.49
NC_055708	NC_031090	93.49	93.49
NC_018855	NC_055708	91.57	91.56
NC_055708	NC_018855	91.57	91.56
NC_024124	NC_055708	93.96	93.96
NC_055708	NC_024124	93.96	93.96
NC_025437	NC_055708	88.01	88.04
NC_055708	NC_025437	88.01	88.04
NC_029091	NC_055708	94.49	94.49
NC_055708	NC_029091	94.49	94.49
NC_041863	NC_055708	94.85	94.84
NC_055708	NC_041863	94.85	94.84
NC_055749	NC_055708	87.17	87.17
NC_055708	NC_055749	87.17	87.17
NC_054913	NC_055708	87.34	87.36
NC_055708	NC_054913	87.34	87.36
NC_055781	NC_055708	92.11	92.11
NC_055708	NC_055781	92.11	92.11
NC_004928	NC_055708	86.17	86.19
NC_055708	NC_004928	86.17	86.19
NC_055734	NC_055708	91.21	91.23
NC_055708	NC_055734	91.21	91.23
NC_024794	NC_055708	87.31	87.31
NC_055708	NC_024794	87.31	87.31
NC_055782	NC_031928	82.09	82.1
NC_031928	NC_055782	82.09	82.1
NC_031934	NC_031928	88.08	88.08
NC_031928	NC_031934	88.08	88.08
NC_019500	NC_031928	87.23	87.23
NC_031928	NC_019500	87.23	87.23
NC_055783	NC_031928	79.88	79.85
NC_031928	NC_055783	79.88	79.85
NC_054944	NC_054915	83.41	83.41
NC_054915	NC_054944	83.41	83.41
NC_054943	NC_054915	84.3	84.28
NC_054915	NC_054943	84.3	84.28
NC_031011	NC_054915	83.11	83.1
NC_054915	NC_031011	83.11	83.1
NC_000866	NC_054915	85.76	85.75
NC_054915	NC_000866	85.76	85.75
NC_054919	NC_054915	83.52	83.48
NC_054915	NC_054919	83.52	83.48
NC_054909	NC_054915	82.52	82.43
NC_054915	NC_054909	82.52	82.43
NC_054926	NC_054915	82.78	82.78
NC_054915	NC_054926	82.78	82.78
NC_054907	NC_054915	83.1	83.1
NC_054915	NC_054907	83.1	83.1
NC_054920	NC_054915	83.37	83.39
NC_054915	NC_054920	83.37	83.39
NC_054921	NC_054915	83.34	83.32
NC_054915	NC_054921	83.34	83.32
NC_054911	NC_054915	82.73	82.7
NC_054915	NC_054911	82.73	82.7
NC_054902	NC_054915	83.6	83.6
NC_054915	NC_054902	83.6	83.6
NC_024125	NC_054915	85.55	85.53
NC_054915	NC_024125	85.55	85.53
NC_054912	NC_054915	83.93	83.94
NC_054915	NC_054912	83.93	83.94
NC_054899	NC_054915	85.36	85.36
NC_054915	NC_054899	85.36	85.36
NC_025419	NC_054915	82.24	82.24
NC_054915	NC_025419	82.24	82.24
NC_012635	NC_054915	81.53	81.47
NC_054915	NC_012635	81.53	81.47
NC_054935	NC_054915	83.24	83.2
NC_054915	NC_054935	83.24	83.2
NC_041919	NC_054915	83.91	83.87
NC_054915	NC_041919	83.91	83.87
NC_042078	NC_054915	85.7	85.7
NC_054915	NC_042078	85.7	85.7
NC_054928	NC_054915	84.56	84.52
NC_054915	NC_054928	84.56	84.52
NC_054945	NC_054915	82.64	82.59
NC_054915	NC_054945	82.64	82.59
NC_054933	NC_054915	85.1	85.1
NC_054915	NC_054933	85.1	85.1
NC_054918	NC_054915	83.54	83.51
NC_054915	NC_054918	83.54	83.51
NC_054930	NC_054915	81.29	81.25
NC_054915	NC_054930	81.29	81.25
NC_027404	NC_054915	84.73	84.7
NC_054915	NC_027404	84.73	84.7
NC_054917	NC_054915	84.7	84.71
NC_054915	NC_054917	84.7	84.71
NC_054941	NC_054915	81.96	81.97
NC_054915	NC_054941	81.96	81.97
NC_054927	NC_054915	84.78	84.79
NC_054915	NC_054927	84.78	84.79
NC_054901	NC_054915	86.01	86
NC_054915	NC_054901	86.01	86
NC_054938	NC_054915	85.67	85.67
NC_054915	NC_054938	85.67	85.67
NC_042129	NC_054915	85.61	85.6
NC_054915	NC_042129	85.61	85.6
NC_027983	NC_054915	83	82.97
NC_054915	NC_027983	83	82.97
NC_019399	NC_054915	83.04	82.97
NC_054915	NC_019399	83.04	82.97
NC_055780	NC_054915	83.09	83.06
NC_054915	NC_055780	83.09	83.06
NC_054905	NC_054915	85.02	85.01
NC_054915	NC_054905	85.02	85.01
NC_028927	NC_054915	85.83	85.8
NC_054915	NC_028927	85.83	85.8
NC_054939	NC_054915	82.8	82.79
NC_054915	NC_054939	82.8	82.79
KX009778	NC_054915	83.28	83.24
NC_054915	KX009778	83.28	83.24
NC_055723	NC_054915	83.66	83.66
NC_054915	NC_055723	83.66	83.66
NC_028780	NC_054915	85.39	85.36
NC_054915	NC_028780	85.39	85.36
NC_054914	NC_054915	83.46	83.44
NC_054915	NC_054914	83.46	83.44
NC_027353	NC_054915	83.52	83.51
NC_054915	NC_027353	83.52	83.51
NC_055724	NC_054915	83.73	83.68
NC_054915	NC_055724	83.73	83.68
NC_027349	NC_054915	82.42	82.38
NC_054915	NC_027349	82.42	82.38
NC_054923	NC_054915	82.39	82.35
NC_054915	NC_054923	82.39	82.35
NC_054932	NC_054915	85.45	85.44
NC_054915	NC_054932	85.45	85.44
NC_025449	NC_054915	83.24	83.21
NC_054915	NC_025449	83.24	83.21
NC_054906	NC_054915	85.84	85.83
NC_054915	NC_054906	85.84	85.83
NC_031085	NC_054915	85.31	85.3
NC_054915	NC_031085	85.31	85.3
NC_055831	NC_054915	83.24	83.22
NC_054915	NC_055831	83.24	83.22
NC_054903	NC_054915	84.9	84.88
NC_054915	NC_054903	84.9	84.88
NC_019503	NC_054915	84.72	84.73
NC_054915	NC_019503	84.72	84.73
NC_019505	NC_054915	82.53	82.51
NC_054915	NC_019505	82.53	82.51
NC_054929	NC_054915	82.88	82.84
NC_054915	NC_054929	82.88	82.84
NC_042039	NC_054915	85.4	85.39
NC_054915	NC_042039	85.4	85.39
NC_054910	NC_054915	81.68	81.67
NC_054915	NC_054910	81.68	81.67
NC_054925	NC_054915	83.03	83
NC_054915	NC_054925	83.03	83
NC_054908	NC_054915	83.06	83.06
NC_054915	NC_054908	83.06	83.06
NC_042077	NC_054915	83.05	83.02
NC_054915	NC_042077	83.05	83.02
NC_015457	NC_054915	85.03	85.01
NC_054915	NC_015457	85.03	85.01
NC_008515	NC_054915	82.29	82.26
NC_054915	NC_008515	82.29	82.26
NC_054900	NC_054915	86.08	86.06
NC_054915	NC_054900	86.08	86.06
NC_031103	NC_054915	85.14	85.13
NC_054915	NC_031103	85.14	85.13
NC_054904	NC_054915	82.8	82.77
NC_054915	NC_054904	82.8	82.77
NC_012638	NC_054915	83.31	83.28
NC_054915	NC_012638	83.31	83.28
NC_025448	NC_054915	82.93	82.97
NC_054915	NC_025448	82.93	82.97
NC_054934	NC_054915	84.6	84.61
NC_054915	NC_054934	84.6	84.61
NC_025829	NC_054915	82.45	82.45
NC_054915	NC_025829	82.45	82.45
NC_054922	NC_054915	85.53	85.5
NC_054915	NC_054922	85.53	85.5
NC_054942	NC_054915	83.85	83.85
NC_054915	NC_054942	83.85	83.85
NC_055741	NC_054915	85.93	85.93
NC_054915	NC_055741	85.93	85.93
NC_054931	NC_054915	85.74	85.74
NC_054915	NC_054931	85.74	85.74
NC_018855	NC_031090	91.59	91.58
NC_031090	NC_018855	91.59	91.58
NC_024124	NC_031090	92.26	92.3
NC_031090	NC_024124	92.26	92.3
NC_025437	NC_031090	88.71	88.72
NC_031090	NC_025437	88.71	88.72
NC_029091	NC_031090	93.54	93.55
NC_031090	NC_029091	93.54	93.55
NC_041863	NC_031090	92.78	92.77
NC_031090	NC_041863	92.78	92.77
NC_055749	NC_031090	86.74	86.75
NC_031090	NC_055749	86.74	86.75
NC_054913	NC_031090	86.43	86.43
NC_031090	NC_054913	86.43	86.43
NC_055781	NC_031090	91.39	91.38
NC_031090	NC_055781	91.39	91.38
NC_004928	NC_031090	85.27	85.27
NC_031090	NC_004928	85.27	85.27
NC_055734	NC_031090	91.68	91.7
NC_031090	NC_055734	91.68	91.7
NC_024794	NC_031090	86.7	86.68
NC_031090	NC_024794	86.7	86.68
NC_054943	NC_054944	87.43	87.44
NC_054944	NC_054943	87.43	87.44
NC_031011	NC_054944	90.77	90.77
NC_054944	NC_031011	90.77	90.77
NC_000866	NC_054944	83.62	83.62
NC_054944	NC_000866	83.62	83.62
NC_054919	NC_054944	89.13	89.11
NC_054944	NC_054919	89.13	89.11
NC_054909	NC_054944	87.04	87.02
NC_054944	NC_054909	87.04	87.02
NC_054926	NC_054944	91.37	91.37
NC_054944	NC_054926	91.37	91.37
NC_054907	NC_054944	88.43	88.42
NC_054944	NC_054907	88.43	88.42
NC_054920	NC_054944	92.03	92.02
NC_054944	NC_054920	92.03	92.02
NC_054921	NC_054944	87.35	87.34
NC_054944	NC_054921	87.35	87.34
NC_054911	NC_054944	88.98	88.98
NC_054944	NC_054911	88.98	88.98
NC_054902	NC_054944	84.46	84.48
NC_054944	NC_054902	84.46	84.48
NC_024125	NC_054944	87.46	87.45
NC_054944	NC_024125	87.46	87.45
NC_054912	NC_054944	86.54	86.56
NC_054944	NC_054912	86.54	86.56
NC_054899	NC_054944	86.76	86.75
NC_054944	NC_054899	86.76	86.75
NC_025419	NC_054944	88.75	88.76
NC_054944	NC_025419	88.75	88.76
NC_012635	NC_054944	86.15	86.14
NC_054944	NC_012635	86.15	86.14
NC_054935	NC_054944	91.96	91.96
NC_054944	NC_054935	91.96	91.96
NC_041919	NC_054944	93.05	93.05
NC_054944	NC_041919	93.05	93.05
NC_042078	NC_054944	85.53	85.53
NC_054944	NC_042078	85.53	85.53
NC_054928	NC_054944	84.94	84.95
NC_054944	NC_054928	84.94	84.95
NC_054945	NC_054944	90.25	90.25
NC_054944	NC_054945	90.25	90.25
NC_054933	NC_054944	85.86	85.86
NC_054944	NC_054933	85.86	85.86
NC_054918	NC_054944	90.41	90.41
NC_054944	NC_054918	90.41	90.41
NC_054930	NC_054944	85.84	85.84
NC_054944	NC_054930	85.84	85.84
NC_027404	NC_054944	89.5	89.5
NC_054944	NC_027404	89.5	89.5
NC_054917	NC_054944	86.27	86.27
NC_054944	NC_054917	86.27	86.27
NC_054941	NC_054944	88.16	88.16
NC_054944	NC_054941	88.16	88.16
NC_054927	NC_054944	85.41	85.41
NC_054944	NC_054927	85.41	85.41
NC_054901	NC_054944	86.65	86.65
NC_054944	NC_054901	86.65	86.65
NC_054938	NC_054944	86.22	86.23
NC_054944	NC_054938	86.22	86.23
NC_042129	NC_054944	85.32	85.3
NC_054944	NC_042129	85.32	85.3
NC_027983	NC_054944	89.05	89.05
NC_054944	NC_027983	89.05	89.05
NC_019399	NC_054944	92.17	92.18
NC_054944	NC_019399	92.17	92.18
NC_055780	NC_054944	88.09	88.07
NC_054944	NC_055780	88.09	88.07
NC_054905	NC_054944	87.2	87.19
NC_054944	NC_054905	87.2	87.19
NC_028927	NC_054944	87.29	87.29
NC_054944	NC_028927	87.29	87.29
NC_054939	NC_054944	89.7	89.7
NC_054944	NC_054939	89.7	89.7
KX009778	NC_054944	87.03	87.03
NC_054944	KX009778	87.03	87.03
NC_055723	NC_054944	90.58	90.58
NC_054944	NC_055723	90.58	90.58
NC_028780	NC_054944	86.41	86.41
NC_054944	NC_028780	86.41	86.41
NC_054914	NC_054944	93.49	93.49
NC_054944	NC_054914	93.49	93.49
NC_027353	NC_054944	85.46	85.47
NC_054944	NC_027353	85.46	85.47
NC_055724	NC_054944	92.63	92.63
NC_054944	NC_055724	92.63	92.63
NC_027349	NC_054944	87.51	87.51
NC_054944	NC_027349	87.51	87.51
NC_054923	NC_054944	87.62	87.62
NC_054944	NC_054923	87.62	87.62
NC_054932	NC_054944	85.98	85.98
NC_054944	NC_054932	85.98	85.98
NC_025449	NC_054944	90.45	90.45
NC_054944	NC_025449	90.45	90.45
NC_054906	NC_054944	85.83	85.83
NC_054944	NC_054906	85.83	85.83
NC_031085	NC_054944	85.64	85.64
NC_054944	NC_031085	85.64	85.64
NC_055831	NC_054944	88.73	88.73
NC_054944	NC_055831	88.73	88.73
NC_054903	NC_054944	85.82	85.82
NC_054944	NC_054903	85.82	85.82
NC_019503	NC_054944	85.31	85.31
NC_054944	NC_019503	85.31	85.31
NC_019505	NC_054944	88.08	88.08
NC_054944	NC_019505	88.08	88.08
NC_054929	NC_054944	88.06	88.06
NC_054944	NC_054929	88.06	88.06
NC_042039	NC_054944	86.22	86.22
NC_054944	NC_042039	86.22	86.22
NC_054910	NC_054944	89.57	89.57
NC_054944	NC_054910	89.57	89.57
NC_054925	NC_054944	88.48	88.48
NC_054944	NC_054925	88.48	88.48
NC_054908	NC_054944	91	90.96
NC_054944	NC_054908	91	90.96
NC_042077	NC_054944	93.02	93.02
NC_054944	NC_042077	93.02	93.02
NC_015457	NC_054944	86.24	86.24
NC_054944	NC_015457	86.24	86.24
NC_008515	NC_054944	88.83	88.81
NC_054944	NC_008515	88.83	88.81
NC_054900	NC_054944	86.93	86.92
NC_054944	NC_054900	86.93	86.92
NC_031103	NC_054944	85.57	85.57
NC_054944	NC_031103	85.57	85.57
NC_054904	NC_054944	87.28	87.25
NC_054944	NC_054904	87.28	87.25
NC_012638	NC_054944	90.31	90.31
NC_054944	NC_012638	90.31	90.31
NC_025448	NC_054944	87.3	87.32
NC_054944	NC_025448	87.3	87.32
NC_054934	NC_054944	86.66	86.64
NC_054944	NC_054934	86.66	86.64
NC_025829	NC_054944	88.54	88.54
NC_054944	NC_025829	88.54	88.54
NC_054922	NC_054944	85.53	85.53
NC_054944	NC_054922	85.53	85.53
NC_054942	NC_054944	88.45	88.44
NC_054944	NC_054942	88.45	88.44
NC_055741	NC_054944	86.44	86.44
NC_054944	NC_055741	86.44	86.44
NC_054931	NC_054944	84.07	84.04
NC_054944	NC_054931	84.07	84.04
NC_008562	NC_029002	90.97	90.97
NC_029002	NC_008562	90.97	90.97
NC_031934	NC_055782	83.74	83.7
NC_055782	NC_031934	83.74	83.7
NC_019500	NC_055782	78.04	78.03
NC_055782	NC_019500	78.04	78.03
NC_055783	NC_055782	76.89	76.88
NC_055782	NC_055783	76.89	76.88
NC_024124	NC_018855	93.59	93.59
NC_018855	NC_024124	93.59	93.59
NC_025437	NC_018855	85.05	85.06
NC_018855	NC_025437	85.05	85.06
NC_029091	NC_018855	91.81	91.81
NC_018855	NC_029091	91.81	91.81
NC_041863	NC_018855	91.84	91.84
NC_018855	NC_041863	91.84	91.84
NC_055749	NC_018855	85.42	85.44
NC_018855	NC_055749	85.42	85.44
NC_054913	NC_018855	86.45	86.45
NC_018855	NC_054913	86.45	86.45
NC_055781	NC_018855	90.2	90.2
NC_018855	NC_055781	90.2	90.2
NC_004928	NC_018855	84.06	83.93
NC_018855	NC_004928	84.06	83.93
NC_055734	NC_018855	91.12	91.12
NC_018855	NC_055734	91.12	91.12
NC_024794	NC_018855	85.83	85.87
NC_018855	NC_024794	85.83	85.87
NC_025437	NC_024124	86.87	86.89
NC_024124	NC_025437	86.87	86.89
NC_029091	NC_024124	94.71	94.71
NC_024124	NC_029091	94.71	94.71
NC_041863	NC_024124	94.27	94.26
NC_024124	NC_041863	94.27	94.26
NC_055749	NC_024124	87.2	87.2
NC_024124	NC_055749	87.2	87.2
NC_054913	NC_024124	87.27	87.28
NC_024124	NC_054913	87.27	87.28
NC_055781	NC_024124	92.75	92.76
NC_024124	NC_055781	92.75	92.76
NC_004928	NC_024124	86.4	86.43
NC_024124	NC_004928	86.4	86.43
NC_055734	NC_024124	92.86	92.86
NC_024124	NC_055734	92.86	92.86
NC_024794	NC_024124	87.74	87.77
NC_024124	NC_024794	87.74	87.77
NC_029091	NC_025437	87.59	87.6
NC_025437	NC_029091	87.59	87.6
NC_041863	NC_025437	87.29	87.33
NC_025437	NC_041863	87.29	87.33
NC_055749	NC_025437	92.33	92.33
NC_025437	NC_055749	92.33	92.33
NC_054913	NC_025437	81.17	81.16
NC_025437	NC_054913	81.17	81.16
NC_055781	NC_025437	86.27	86.28
NC_025437	NC_055781	86.27	86.28
NC_004928	NC_025437	91.85	91.85
NC_025437	NC_004928	91.85	91.85
NC_055734	NC_025437	85.37	85.35
NC_025437	NC_055734	85.37	85.35
NC_024794	NC_025437	93.26	93.26
NC_025437	NC_024794	93.26	93.26
NC_055709	NC_025437	73.21	73.21
NC_025437	NC_055709	73.21	73.21
NC_031011	NC_054943	87.4	87.4
NC_054943	NC_031011	87.4	87.4
NC_000866	NC_054943	83.24	83.25
NC_054943	NC_000866	83.24	83.25
NC_054919	NC_054943	87.61	87.61
NC_054943	NC_054919	87.61	87.61
NC_054909	NC_054943	88.17	88.13
NC_054943	NC_054909	88.17	88.13
NC_054926	NC_054943	85.31	85.31
NC_054943	NC_054926	85.31	85.31
NC_054907	NC_054943	84.2	84.2
NC_054943	NC_054907	84.2	84.2
NC_054920	NC_054943	85.14	85.15
NC_054943	NC_054920	85.14	85.15
NC_054921	NC_054943	87.22	87.21
NC_054943	NC_054921	87.22	87.21
NC_054911	NC_054943	87.75	87.72
NC_054943	NC_054911	87.75	87.72
NC_054902	NC_054943	82.49	82.46
NC_054943	NC_054902	82.49	82.46
NC_024125	NC_054943	89.36	89.36
NC_054943	NC_024125	89.36	89.36
NC_054912	NC_054943	88.27	88.29
NC_054943	NC_054912	88.27	88.29
NC_054899	NC_054943	84.36	84.37
NC_054943	NC_054899	84.36	84.37
NC_025419	NC_054943	85.34	85.27
NC_054943	NC_025419	85.34	85.27
NC_012635	NC_054943	84.88	84.87
NC_054943	NC_012635	84.88	84.87
NC_054935	NC_054943	85.6	85.6
NC_054943	NC_054935	85.6	85.6
NC_041919	NC_054943	84.8	84.81
NC_054943	NC_041919	84.8	84.81
NC_042078	NC_054943	83.22	83.19
NC_054943	NC_042078	83.22	83.19
NC_054928	NC_054943	86.91	86.92
NC_054943	NC_054928	86.91	86.92
NC_054945	NC_054943	83.55	83.56
NC_054943	NC_054945	83.55	83.56
NC_054933	NC_054943	83.09	83.08
NC_054943	NC_054933	83.09	83.08
NC_054918	NC_054943	85.55	85.55
NC_054943	NC_054918	85.55	85.55
NC_054930	NC_054943	85.58	85.56
NC_054943	NC_054930	85.58	85.56
NC_027404	NC_054943	84.19	84.21
NC_054943	NC_027404	84.19	84.21
NC_054917	NC_054943	83.76	83.75
NC_054943	NC_054917	83.76	83.75
NC_054941	NC_054943	86.08	86.03
NC_054943	NC_054941	86.08	86.03
NC_054927	NC_054943	84.41	84.38
NC_054943	NC_054927	84.41	84.38
NC_054901	NC_054943	84.13	84.12
NC_054943	NC_054901	84.13	84.12
NC_054938	NC_054943	84.06	84.05
NC_054943	NC_054938	84.06	84.05
NC_042129	NC_054943	83.79	83.79
NC_054943	NC_042129	83.79	83.79
NC_027983	NC_054943	87.1	87.13
NC_054943	NC_027983	87.1	87.13
NC_019399	NC_054943	87.45	87.46
NC_054943	NC_019399	87.45	87.46
NC_055780	NC_054943	86.72	86.71
NC_054943	NC_055780	86.72	86.71
NC_054905	NC_054943	84.74	84.74
NC_054943	NC_054905	84.74	84.74
NC_028927	NC_054943	84.6	84.59
NC_054943	NC_028927	84.6	84.59
NC_054939	NC_054943	84.49	84.51
NC_054943	NC_054939	84.49	84.51
KX009778	NC_054943	85.7	85.71
NC_054943	KX009778	85.7	85.71
NC_055723	NC_054943	89.02	88.99
NC_054943	NC_055723	89.02	88.99
NC_028780	NC_054943	83.91	83.91
NC_054943	NC_028780	83.91	83.91
NC_054914	NC_054943	85.69	85.69
NC_054943	NC_054914	85.69	85.69
NC_027353	NC_054943	83.35	83.35
NC_054943	NC_027353	83.35	83.35
NC_055724	NC_054943	85.55	85.54
NC_054943	NC_055724	85.55	85.54
NC_027349	NC_054943	86.35	86.34
NC_054943	NC_027349	86.35	86.34
NC_054923	NC_054943	86.68	86.66
NC_054943	NC_054923	86.68	86.66
NC_054932	NC_054943	83.92	83.92
NC_054943	NC_054932	83.92	83.92
NC_025449	NC_054943	85.82	85.81
NC_054943	NC_025449	85.82	85.81
NC_054906	NC_054943	83.22	83.22
NC_054943	NC_054906	83.22	83.22
NC_031085	NC_054943	83.4	83.4
NC_054943	NC_031085	83.4	83.4
NC_055831	NC_054943	86.34	86.35
NC_054943	NC_055831	86.34	86.35
NC_054903	NC_054943	83.41	83.4
NC_054943	NC_054903	83.41	83.4
NC_019503	NC_054943	82.55	82.54
NC_054943	NC_019503	82.55	82.54
NC_019505	NC_054943	85.67	85.67
NC_054943	NC_019505	85.67	85.67
NC_054929	NC_054943	86.41	86.4
NC_054943	NC_054929	86.41	86.4
NC_042039	NC_054943	84.14	84.12
NC_054943	NC_042039	84.14	84.12
NC_054910	NC_054943	84.08	84.03
NC_054943	NC_054910	84.08	84.03
NC_054925	NC_054943	86.85	86.85
NC_054943	NC_054925	86.85	86.85
NC_054908	NC_054943	84.97	84.98
NC_054943	NC_054908	84.97	84.98
NC_042077	NC_054943	85.87	85.87
NC_054943	NC_042077	85.87	85.87
NC_015457	NC_054943	83.79	83.79
NC_054943	NC_015457	83.79	83.79
NC_008515	NC_054943	84.56	84.55
NC_054943	NC_008515	84.56	84.55
NC_054900	NC_054943	84.3	84.3
NC_054943	NC_054900	84.3	84.3
NC_031103	NC_054943	83.21	83.2
NC_054943	NC_031103	83.21	83.2
NC_054904	NC_054943	85.37	85.35
NC_054943	NC_054904	85.37	85.35
NC_012638	NC_054943	85.59	85.56
NC_054943	NC_012638	85.59	85.56
NC_025448	NC_054943	85.99	85.98
NC_054943	NC_025448	85.99	85.98
NC_054934	NC_054943	83.55	83.55
NC_054943	NC_054934	83.55	83.55
NC_025829	NC_054943	86.71	86.72
NC_054943	NC_025829	86.71	86.72
NC_054922	NC_054943	83.69	83.67
NC_054943	NC_054922	83.69	83.67
NC_054942	NC_054943	87.33	87.32
NC_054943	NC_054942	87.33	87.32
NC_055741	NC_054943	83.78	83.78
NC_054943	NC_055741	83.78	83.78
NC_054931	NC_054943	81.58	81.59
NC_054943	NC_054931	81.58	81.59
NC_000866	NC_031011	83.42	83.41
NC_031011	NC_000866	83.42	83.41
NC_054919	NC_031011	87.67	87.65
NC_031011	NC_054919	87.67	87.65
NC_054909	NC_031011	87.6	87.56
NC_031011	NC_054909	87.6	87.56
NC_054926	NC_031011	88.93	88.93
NC_031011	NC_054926	88.93	88.93
NC_054907	NC_031011	87.97	87.97
NC_031011	NC_054907	87.97	87.97
NC_054920	NC_031011	89.81	89.79
NC_031011	NC_054920	89.81	89.79
NC_054921	NC_031011	86.15	86.14
NC_031011	NC_054921	86.15	86.14
NC_054911	NC_031011	88.39	88.38
NC_031011	NC_054911	88.39	88.38
NC_054902	NC_031011	84.18	84.18
NC_031011	NC_054902	84.18	84.18
NC_024125	NC_031011	88.1	88.1
NC_031011	NC_024125	88.1	88.1
NC_054912	NC_031011	87	87.04
NC_031011	NC_054912	87	87.04
NC_054899	NC_031011	85.43	85.44
NC_031011	NC_054899	85.43	85.44
NC_025419	NC_031011	89.97	89.98
NC_031011	NC_025419	89.97	89.98
NC_012635	NC_031011	85.13	85.11
NC_031011	NC_012635	85.13	85.11
NC_054935	NC_031011	90.31	90.3
NC_031011	NC_054935	90.31	90.3
NC_041919	NC_031011	89.93	89.94
NC_031011	NC_041919	89.93	89.94
NC_042078	NC_031011	85.16	85.16
NC_031011	NC_042078	85.16	85.16
NC_054928	NC_031011	84.96	84.98
NC_031011	NC_054928	84.96	84.98
NC_054945	NC_031011	88.08	88.08
NC_031011	NC_054945	88.08	88.08
NC_054933	NC_031011	84.75	84.75
NC_031011	NC_054933	84.75	84.75
NC_054918	NC_031011	88.11	88.11
NC_031011	NC_054918	88.11	88.11
NC_054930	NC_031011	86.58	86.57
NC_031011	NC_054930	86.58	86.57
NC_027404	NC_031011	87.32	87.33
NC_031011	NC_027404	87.32	87.33
NC_054917	NC_031011	84.29	84.29
NC_031011	NC_054917	84.29	84.29
NC_054941	NC_031011	86.6	86.62
NC_031011	NC_054941	86.6	86.62
NC_054927	NC_031011	84.95	84.93
NC_031011	NC_054927	84.95	84.93
NC_054901	NC_031011	85.37	85.37
NC_031011	NC_054901	85.37	85.37
NC_054938	NC_031011	84.92	84.92
NC_031011	NC_054938	84.92	84.92
NC_042129	NC_031011	83.29	83.28
NC_031011	NC_042129	83.29	83.28
NC_027983	NC_031011	87.26	87.28
NC_031011	NC_027983	87.26	87.28
NC_019399	NC_031011	89.41	89.44
NC_031011	NC_019399	89.41	89.44
NC_055780	NC_031011	86.74	86.73
NC_031011	NC_055780	86.74	86.73
NC_054905	NC_031011	85.45	85.45
NC_031011	NC_054905	85.45	85.45
NC_028927	NC_031011	86.29	86.28
NC_031011	NC_028927	86.29	86.28
NC_054939	NC_031011	88.38	88.37
NC_031011	NC_054939	88.38	88.37
KX009778	NC_031011	85.4	85.37
NC_031011	KX009778	85.4	85.37
NC_055723	NC_031011	89.01	89.03
NC_031011	NC_055723	89.01	89.03
NC_028780	NC_031011	85.26	85.26
NC_031011	NC_028780	85.26	85.26
NC_054914	NC_031011	89.99	89.99
NC_031011	NC_054914	89.99	89.99
NC_027353	NC_031011	84.57	84.59
[truncated: 38,619 more rows]

[truncated: 1 more sheets: Extended Data Figure 5b]
